# Supplementary material for: Multi-omic spatial effects on high-resolution AI-derived retinal thickness
Source: Nat Commun. 2025 Feb 4;16:1317. doi: 10.1038/s41467-024-55635-7 (PMC11794613; doi:10.1038/s41467-024-55635-7)
Supplement: Supplementary file 3 — Supplementary Data 1-20 [file 41467_2024_55635_MOESM3_ESM.xlsx]

## Sheet: Column Descriptors A 
table	table description	column name	description
SupplementaryData1	Independent loci identified through the pixel-level RT genetic analysis	CHR	chromosome
		POS	postion of sentinel SNP (hg19)
		ID	UK Biobank bgen ID of sentinel SNP
		rsID	Sentinel SNP rsID
		EffAllele	effect allele
		nonEffAllele	non-effect allele
		EffAlleleFreq	effect alle frequency
		BETA	beta, with respect to effect allele, for topPixel
		SE	standard error of beta, for topPixel
		P	P-value (unadjusted), for topPixel. P-values based on a two-sided t-test, for the SNP beta in the linear regression.
		topPixel	Pixel showing strongest association with sentinel SNP (smallest P)
		nPixelsLocus	Number of SNPs in locus, defined through LD clumping. All SNPs have P < 5E-5 and are within 500kb and have r2 > 0.001 with the sentinel SNP.
		nSNPsLocus	Number of pixels showing association with SNPs at this locus. All pixels have P < 5E-5 with at least one SNP in the locus.
		fpcSig	Y/N - are any of the SNPs in the locus, included in the list of FPC sentinel SNPs (potential to overlap with >1 SNP in FPC sentinel list - if this is the case, results for all sentinels listed in proceeding column)
		topFPC	Which FPC has the most significant association with SNPs in the locus
		allFPCs	All FPCs showing significant association with at least one SNP in the locus (P < 5E-5)
		sameSentinel	Y/N - Is the FPC sentinel the same as the pixelwise sentinel
		FPCsentinel	ID of the SNP from the FPC sentinel list
		FPCtopP	P-value for the SNP from the FPC sentinel list (for FPC in "topFPC" column). P-values based on a two-sided t-test, for the SNP beta in the linear regression.
		novel	Y/N - is the locus novel, ie not identified previously (see Supplementary Data 7)
		SNP_secondary	UK Biobank bgen ID of independent secondary SNP(s) in locus
		POS_secondary	position of independent secondary SNP(s)
		A1_seconday	effect allele of independent secondary SNP(s)
		r2_secondary	r2 between sentinel and sceondary SNP
		BETA_secondary	beta for secondary SNP, with respect to effect allele, for topPixel
		SE_secondary	standard error for secondary SNP, with respect to effect allele, for topPixel
		P_secondary	p-value for secondary SNP, with respect to effect allele, for topPixel
		BETA_secondary_conditional	beta for secondary SNP, conditional on sentinel SNP
		SE_secondary_conditional	standard error for secondary SNP, conditional on sentinel SNP
		P_secondary_conditional	p-value for secondary SNP, conditional on sentinel SNP. P-values based on a two-sided t-test, for the SNP beta in the linear regression.
		clusterAssignment	Cluster Assignment of SNP. See supplementary Figure 14 for details.
SupplementaryData2	Summarised GWAS results for FPCs 1-6.	CHR	chromosome
		POS	postion of sentinel SNP (hg19)
		ID	UK Biobank bgen ID of sentinel SNP
		rsID	Sentinel SNP rsID
		EffAllele	effect allele
		nonEffAllele	non-effect allele
		EffAlleleFreq	effect alle frequency
		BETA	beta, with respect to effect allele, for topFPC
		SE	standard error of beta, for topFPC
		P	P-value (unadjusted), for topFPC. P-values based on a two-sided t-test, for the SNP beta in the linear regression.
		topFPC	FPC showing strongest association with sentinel SNP (smallest P)
		sigFPCs	All FPCs showing association with SNPs at this locus. All FPCs have P < 5E-5 with at least one SNP in the locus.
		nSNPsLocus	Number of SNPs in locus, defined through LD clumping. All SNPs have P < 5E-5 and are within 500kb and have r2 > 0.001 with the sentinel SNP.
		pixelwiseSig	Y/N - are any of the SNPs in the locus, included in the list of pixelwise sentinel SNPs (potential to overlap with >1 SNP in pixelwise sentinel list - if this is the case, results for all sentinels listed in proceeding columns)
		toppixel	Which pixel has the most significant association with SNPs in the locus
		nPixels	Number of pixels showing significant association with SNPs in the locus (P < 5E-5)
		sameSentinel	Y/N - Is the pixelwise sentinel the same as the FPC sentinel
		pixelSentinel	ID of the SNP from the pixelwise sentinel list
		pixelTopP	P-value for the SNP from the pixelwise sentinel list (for pixel in "toppixel" column). P-values based on a two-sided t-test, for the SNP beta in the linear regression.
		novel	Y/N - is the locus novel, ie not identified previously (seeSupplementary Data 8)
		SNP_secondary	UK Biobank bgen ID of independent secondary SNP(s) in locus
		POS_secondary	position of independent secondary SNP(s)
		A1_seconday	effect allele of independent secondary SNP(s)
		r2_secondary	r2 between sentinel and sceondary SNP
		BETA_secondary	beta for secondary SNP, with respect to effect allele, for topFPC
		SE_secondary	standard error for secondary SNP, with respect to effect allele, for topFPC
		P_secondary	p-value for secondary SNP, with respect to effect allele, for topFPC. P-values based on a two-sided t-test, for the SNP beta in the linear regression.
		BETA_secondary_conditional	beta for secondary SNP, conditional on sentinel SNP
		SE_secondary_conditional	standard error for secondary SNP, conditional on sentinel SNP
		P_secondary_conditional	p-value for secondary SNP, conditional on sentinel SNP
SupplementaryData3	Mapping of sentinel SNPs and proxies (r2 >0.5) to genes, based on genomic postition.	analysis	FPC or pixel-wise analysis
		sentinel	rsID of sentinel SNP
		mappedSNP	Mapped SNP
		r2	Linkage disequillibrium between sentinel and mapped SNP
		gene	Gene (or nearest gene if within 5KB) where mapped SNP is located
		dist	Distance to gene (if intergenic)
		func	Functional annotation of mapped SNP
		CADD	CADD score of mapped SNP
SupplementaryData4	Mapping of sentinel SNPs and proxies (r2 >0.5) to genes, based on colocalisation with eQTL data from retina, blood and brain tissue.	analysis	FPC or pixel-wise analysis
		sentinel	rsID of sentinel SNP
		mappedSNP	Mapped SNP
		r2	Linkage disequillibrium between sentinel and mapped SNP
		PP.H4.abf	Posterior probability of shared causal variant (H4)
		gene	Hgnc gene symbol
		ensembllID	Ensembl gene ID
		eQTL tissue	Tissue
		P	eQTL p-value. P-values from linear regression models testing association between mapped SNP and gene expression in the relevant tissue.
		Pixel/FPC	SNPs top pixel/FPC
SupplementaryData5	Mapping of sentinel SNPs and proxies (r2 >0.5) to genes, based on chromatin interaction data from adut and fetal cortex, and retina.	analysis	FPC or pixel-wise analysis
		sentinel	rsID of sentinel SNP
		mappedSNP	Mapped SNP
		r2	Linkage disequillibrium between sentinel and mapped SNP
		gene	Gene
		tissue	Tissue
		FDR	chromatin interaction FDR
SupplementaryData6	Summary of all genes mapped from GWAS loci, based on positional, eQTL , or chromatin Interaction mapping.	analysis	FPC or pixel-wise analysis
		SNP rsid	rsID of sentinel SNP
		gene	Gene
		exonic	sentinel (or proxy) is exonic SNP in this gene
		CADD20	sentinel (or proxy) has a CAD Phred score > 20
		proximity	sentinel (or proxy) maps to gene based on postion
		eQTLBlood	sentinel (or proxy) is eQTL in blood
		eQTLBrain	sentinel (or proxy) is eQTL in brain
		eQTLRetina	sentinel (or proxy) is eQTL in retina
		chromatinInteractionCortex	sentinel (or proxy) overlaps chromatin interction in cortex
		chromatinInteractionRetina	sentinel (or proxy) overlaps chromatin interction in retina
		OMIM	gene is associated with retinal phenotype
		mousePhenotype	gene is associated with retinal morphology phenotype in mice
		evidenceScore	Score representing the lines of evidence for gene (sum of preceding columns)
SupplementaryData7	Look up of loci identified in the pixel-level analyses in previous GWAS of retinal thickness traits	CHR	chromosome
		POS	postion of sentinel SNP (hg19)
		ID	UK Biobank bgen ID of sentinel SNP
		rsID	Sentinel SNP rsID
		EffAllele	effect allele
		nonEffAllele	non-effect allele
		EffAlleleFreq	effect alle frequency
		BETA	beta, with respect to effect allele, for topPixel
		SE	standard error of beta, for topPixel
		P	P-value (unadjusted), for topPixel. P-values based on a two-sided t-test, for the SNP beta in the linear regression.
		BonferroniSig	P-value meets Bonferroni significance threshold (P < 8.33E-9)
		topPixel	Pixel showing strongest association with sentinel SNP (smallest P)
		nSNPsLocus	Number of SNPs in locus, defined through LD clumping. All SNPs have P < 5E-5 and are within 500kb and have r2 > 0.001 with the sentinel SNP.
		fpcSig	Y/N - are any of the SNPs in the locus, included in the list of FPC sentinel SNPs
		topFPC	Which FPC has the most significant association with SNPs in the locus
		sameSentinel	Y/N - Is the pixelwise sentinel the same as the FPC sentinel
		gaoSig	Y/N - are any of the SNPs in the locus, included in the Gao et al. paper - macuar thickness over outermost dircle of ETDRS grid (doi: 10.1093/hmg/ddy422)
		sameSentinelGao	Y/N - is the Gao sentinel the same aas the pixelwise sentinel
		currantOuterSig	Y/N - are any of the SNPs in the locus, included in the Currant et al. 2023 paper - PRC layers, averaged over ETDRS grid (doi: 10.1371/journal.pgen.1010587)
		sameSentinelCurrantOuter	Y/N - is the Currant (Outer layers) sentinel the same aas the pixelwise sentinel
		currantInnerSig	Y/N - are any of the SNPs in the locus, included in the Currant et al. 2023 paper - RNFL and GCIPL layers (inner retina), averaged over Macula 6 grid (doi: 10.1371/journal.pgen.1009858)
		sameSentinelCurrantInner	Y/N - is the Currant (Inner layers) sentinel the same as the pixelwise sentinel
		zekavatSig	Y/N - are any of the SNPs in the locus, included in the Zekavatet al. 2024 paper - retin sublayers(doi: 10.1126/scitranslmed.adg4517)
		sameSentinelZekavat	Y/N - is the Zekavat sentinel the same as the pixelwise sentinel
		novel	Y/N - is the locus novel, ie not identified previously
SupplementaryData8	Look up of loci identified in the FPC analyses in previous GWAS of retinal thickness traits	CHR	chromosome
		POS	postion of sentinel SNP (hg19)
		ID	UK Biobank bgen ID of sentinel SNP
		rsID	Sentinel SNP rsID
		EffAllele	effect allele
		nonEffAllele	non-effect allele
		EffAlleleFreq	effect alle frequency
		BETA	beta, with respect to effect allele, for topFPC
		SE	standard error of beta, for topFPC
		P	P-value (unadjusted), for topFPC. P-values based on a two-sided t-test, for the SNP beta in the linear regression.
		BonferroniSig	P-value meets Bonferroni significance threshold (P < 8.33E-9)
		topFPC	Pixelshowing strongest association with sentinel SNP (smallest P)
		nSNPsLocus	Number of SNPs in locus, defined through LD clumping. All SNPs have P < 5E-5 and are within 500kb and have r2 > 0.001 with the sentinel SNP.
		pixelwiseSig	Y/N - are any of the SNPs in the locus, included in the list of pixelwise sentinel SNPs
		toppixel	Which FPC has the most significant association with SNPs in the locus
		sameSentinel	Y/N - Is the pixelwise sentinel the same as the FPC sentinel
		gaoSig	Y/N - are any of the SNPs in the locus, included in the Gao et al. paper - macuar thickness over outermost dircle of ETDRS grid (doi: 10.1093/hmg/ddy422)
		sameSentinelGao	Y/N - is the Gao sentinel the same as the FPC sentinel
		currantOuterSig	Y/N - are any of the SNPs in the locus, included in the Currant et al. 2023 paper - PRC layers, averaged over ETDRS grid (doi: 10.1371/journal.pgen.1010587)
		sameSentinelCurrantOuter	Y/N - is the Currant (Outer layers) sentinel the same as the FPC sentinel
		currantInnerSig	Y/N - are any of the SNPs in the locus, included in the Currant et al. 2023 paper - RNFL and GCIPL layers (inner retina), averaged over Macula 6 grid (doi: 10.1371/journal.pgen.1009858)
		sameSentinelCurrantInner	Y/N - is the Currant (Inner layers) sentinel the same as the FPC sentinel
		zekavatSig	Y/N - are any of the SNPs in the locus, included in the Zekavatet al. 2024 paper - retin sublayers(doi: 10.1126/scitranslmed.adg4517)
		sameSentinelZekavat	Y/N - is the Zekavat sentinel the same as the FPCsentinel
		novel	Y/N - is the locus novel, ie not identified previously
SupplementaryData9	Cross-ancestry comparison of genetic effects	CHROM	chromosome
		POS	postion of sentinel SNP (hg19)
		ID	UK Biobank bgen ID of sentinel SNP
		phenotype	Pixel or fPC showing strongest association with sentinel SNP in EUR individuals
		A1	effect allele
		A1_FREQ.EUR	effect alle frequency in EUR individuals
		BETA.EUR	beta, with respect to effect allele, for phenotype in EUR individuals
		P.EUR	P-value (unadjusted), for phenotype in EUR individuals. P-values based on a two-sided t-test, for the SNP beta in the linear regression.
		A1_FREQ.AFR	effect alle frequency in AFR individuals
		BETA.AFR	beta, with respect to effect allele, for phenotypein AFR individuals
		P.AFR	P-value (unadjusted), for phenotypein AFR individuals. P-values based on a two-sided t-test, for the SNP beta in the linear regression.
		A1_FREQ.CSA	effect alle frequency in CSA individuals
		BETA.CSA	beta, with respect to effect allele, for tphenotypein CSA individuals
		P.CSA	P-value (unadjusted), for phenotype in CSA individuals. P-values based on a two-sided t-test, for the SNP beta in the linear regression.
		EurAfrConcordant	Direction of effect is concordant in EUR and AFR individuals (1 = Yes; 0 = No)
		EurCsaConcordant	Direction of effect is concordant in EUR and CSA individuals (1 = Yes; 0 = No)
SupplementaryData10	PheWAS results for all identified SNPs.	CHROM	chromosome
		POS	SNP position
		BETA	Beta, with respect to effect allele (EA)
		SE	standard error
		P	P-value for trait. P-values based on a two-sided t-test, for the SNP beta in the linear/logistic regression, as appropriate.
		N	Number of samples in study
		Trait ID	ID for trait based on OpenGWAS database
		rsID	SNP rsID
		EA	Effect allele
		NEA	non-effect allele
		EAF	Effect allele frequency
		Trait	Trait
		Analysis	Analysis where SNP was identified
SupplementaryData11	Results of genetic correlation analysis using LD-score regression	phenotype	phenotype description
		rg_fPC(1-6)	Estimated genetic correlation between phenotype and RT fPC 1-6.
		p_fPC(1-6)	P-value for genetic correlation between phenotype and RT fPC 1-6.
		Cohort	Details of study (downloaded from https://vl.genoma.io)
		URL	Details of Summary Statistics / study details (downloaded from https://vl.genoma.io)
		Notes	Additional notes regarding phenotype (downloaded from https://vl.genoma.io)
SupplementaryData12	Gene Ontology Over-representation analyses	Gene Set	"pixelLevel All genes"; "fPC All genes"; "pixelLevel Top genes"; "fPC Top Genes" - "All genes" are all candidate genes implicated via locus to gene mapping, and the “Top genes” are defined as the gene(s) with the most lines of evidence for each locus (i.e. highest “evidenceScore”, Supplementary Data 6).
		ONTOLOGY	BP - Biological Process; CC - Cellular Component; MF -Molecular Function
		ID	Gene Ontology (GO) term ID.
		Description	GO term description
		GeneRatio	Proportion of genes in RT gene set that are annotated tothe GO term
		BgRatio	Propriton of all genes, that are annotated tothe GO term
		pvalue	Raw pvalue for over-representation; p-value calculated using a hypergeometric distribution
		p.adjust	Benjamini-Hochberg adjusted p-value
		qvalue	FDR q-value
		geneID	Genes in RT gene set that interesect the GO gene set.

## Sheet: Column descriptors B 
table	table description	column name	description
SupplementaryData13	Metabolite association results with retinal thickness	Biomarker	Metabolite Code
		Description	Name and Description of the Metabolite
		Units	unit of measure
		Group	Metabolic super-group
		Sub.Group	Metabolic sub-group
		Type	Whether the metabolite was directly measure of constructed from otehr measures
		Nightingale	Whether the metabolite was part of the UKB release or constructed by the package ukbnmr
		UKB.Field.ID	code for the UKBiobank field
		QC.Flag.Field.ID	code for the UKBiobank QC field
		Full.Formula	the formula used to calculate the biomarker if derived from other
		Simplified.Formula	the simplified formula used to calculate the biomarker if derived from other
		Sub_group	Metabolic Pathway
		miss	number of individuals with missing data
		miss_p	proportion of missing across individuals
		n_sig_FDR	number of pixels and phenotypes significant at FDR<0.05 (using the limma method), correcting for phenotype and pixels simultaneously, within an 'omics tranche
		n_sig_adj.P.Val	number of pixels signficiant at p<0.05 (using the limma method), correcting for pixels only, within an 'omics tranche
		n_sig_bonf	number of pixels and phenotypes with significant assocations at Bonferroni adjusted p-value, within an 'omics tranche
		sig beta	median beta from the set of RT pixels that achieve a multiple testing adjusted significant change
		beta	median beta from the set of all RT pixels
		-log10(uncorrected p)	median value of all -log 10 (uncorrected p-values) pixel results; P-values based on a two-sided t-test, for the metabolite beta in the limma regression model
		sds (sig betas)	Standard deviation of the significant betas (sig betas)
		cluster_hclust	Cluster containin the specific metabolite
SupplementaryData14	age-Metabolite interaction results with retinal thickness	Biomarker	Metabolite Code
		Description	Name and Description of the Metabolite
		Units	unit of measure
		Group	Metabolic super-group
		Sub.Group	Metabolic sub-group
		Type	Whether the metabolite was directly measure of constructed from otehr measures
		Nightingale	Whether the metabolite was part of the UKB release or constructed by the package ukbnmr
		UKB.Field.ID	code for the UKBiobank field
		QC.Flag.Field.ID	code for the UKBiobank QC field
		Full.Formula	the formula used to calculate the biomarker if derived from other
		Simplified.Formula	the simplified formula used to calculate the biomarker if derived from other
		Sub_group	Metabolic Pathway
		miss	number of individuals with missing data
		miss_p	proportion of missing across individuals
		n_sig_FDR	number of pixels and phenotypes significant at FDR<0.05 (using the limma method), correcting for phenotype and pixels simultaneously, within an 'omics tranche
		n_sig_adj.P.Val	number of pixels signficiant at p<0.05 (using the limma method), correcting for pixels only, within an 'omics tranche
		n_sig_bonf	number of pixels and phenotypes with significant assocations at Bonferroni adjusted p-value, within an 'omics tranche
		sig beta_int	median interaction beta from the set of RT pixels that achieve a multiple testing adjusted significant change
		beta_int	median interaction beta from the set of all RT pixels
		-log10(uncorrected p)	median value of all -log 10 (uncorrected p-values) pixel results; P-values based on a two-sided t-test, for the interaction term beta in the limma regression model
		sds (sig betas_int)	Standard deviation of the significant interaction betas (sig betas)
		cluster_hclust	Cluster containin the specific metabolite
SupplementaryData15	Metabolic genetic score association results with retinal thickness	Metabolite	metabolite name
		Class	Metabolic class
		nSNPs	number of SNPs used to conrtuct the metabolic GRS
		Biomarker	Metabolite Code
		n_sig_FDR	number of pixels and phenotypes significant at FDR<0.05 (using the limma method), correcting for phenotype and pixels simultaneously, within an 'omics tranche
		n_sig_adj.P.Val	number of pixels signficiant at p<0.05 (using the limma method), correcting for pixels only, within an 'omics tranche
		n_sig_bonf	number of pixels and phenotypes with significant assocations at Bonferroni adjusted p-value, within an 'omics tranche
		sig beta	median beta from the set of RT pixels that achieve a multiple testing adjusted significant change
		beta	median beta from the set of all RT pixels
		-log10(uncorrected p)	median value of all -log 10 (uncorrected p-values) pixel results; P-values based on a two-sided t-test, for the metabolite genetic score beta in the limma regression model
		sds (sig betas)	Standard deviation of the significant betas (sig betas)
SupplementaryData16	PheCode association results with retinal thickness	Phecode	PheCode
		N	Number of individuals reporting the code in UKB
		meaning	Meaning of the PheCode
		category	PheCode category
		n_sig_FDR	number of pixels and phenotypes significant at FDR<0.05 (using the limma method), correcting for phenotype and pixels simultaneously, within an 'omics tranche
		n_sig_adj.P.Val	number of pixels signficiant at p<0.05 (using the limma method), correcting for pixels only, within an 'omics tranche
		n_sig_bonf	number of pixels and phenotypes with significant assocations at Bonferroni adjusted p-value, within an 'omics tranche
		sig beta	median beta from the set of RT pixels that achieve a multiple testing adjusted significant change
		beta	median beta from the set of all RT pixels
		-log10(uncorrected p)	median value of all -log 10 (uncorrected p-values) pixel results; P-values based on a two-sided t-test, for the Phecode beta in the limma regression model
		sds (sig betas)	Standard deviation of the significant betas (sig betas)
		directionEffect	Indicates whether PheCode associated with thinning or thickening
SupplementaryData17	Trait genetic score association results with retinal thickness	nSNPs	Number of SNPs used to contruct the trait genetic score (if internal)
		Biomarker	biomarker ID
		reduced_name	Simplified Trait PRS name
		n_sig_FDR	number of pixels and phenotypes significant at FDR<0.05 (using the limma method), correcting for phenotype and pixels simultaneously, within an 'omics tranche
		n_sig_adj.P.Val	number of pixels signficiant at p<0.05 (using the limma method), correcting for pixels only, within an 'omics tranche
		n_sig_bonf	number of pixels and phenotypes with significant assocations at Bonferroni adjusted p-value, within an 'omics tranche
		sig beta	median beta from the set of RT pixels that achieve a multiple testing adjusted significant change
		beta	median beta from the set of all RT pixels
		-log10(uncorrected p)	median value of all -log 10 (uncorrected p-values) pixel results; P-values based on a two-sided t-test, for the trait genetic score beta in the limma regression model
		sds (sig betas)	Standard deviation of the significant betas (sig betas)
		directionEffect	Indicates whether genetic score associated with thinning or thickening
SupplementaryData18	Correlation Results between genetic score and PheCodes effect	PRS	PRS ID
		PheCode meaning	The Meaning of the PheCode
		PheCode	PheCode ID
		Effect Correlation	Effect correlation of the PheCode and respective PRS across pixels
		Effect Correlation (if PRS significant)	Effect correlation of the PheCode and respective PRS across pixels for which the PRS was significant
		Effect Correlation (if both PRS and ICD10 significant)	Effect correlation of the PheCode and respective PRS across pixels for which the PRS and the PheCode was significant
SupplementaryData19	Blood Traits association results with retinal thickness	Biomarker	Biomarker ID
		Cell.Type	Cell type reflective the blood trait
		Standard.Abbreviation	Abbreviation of the blood trait
		Long.Name	Blood trait name
		Unit	unit of measure
		Measured...Derived	whther the blood trait was directly measured or derived
		Determination	formula to dermine the blood trait
		Description_long	long description of the blood trait
		path	sub-class of the blood trait
		n_sig_FDR	number of pixels and phenotypes significant at FDR<0.05 (using the limma method), correcting for phenotype and pixels simultaneously, within an 'omics tranche
		n_sig_adj.P.Val	number of pixels signficiant at p<0.05 (using the limma method), correcting for pixels only, within an 'omics tranche
		n_sig_bonf	number of pixels and phenotypes with significant assocations at Bonferroni adjusted p-value, within an 'omics tranche
		sig beta	median beta from the set of RT pixels that achieve a multiple testing adjusted significant change
		beta	median beta from the set of all RT pixels
		-log10(uncorrected p)	median value of all -log 10 (uncorrected p-values) pixel results; P-values based on a two-sided t-test, for the blood trait beta in the limma regression model
		sds (sig betas)	Standard deviation of the significant betas (sig betas)
SupplementaryData20	Infection markers association results with retinal thickness	Biomarker	Biomarker ID
		type	Type of infection marker (antigen or seropositivity marker)
		path	Class of the marker
		n_sig_FDR	number of pixels and phenotypes significant at FDR<0.05 (using the limma method), correcting for phenotype and pixels simultaneously, within an 'omics tranche
		n_sig_adj.P.Val	number of pixels signficiant at p<0.05 (using the limma method), correcting for pixels only, within an 'omics tranche
		n_sig_bonf	number of pixels and phenotypes with significant assocations at Bonferroni adjusted p-value, within an 'omics tranche
		sig beta	median beta from the set of RT pixels that achieve a multiple testing adjusted significant change
		beta	median beta from the set of all RT pixels
		-log10(uncorrected p)	median value of all -log 10 (uncorrected p-values) pixel results; P-values based on a two-sided t-test, for the infection marker beta in the limma regression model
		sds (sig betas)	Standard deviation of the significant betas (sig betas)

## Sheet: SupplementaryData1
CHR	POS	ID	rsID	EffAllele	nonEffAllele	EffAlleleFreq	BETA	SE	P	topPixel	nPixelsLocus	nSNPsLocus	fpcSig	topFPC	allFPCs	sameSentinel	FPCsentinel	FPCtopP	novel	SNP_secondary	POS_secondary	A1_seconday	r2_secondary	BETA_secondary	SE_secondary	P_secondary	BETA_secondary_conditional	SE_secondary_conditional	P_secondary_conditional	cluster_hclust
1	3743319	rs6663840	rs6663840	A	G	0.294968	-0.552753	0.041363	1.19e-40	64_126	7283	501	N	NA	NA	NA	NA	NA	N	NA	NA	NA	NA	NA	NA	NA	NA	NA	NA	4
1	19973920	rs2854108	rs2854108	G	A	0.233698	0.226724	0.0319376	1.28e-12	117_91	7630	99	Y	4	2,4	N	rs3020595	6.28e-13	Y	NA	NA	NA	NA	NA	NA	NA	NA	NA	NA	8
1	22249589	rs9426785	rs9426785	G	A	0.343231	0.234404	0.0296622	2.8e-15	59_82	15012	341	N	NA	NA	NA	NA	NA	Y	NA	NA	NA	NA	NA	NA	NA	NA	NA	NA	6
1	39575717	rs141312163	rs141312163	CA	C	0.0943388	0.475637	0.0650907	2.77e-13	64_147	2574	114	Y	5	4,5	N	rs11205656	1.24e-08	Y	NA	NA	NA	NA	NA	NA	NA	NA	NA	NA	9
1	41792274	rs12026778	rs12026778	T	C	0.229511	-0.426235	0.0495523	8.11e-18	68_124	2572	313	N	NA	NA	NA	NA	NA	N	NA	NA	NA	NA	NA	NA	NA	NA	NA	NA	4
1	43195191	1:43195191_TTAA_T	rs566068848	T	TTAA	0.00898641	1.69098	0.237646	1.13e-12	57_130	4851	171	N	NA	NA	NA	NA	NA	Y	NA	NA	NA	NA	NA	NA	NA	NA	NA	NA	9
1	62867483	rs945170	rs945170	T	G	0.258477	0.307951	0.0430576	8.68e-13	118_186	2159	268	N	NA	NA	NA	NA	NA	Y	NA	NA	NA	NA	NA	NA	NA	NA	NA	NA	10
1	82395964	rs1492258	rs1492258	G	A	0.379358	0.525058	0.042088	1.17e-35	103_225	4013	438	Y	3	1,3	N	rs2182601	1.48e-13	N	NA	NA	NA	NA	NA	NA	NA	NA	NA	NA	8
1	87643452	rs912764	rs912764	T	C	0.456788	0.23224	0.0325001	9.09e-13	49_233	16716	23	N	NA	NA	NA	NA	NA	Y	NA	NA	NA	NA	NA	NA	NA	NA	NA	NA	5
1	110626267	1:110626267_CAG_C	rs66837288	C	CAG	0.35802	-0.336662	0.0385796	2.72e-18	70_245	6053	131	N	NA	NA	NA	NA	NA	Y	NA	NA	NA	NA	NA	NA	NA	NA	NA	NA	3
1	113441724	rs543874203	rs543874203	A	G	0.226591	-0.348844	0.0345915	6.87e-24	66_60	18893	244	Y	4	2,4	N	rs55992320	4.33e-12	N	NA	NA	NA	NA	NA	NA	NA	NA	NA	NA	2
1	153948705	rs11264763	rs11264763	T	C	0.28858	-0.302197	0.0391558	1.21e-14	53_121	4084	477	N	NA	NA	NA	NA	NA	Y	NA	NA	NA	NA	NA	NA	NA	NA	NA	NA	4
1	170657335	rs17550940	rs17550940	C	A	0.289189	-0.227441	0.0309146	1.91e-13	70_49	14766	55	N	NA	NA	NA	NA	NA	N	NA	NA	NA	NA	NA	NA	NA	NA	NA	NA	1
1	182579035	rs516567	rs516567	T	C	0.410958	-0.264915	0.0356236	1.05e-13	3_203	8686	72	Y	3;4	3;4,5	Y	rs12035399;rs516567	1.00642e-09;7.45574e-09	N	NA	NA	NA	NA	NA	NA	NA	NA	NA	NA	3
1	182997286	1:182997286_CCT_C	rs34099733	C	CCT	0.434901	0.308798	0.0401821	1.56e-14	64_117	872	587	N	NA	NA	NA	NA	NA	Y	NA	NA	NA	NA	NA	NA	NA	NA	NA	NA	9
1	183384796	rs2788045	rs2788045	G	A	0.313487	-0.335299	0.0410796	3.38e-16	33_241	9918	237	Y	3	3	N	rs12035399	1.01e-09	N	NA	NA	NA	NA	NA	NA	NA	NA	NA	NA	3
1	196696933	rs1410996	rs1410996	A	G	0.404943	0.270146	0.0303163	5.26e-19	45_125	27843	694	N	NA	NA	NA	NA	NA	N	NA	NA	NA	NA	NA	NA	NA	NA	NA	NA	6
1	198898427	rs10919605	rs10919605	T	C	0.386135	0.341114	0.0386332	1.09e-18	118_186	19354	244	N	NA	NA	NA	NA	NA	Y	NA	NA	NA	NA	NA	NA	NA	NA	NA	NA	5
1	202812654	rs11576909	rs11576909	C	T	0.492746	0.285668	0.0230985	4.5e-35	16_59	28874	309	N	NA	NA	NA	NA	NA	N	NA	NA	NA	NA	NA	NA	NA	NA	NA	NA	6
1	205303096	1:205303096_CTTTT_C	rs71815316	C	CTTTT	0.329807	0.254757	0.0346747	2.06e-13	54_232	11302	96	N	NA	NA	NA	NA	NA	N	NA	NA	NA	NA	NA	NA	NA	NA	NA	NA	5
1	214110713	rs80256218	rs80256218	T	C	0.0756614	-0.468145	0.0474524	6.21e-23	12_95	25511	73	N	NA	NA	NA	NA	NA	N	NA	NA	NA	NA	NA	NA	NA	NA	NA	NA	1
1	227490611	rs201965985	rs201965985	CT	C	0.132589	0.523435	0.056821	3.34e-20	64_126	19670	1252	N	NA	NA	NA	NA	NA	N	NA	NA	NA	NA	NA	NA	NA	NA	NA	NA	9
1	227560794	rs114537871	rs114537871	A	G	0.0761806	-0.642259	0.0733849	2.17e-18	61_251	25680	492	N	NA	NA	NA	NA	NA	N	NA	NA	NA	NA	NA	NA	NA	NA	NA	NA	3
1	229055951	rs6685751	rs6685751	C	A	0.497606	-0.292264	0.0405715	5.96e-13	111_210	3935	156	N	NA	NA	NA	NA	NA	Y	NA	NA	NA	NA	NA	NA	NA	NA	NA	NA	3
2	23983636	rs776462813	rs141182808	A	ACAC	0.40276	0.228398	0.0267281	1.32e-17	9_116	27648	303	N	NA	NA	NA	NA	NA	N	NA	NA	NA	NA	NA	NA	NA	NA	NA	NA	6
2	25595397	rs1010659	rs1010659	C	T	0.312713	-0.223075	0.0312552	9.67e-13	109_118	26890	40	N	NA	NA	NA	NA	NA	N	NA	NA	NA	NA	NA	NA	NA	NA	NA	NA	1
2	44131840	rs6544719	rs6544719	C	A	0.452614	0.305576	0.040742	6.49e-14	114_237	6780	236	Y	3	1,2,3	N	2:44209047_CT_C	4.87e-08	Y	NA	NA	NA	NA	NA	NA	NA	NA	NA	NA	10
2	48293603	rs1878080	rs1878080	C	G	0.256376	-0.430313	0.047774	2.2e-19	59_122	20704	332	N	NA	NA	NA	NA	NA	N	NA	NA	NA	NA	NA	NA	NA	NA	NA	NA	3
2	48802898	rs188314488	rs188314488	T	G	0.333328	0.321359	0.0392619	2.8e-16	4_213	26615	422	N	NA	NA	NA	NA	NA	N	NA	NA	NA	NA	NA	NA	NA	NA	NA	NA	5
2	55624520	rs2867177	rs2867177	T	C	0.306846	0.521927	0.0445065	1.04e-31	71_132	19411	481	Y	5	3,4,5	N	rs7558687	1.78e-15	Y	NA	NA	NA	NA	NA	NA	NA	NA	NA	NA	9
2	56239897	rs13399945	rs13399945	G	A	0.215995	0.263101	0.0292049	2.17e-19	54_19	25256	159	N	NA	NA	NA	NA	NA	N	NA	NA	NA	NA	NA	NA	NA	NA	NA	NA	5
2	71124627	rs12623906	rs12623906	C	A	0.406809	0.225589	0.0306229	1.78e-13	86_87	13798	333	N	NA	NA	NA	NA	NA	Y	NA	NA	NA	NA	NA	NA	NA	NA	NA	NA	8
2	88676478	rs11681837	rs11681837	A	G	0.125698	-0.526217	0.0564108	1.13e-20	1_214	2578	20	N	NA	NA	NA	NA	NA	Y	NA	NA	NA	NA	NA	NA	NA	NA	NA	NA	3
2	97779487	2:97779487_GC_G	rs141447363	G	GC	0.0888084	-0.469145	0.0627475	7.77e-14	71_147	4762	22	Y	6	4,6	N	rs200471253	4.52e-08	Y	NA	NA	NA	NA	NA	NA	NA	NA	NA	NA	4
2	134326085	rs17816356	rs17816356	A	C	0.0503963	1.04409	0.0976556	1.2e-26	58_124	5732	64	N	NA	NA	NA	NA	NA	Y	NA	NA	NA	NA	NA	NA	NA	NA	NA	NA	9
2	145431068	rs1529386	rs1529386	C	T	0.329908	0.488757	0.0460763	2.96e-26	88_246	9554	290	Y	3	3,5,6	N	rs76909456	5.24e-18	N	NA	NA	NA	NA	NA	NA	NA	NA	NA	NA	10
2	145702729	rs1968528	rs1968528	T	C	0.415838	-0.275444	0.0324005	1.94e-17	63_101	6170	366	Y	5	4,5,6	N	rs71945736	3.07e-08	Y	NA	NA	NA	NA	NA	NA	NA	NA	NA	NA	4
2	159660277	rs6756488	rs6756488	A	T	0.313658	0.338721	0.0420834	8.57e-16	61_125	4042	265	N	NA	NA	NA	NA	NA	Y	NA	NA	NA	NA	NA	NA	NA	NA	NA	NA	9
2	168998456	2:168998456_TTATTTA_T	rs3835853	T	TTATTTA	0.158528	-0.35583	0.0330232	4.88e-27	81_15	28455	388	N	NA	NA	NA	NA	NA	N	NA	NA	NA	NA	NA	NA	NA	NA	NA	NA	1
2	170077170	rs747394667	rs36016897	C	CA	0.234056	-0.356904	0.0398077	3.2e-19	55_149	27744	107	N	NA	NA	NA	NA	NA	N	NA	NA	NA	NA	NA	NA	NA	NA	NA	NA	2
2	170155249	rs2544373	rs2544373	A	T	0.37063	0.277565	0.0392044	1.46e-12	62_111	24443	78	N	NA	NA	NA	NA	NA	N	NA	NA	NA	NA	NA	NA	NA	NA	NA	NA	6
2	172922663	2:172922663_CT_C	rs34383352	CT	C	0.379072	0.405689	0.0406298	1.88e-23	8_226	9534	504	Y	4	3,4,5	N	rs17428174	2.37e-13	N	NA	NA	NA	NA	NA	NA	NA	NA	NA	NA	10
2	208822924	rs6435399	rs6435399	T	G	0.362543	0.34207	0.0427505	1.26e-15	73_250	8040	75	Y	3	3,5	Y	rs6435399	2.07e-09	Y	NA	NA	NA	NA	NA	NA	NA	NA	NA	NA	10
2	218399942	2:218399942_TA_T	rs11331553	TA	T	0.225862	0.235103	0.0327988	7.73e-13	67_29	27075	278	N	NA	NA	NA	NA	NA	N	NA	NA	NA	NA	NA	NA	NA	NA	NA	NA	6
2	218514964	rs34183224	rs34183224	A	G	0.070971	-0.63045	0.0434527	1.38e-47	3_16	24420	732	Y	4	3,4,5,6	N	rs2568177	3.85e-18	N	NA	NA	NA	NA	NA	NA	NA	NA	NA	NA	3
2	227893561	rs2177599	rs2177599	T	G	0.480292	0.435821	0.0421432	4.9e-25	56_125	28809	479	N	NA	NA	NA	NA	NA	N	NA	NA	NA	NA	NA	NA	NA	NA	NA	NA	5
2	228103961	2:228103961_TA_T	rs11331207	TA	T	0.413515	-0.241949	0.0226366	1.25e-26	14_44	29030	543	N	NA	NA	NA	NA	NA	N	NA	NA	NA	NA	NA	NA	NA	NA	NA	NA	1
3	22021730	rs6784031	rs6784031	C	A	0.188991	0.263867	0.0370377	1.06e-12	59_95	8280	278	N	NA	NA	NA	NA	NA	Y	NA	NA	NA	NA	NA	NA	NA	NA	NA	NA	6
3	25049310	rs11129176	rs11129176	A	G	0.282866	0.191357	0.0249542	1.78e-14	38_18	15418	277	Y	5	4,5	N	rs6775569	5.45e-12	N	NA	NA	NA	NA	NA	NA	NA	NA	NA	NA	6
3	27681004	rs6807660	rs6807660	A	G	0.149032	0.404451	0.0480248	3.82e-17	65_154	20203	77	N	NA	NA	NA	NA	NA	N	NA	NA	NA	NA	NA	NA	NA	NA	NA	NA	6
3	45814094	rs17279437	rs17279437	A	G	0.106123	-0.731455	0.0478772	1.48e-52	45_153	28987	809	Y	6	1,3,4,6	Y	rs17279437	3.82e-24	N	NA	NA	NA	NA	NA	NA	NA	NA	NA	NA	1
3	64547477	rs35667547	rs35667547	C	G	0.12719	0.478515	0.0545045	1.7e-18	43_242	21190	19	N	NA	NA	NA	NA	NA	N	NA	NA	NA	NA	NA	NA	NA	NA	NA	NA	5
3	69569148	rs377713857	rs71618288	C	CATATAT	0.206263	-0.538689	0.0452521	1.27e-32	116_186	8585	271	Y	3	3	N	rs12497181	7.11e-19	N	NA	NA	NA	NA	NA	NA	NA	NA	NA	NA	3
3	71182447	rs77877421	rs77877421	T	A	0.0553898	1.1654	0.0838702	8.42e-44	118_187	6632	152	Y	3	3,5,6	Y	rs77877421	4.21e-20	N	NA	NA	NA	NA	NA	NA	NA	NA	NA	NA	10
3	77224544	rs60137936	rs60137936	C	A	0.0596503	-0.735442	0.0755984	2.41e-22	1_203	5089	228	Y	3	2,3,4,5	N	rs7615545	4.16e-13	N	NA	NA	NA	NA	NA	NA	NA	NA	NA	NA	3
3	123082398	rs11717195	rs11717195	C	T	0.24831	0.985466	0.043853	3.41e-111	66_146	4106	478	Y	5	4,5	Y	rs11717195	8.94e-48	Y	NA	NA	NA	NA	NA	NA	NA	NA	NA	NA	9
3	150174204	rs6770312	rs6770312	A	G	0.243062	0.431912	0.0462859	1.09e-20	65_118	14042	180	Y	5	4,5	N	rs6763422	2.01e-13	N	NA	NA	NA	NA	NA	NA	NA	NA	NA	NA	9
3	169225992	rs10638777	rs10638777	CAGG	C	0.440024	0.357414	0.0429008	8.24e-17	75_251	4107	109	N	NA	NA	NA	NA	NA	Y	NA	NA	NA	NA	NA	NA	NA	NA	NA	NA	10
3	182335635	rs74614808	rs74614808	T	G	0.0398127	0.854145	0.10929	5.6e-15	69_129	796	30	N	NA	NA	NA	NA	NA	Y	NA	NA	NA	NA	NA	NA	NA	NA	NA	NA	9
3	183945237	rs843348	rs843348	C	A	0.244055	0.280066	0.0392804	1.02e-12	75_236	5362	100	Y	6	3,6	N	rs13315366	8.55e-21	N	NA	NA	NA	NA	NA	NA	NA	NA	NA	NA	5
4	81553447	4:81553447_GTTA_G	rs34281170	GTTA	G	0.22485	0.263891	0.0364923	4.86e-13	41_149	23719	614	N	NA	NA	NA	NA	NA	N	NA	NA	NA	NA	NA	NA	NA	NA	NA	NA	6
4	109940521	rs78074191	rs78074191	G	C	0.132707	-0.518849	0.0605578	1.09e-17	64_138	1630	415	N	NA	NA	NA	NA	NA	Y	NA	NA	NA	NA	NA	NA	NA	NA	NA	NA	7
4	154759949	rs13118227	rs13118227	G	T	0.49807	-0.243335	0.0293936	1.28e-16	83_74	25940	427	N	NA	NA	NA	NA	NA	N	NA	NA	NA	NA	NA	NA	NA	NA	NA	NA	1
4	184942348	rs2309957	rs2309957	T	C	0.417901	-0.179544	0.0236367	3.12e-14	14_63	24248	72	N	NA	NA	NA	NA	NA	N	NA	NA	NA	NA	NA	NA	NA	NA	NA	NA	1
4	187562046	rs6820953	rs6820953	A	G	0.123503	0.499708	0.0623453	1.13e-15	70_136	23333	118	N	NA	NA	NA	NA	NA	Y	rs327070	187624194	G	0.0039121	-0.404769	0.0471742	9.46e-18	-0.382633	0.0472363	5.62e-16	9
4	187641571	rs6839642	rs6839642	A	C	0.235608	-0.392793	0.0494534	2.03e-15	58_136	23684	144	N	NA	NA	NA	NA	NA	Y	NA	NA	NA	NA	NA	NA	NA	NA	NA	NA	7
4	187683202	rs67138036	rs67138036	T	G	0.263263	0.622679	0.0481284	3.24e-38	57_134	25954	142	Y	5	3,4,5	Y	rs67138036	4.41e-31	N	rs10029735; rs327070	187562725; 187624194	T; G	0.00179; 0.00994	0.4272; -0.458	0.0556; 0.0489	1.59E-14; 8.034E-21	0.458084; -0.52638	0.0555; 0.049	1.69E-16; 8.324E-27	2
5	2612747	rs2004187	rs2004187	A	C	0.402939	-0.304317	0.0384903	2.71e-15	32_240	11769	35	Y	3	3,6	N	rs377614	3.14e-11	N	NA	NA	NA	NA	NA	NA	NA	NA	NA	NA	3
5	11584342	rs2190989	rs2190989	C	T	0.449476	0.293722	0.0295674	3.14e-23	56_101	17988	134	Y	4	4,6	N	rs62338626	3.73e-09	N	NA	NA	NA	NA	NA	NA	NA	NA	NA	NA	6
5	33576602	rs3813474	rs3813474	G	A	0.118094	0.46651	0.0645764	5.13e-13	31_246	8761	21	N	NA	NA	NA	NA	NA	Y	NA	NA	NA	NA	NA	NA	NA	NA	NA	NA	5
5	55745334	rs30373	rs30373	G	C	0.364931	0.281726	0.034762	5.44e-16	59_240	17673	28	N	NA	NA	NA	NA	NA	N	NA	NA	NA	NA	NA	NA	NA	NA	NA	NA	5
5	87846165	5:87846165_GA_G	rs150488004	G	GA	0.0756462	2.03197	0.0770312	3.94e-152	68_117	29041	1419	Y	2	1,2,3,4,5	Y	5:87846165_GA_G	6.54e-46	N	NA	NA	NA	NA	NA	NA	NA	NA	NA	NA	5
5	88026902	rs190438	rs190438	C	T	0.283694	-0.226382	0.0243404	1.46e-20	13_42	29041	1823	Y	2	2,3,4	N	rs11743441	2.64e-10	N	rs12653396	87847273	T	0.174174	-0.368403	0.0223728	6.38e-61	-0.34058	0.0245983	1.68e-43	2
5	89466182	rs6452875	rs6452875	A	T	0.187469	-0.358562	0.0481347	9.57e-14	62_148	29041	112	Y	5	5	Y	rs6452875	1.65e-10	N	NA	NA	NA	NA	NA	NA	NA	NA	NA	NA	7
5	148615946	rs1109114	rs1109114	T	C	0.428914	0.572246	0.0299242	3.52e-81	60_176	23741	234	Y	6	2,3,5,6	Y	rs1109114	3.34e-58	N	NA	NA	NA	NA	NA	NA	NA	NA	NA	NA	5
5	167800020	rs55914544	rs55914544	C	G	0.177311	0.588461	0.0446092	1.17e-39	72_112	4404	255	Y	5	3,4,5	Y	rs55914544	8.17e-24	Y	NA	NA	NA	NA	NA	NA	NA	NA	NA	NA	9
5	173045602	rs258873	rs258873	G	T	0.377773	-0.247535	0.0289397	1.23e-17	49_99	23546	78	N	NA	NA	NA	NA	NA	N	NA	NA	NA	NA	NA	NA	NA	NA	NA	NA	1
5	179552520	rs4248877	rs4248877	C	T	0.333276	0.308261	0.0358044	7.58e-18	3_196	4370	319	Y	4	4,5	N	rs4700712	2.13e-11	Y	NA	NA	NA	NA	NA	NA	NA	NA	NA	NA	10
6	7255650	rs9505097	rs9505097	T	C	0.203536	-0.324942	0.0426156	2.49e-14	64_154	7460	273	N	NA	NA	NA	NA	NA	N	NA	NA	NA	NA	NA	NA	NA	NA	NA	NA	4
6	11394287	rs17507554	rs17507554	A	G	0.0497937	0.795281	0.0757652	9.61e-26	60_157	21594	74	N	NA	NA	NA	NA	NA	N	NA	NA	NA	NA	NA	NA	NA	NA	NA	NA	6
6	15391004	rs2237157	rs2237157	C	G	0.392554	-0.362094	0.0392226	2.78e-20	72_135	2293	140	N	NA	NA	NA	NA	NA	Y	NA	NA	NA	NA	NA	NA	NA	NA	NA	NA	4
6	35477152	rs7752728	rs7752728	C	T	0.211101	-0.286661	0.0368842	7.9e-15	74_155	23502	99	N	NA	NA	NA	NA	NA	N	NA	NA	NA	NA	NA	NA	NA	NA	NA	NA	1
6	44008325	rs9381282	rs9381282	A	C	0.194263	0.203121	0.0282806	6.96e-13	4_48	7891	28	N	NA	NA	NA	NA	NA	Y	NA	NA	NA	NA	NA	NA	NA	NA	NA	NA	5
6	50723142	rs35437406	rs35437406	TA	T	0.396532	0.262613	0.0332244	2.76e-15	71_202	16629	186	Y	5	4,5	N	rs9395622	3.41e-09	Y	NA	NA	NA	NA	NA	NA	NA	NA	NA	NA	6
6	80787532	rs4706827	rs4706827	C	T	0.35412	-0.289101	0.0309471	9.91e-21	64_96	5464	324	Y	4	3,4	N	rs9343961	6.95e-12	N	NA	NA	NA	NA	NA	NA	NA	NA	NA	NA	4
6	84317533	rs7752421	rs7752421	T	A	0.438386	0.203216	0.0233444	3.28e-18	39_30	22967	244	N	NA	NA	NA	NA	NA	N	NA	NA	NA	NA	NA	NA	NA	NA	NA	NA	5
6	108983527	rs9398171	rs9398171	C	T	0.288194	-0.312488	0.0308531	4.4e-24	54_89	29016	153	N	NA	NA	NA	NA	NA	N	NA	NA	NA	NA	NA	NA	NA	NA	NA	NA	1
6	126712247	rs1578060	rs1578060	C	G	0.4571	0.350764	0.0284493	7.2e-35	59_52	10404	862	Y	4	4,5,6	N	6:126707845_CT_C	9.92e-28	Y	NA	NA	NA	NA	NA	NA	NA	NA	NA	NA	8
6	138818837	rs4896370	rs4896370	A	G	0.407151	-0.260558	0.0312022	6.99e-17	72_157	7525	30	Y	4	4	N	rs56056246	1.89e-10	Y	NA	NA	NA	NA	NA	NA	NA	NA	NA	NA	4
6	149985476	rs57215159	rs57215159	TGAG	T	0.350956	0.55131	0.0306662	5.34e-72	62_94	25171	1120	Y	5	4,5,6	N	rs11441223	2.23e-24	N	NA	NA	NA	NA	NA	NA	NA	NA	NA	NA	9
6	164605713	rs807897	rs807897	T	C	0.475869	0.25957	0.0311291	7.74e-17	75_113	27316	44	N	NA	NA	NA	NA	NA	N	NA	NA	NA	NA	NA	NA	NA	NA	NA	NA	5
6	170552900	rs9366187	rs9366187	C	G	0.219217	-0.265109	0.0366908	5.08e-13	87_91	25631	90	N	NA	NA	NA	NA	NA	Y	NA	NA	NA	NA	NA	NA	NA	NA	NA	NA	1
7	1056239	rs62651780	rs62651780	A	G	0.195215	-0.413693	0.0578835	9.01e-13	14_250	17565	212	Y	3	3	N	rs111907575	2.96e-09	Y	NA	NA	NA	NA	NA	NA	NA	NA	NA	NA	3
7	5310544	rs13246214	rs13246214	A	G	0.261353	-0.237517	0.0336265	1.65e-12	60_89	3645	37	N	NA	NA	NA	NA	NA	Y	NA	NA	NA	NA	NA	NA	NA	NA	NA	NA	4
7	8005174	rs12531825	rs12531825	A	G	0.123473	0.266737	0.0332875	1.15e-15	4_31	22831	46	Y	3	3	N	rs7806594	2.93e-08	N	NA	NA	NA	NA	NA	NA	NA	NA	NA	NA	5
7	17700891	rs12673137	rs12673137	G	T	0.285378	0.327911	0.0439443	8.68e-14	31_243	7521	129	Y	4;5	3,4;3,5	N	rs10228311;rs6974540	1.28962e-09;9.08075e-09	Y	NA	NA	NA	NA	NA	NA	NA	NA	NA	NA	10
7	46641573	rs55807228	rs55807228	A	C	0.399085	-0.345347	0.0322728	1.09e-26	81_194	27077	113	N	NA	NA	NA	NA	NA	N	NA	NA	NA	NA	NA	NA	NA	NA	NA	NA	1
7	47756822	rs10281623	rs10281623	C	T	0.144992	-0.291149	0.0387991	6.31e-14	93_64	15396	42	N	NA	NA	NA	NA	NA	Y	NA	NA	NA	NA	NA	NA	NA	NA	NA	NA	1
7	50730453	rs76849341	rs76849341	C	G	0.0340297	0.525464	0.064446	3.63e-16	113_16	28530	511	Y	3	3	N	rs55642644	2.48e-08	N	NA	NA	NA	NA	NA	NA	NA	NA	NA	NA	5
7	50953621	rs11509225	rs11509225	A	G	0.264129	0.394198	0.0387576	2.85e-24	66_242	28588	624	Y	3	1,3,6	N	rs17134073	9.73e-13	N	rs2237473	50742937	A	0.00653283	0.333826	0.0416545	1.11e-15	0.301621	0.0417469	5.09e-13	5
7	51100190	rs12719025	rs12719025	G	A	0.46425	0.400065	0.0234883	7.69e-65	116_38	28553	707	Y	3	1,2,3,4,5,6	Y	rs12719025	3.9e-16	N	NA	NA	NA	NA	NA	NA	NA	NA	NA	NA	5
7	100054637	rs762414084	rs150726853	G	GT	0.193719	0.244345	0.0293145	7.96e-17	14_6	24789	434	N	NA	NA	NA	NA	NA	N	NA	NA	NA	NA	NA	NA	NA	NA	NA	NA	5
7	107208250	rs1468336	rs1468336	T	C	0.289488	0.192438	0.0270017	1.04e-12	90_7	19249	411	N	NA	NA	NA	NA	NA	N	NA	NA	NA	NA	NA	NA	NA	NA	NA	NA	6
7	155616455	rs56021560	rs56021560	A	T	0.400742	-0.273224	0.0319191	1.17e-17	47_199	23684	113	Y	5	3,5	N	rs1731836	1.4e-08	N	NA	NA	NA	NA	NA	NA	NA	NA	NA	NA	1
7	156190490	rs35659302	rs35659302	T	G	0.430141	0.160109	0.0226559	1.61e-12	1_42	6061	61	N	NA	NA	NA	NA	NA	Y	NA	NA	NA	NA	NA	NA	NA	NA	NA	NA	5
8	57074930	rs199583518	rs34715615	A	AT	0.144294	-0.393587	0.0555911	1.46e-12	64_112	1772	532	N	NA	NA	NA	NA	NA	Y	NA	NA	NA	NA	NA	NA	NA	NA	NA	NA	4
8	61775373	rs75748074	rs75748074	C	CATCA	0.425418	0.233912	0.0247251	3.21e-21	69_16	23245	258	Y	2	2,6	N	rs59614411	3.44e-09	N	NA	NA	NA	NA	NA	NA	NA	NA	NA	NA	5
8	61969579	rs3857971	rs3857971	A	G	0.305303	-0.2893	0.0310799	1.36e-20	72_62	22996	261	Y	3	3,4,5	Y	rs3857971	7.56e-14	N	NA	NA	NA	NA	NA	NA	NA	NA	NA	NA	10
8	74201392	rs57815537	rs57815537	A	T	0.209165	0.310479	0.0405139	1.85e-14	89_175	16606	91	N	NA	NA	NA	NA	NA	N	NA	NA	NA	NA	NA	NA	NA	NA	NA	NA	6
8	109106801	rs392783	rs392783	A	G	0.2556	0.79401	0.0497895	4.34e-57	117_246	18944	1301	Y	2	2,4,5,6	N	rs398603	4.55e-38	N	NA	NA	NA	NA	NA	NA	NA	NA	NA	NA	7
8	118901585	rs4480148	rs4480148	A	G	0.342996	-0.377495	0.0446268	2.78e-17	101_236	2069	229	N	NA	NA	NA	NA	NA	Y	NA	NA	NA	NA	NA	NA	NA	NA	NA	NA	3
9	8630084	rs1337805	rs1337805	G	C	0.2087	-0.810762	0.0493023	1.4e-60	57_138	3563	628	Y	5	4,5	N	rs7020703	1.93e-19	Y	NA	NA	NA	NA	NA	NA	NA	NA	NA	NA	4
9	20028452	rs4073871	rs4073871	A	C	0.436432	0.297272	0.0404568	2.05e-13	68_116	2226	100	N	NA	NA	NA	NA	NA	Y	NA	NA	NA	NA	NA	NA	NA	NA	NA	NA	9
9	21576591	rs9298817	rs9298817	A	C	0.340289	0.384246	0.0300161	1.89e-37	63_76	27701	223	N	NA	NA	NA	NA	NA	N	NA	NA	NA	NA	NA	NA	NA	NA	NA	NA	6
9	76608489	rs144700666	rs144700666	TTTTAA	T	0.404921	-0.409	0.0304604	5.06e-41	5_174	21772	611	Y	4;3	3,4,5;3,5	Y	rs144700666;rs12378141	5.54483e-19;2.86891e-15	N	rs28600695	77137659	T	0.00210911	-0.28729	0.0312262	3.57e-20	-0.266566	0.0312064	1.36e-17	3
9	77118987	rs4090240	rs4090240	T	C	0.283147	-0.332404	0.0370888	3.3e-19	3_193	23370	542	Y	3	3,5	N	rs12378141	2.87e-15	N	NA	NA	NA	NA	NA	NA	NA	NA	NA	NA	3
9	102885162	rs846758	rs846758	A	G	0.425996	-0.264526	0.0319154	1.18e-16	47_224	27184	499	N	NA	NA	NA	NA	NA	N	NA	NA	NA	NA	NA	NA	NA	NA	NA	NA	1
9	111696646	rs117634551	rs117634551	G	C	0.0735016	0.419596	0.052905	2.22e-15	48_61	16485	340	N	NA	NA	NA	NA	NA	Y	NA	NA	NA	NA	NA	NA	NA	NA	NA	NA	6
9	116917263	rs12555894	rs12555894	C	T	0.427418	0.186238	0.0247513	5.4e-14	76_27	26703	71	N	NA	NA	NA	NA	NA	Y	NA	NA	NA	NA	NA	NA	NA	NA	NA	NA	6
9	126596547	rs543070	rs543070	G	A	0.130771	-0.346881	0.0347679	2.04e-23	103_42	26307	730	Y	3	3	N	rs2670139	2.53e-09	N	NA	NA	NA	NA	NA	NA	NA	NA	NA	NA	1
10	13541724	rs113234105	rs3831318	T	TAAAAC	0.395719	0.327902	0.0426859	1.6e-14	68_121	2376	211	N	NA	NA	NA	NA	NA	Y	NA	NA	NA	NA	NA	NA	NA	NA	NA	NA	9
10	17007847	rs61151602	rs61151602	TA	T	0.350798	-0.292834	0.0364997	1.06e-15	69_149	3823	233	Y	5	5	N	rs2932912	8.86e-11	Y	NA	NA	NA	NA	NA	NA	NA	NA	NA	NA	4
10	45160255	rs11598611	rs11598611	A	G	0.186987	0.477906	0.055702	9.83e-18	93_243	2641	375	N	NA	NA	NA	NA	NA	Y	NA	NA	NA	NA	NA	NA	NA	NA	NA	NA	8
10	49741135	rs1947075	rs1947075	C	T	0.353502	0.356351	0.0344377	4.59e-25	102_199	27993	187	N	NA	NA	NA	NA	NA	N	NA	NA	NA	NA	NA	NA	NA	NA	NA	NA	6
10	70030464	rs10762199	rs10762199	C	T	0.228029	-0.489318	0.0447047	7.59e-28	9_220	8277	846	Y	5	3,4,5	N	rs1900003	4.67e-36	N	NA	NA	NA	NA	NA	NA	NA	NA	NA	NA	7
10	79619461	rs2579136	rs2579136	A	G	0.292038	-0.326095	0.0324137	8.78e-24	65_95	18026	321	N	NA	NA	NA	NA	NA	N	NA	NA	NA	NA	NA	NA	NA	NA	NA	NA	2
10	85981351	rs11817531	rs11817531	A	G	0.231567	0.269539	0.0348501	1.06e-14	27_173	21265	41	N	NA	NA	NA	NA	NA	N	NA	NA	NA	NA	NA	NA	NA	NA	NA	NA	5
10	94621540	rs7910006	rs7910006	A	C	0.390946	0.253571	0.0312096	4.6e-16	76_177	7277	217	N	NA	NA	NA	NA	NA	Y	NA	NA	NA	NA	NA	NA	NA	NA	NA	NA	6
10	98871211	rs2636780	rs2636780	G	A	0.424939	0.37033	0.0385958	8.82e-22	119_186	4206	163	Y	3	3	N	rs1336259	1.7e-09	N	NA	NA	NA	NA	NA	NA	NA	NA	NA	NA	10
10	102627011	rs9919402	rs9919402	C	T	0.404007	0.425252	0.0314915	1.81e-41	64_199	18634	112	Y	6	5,6	N	rs4917915	3.66e-41	N	NA	NA	NA	NA	NA	NA	NA	NA	NA	NA	7
10	116318672	rs2483547	rs2483547	G	C	0.219391	0.35402	0.0478376	1.38e-13	63_114	1097	117	N	NA	NA	NA	NA	NA	Y	NA	NA	NA	NA	NA	NA	NA	NA	NA	NA	9
10	123441384	rs4752580	rs4752580	T	C	0.321328	0.240363	0.0313642	1.85e-14	22_136	20227	113	Y	5	4,5	N	rs146727842	1.01e-20	N	NA	NA	NA	NA	NA	NA	NA	NA	NA	NA	5
10	124219275	rs3793917	rs3793917	G	C	0.212988	-0.250522	0.035263	1.23e-12	65_92	12717	82	N	NA	NA	NA	NA	NA	N	NA	NA	NA	NA	NA	NA	NA	NA	NA	NA	4
11	17019317	rs12575487	rs12575487	T	C	0.293237	0.303513	0.0316141	8.36e-22	63_91	28468	431	Y	4	4	N	rs11024102	1.07e-14	N	NA	NA	NA	NA	NA	NA	NA	NA	NA	NA	6
11	17295046	rs214092	rs214092	G	T	0.422215	-0.218367	0.0298043	2.4e-13	23_138	28497	585	Y	4	4	N	rs11024102	1.07e-14	N	NA	NA	NA	NA	NA	NA	NA	NA	NA	NA	1
11	31285284	rs11602582	rs11602582	A	G	0.0472791	-0.5221	0.0659743	2.56e-15	72_91	5877	12	N	NA	NA	NA	NA	NA	Y	NA	NA	NA	NA	NA	NA	NA	NA	NA	NA	4
11	31503321	rs961627	rs961627	A	G	0.312119	-0.364957	0.0335648	1.68e-27	56_202	25578	630	Y	5	1,2,3,4,5,6	N	rs2984814	7.06e-30	N	NA	NA	NA	NA	NA	NA	NA	NA	NA	NA	2
11	31819174	rs628224	rs628224	A	G	0.156651	-0.53191	0.0605827	1.7e-18	118_245	24251	469	Y	5	1,2,3,4,5,6	N	rs2984814	7.06e-30	N	NA	NA	NA	NA	NA	NA	NA	NA	NA	NA	4
11	68968271	rs116233906	rs116233906	A	C	0.042614	-0.873095	0.0777914	3.43e-29	60_210	24575	195	Y	4;5	4,5;1,2,5,6	Y	rs150648223;rs116233906	5.97077e-12;2.98326e-10	N	NA	NA	NA	NA	NA	NA	NA	NA	NA	NA	2
11	69303977	rs12225226	rs12225226	G	A	0.154898	-0.411289	0.0548772	6.77e-14	64_144	21396	70	N	NA	NA	NA	NA	NA	N	NA	NA	NA	NA	NA	NA	NA	NA	NA	NA	7
11	88935088	rs12285584	rs12285584	T	C	0.365334	-0.355812	0.0303135	9.13e-32	67_65	21575	1038	Y	3	3,4,5	N	rs113884885	1.89e-10	N	NA	NA	NA	NA	NA	NA	NA	NA	NA	NA	4
11	120010550	rs56391092	rs56391092	T	C	0.118224	-0.586294	0.0616652	2.05e-21	65_118	21545	113	Y	4	3,4,6	N	rs12791393	1.83e-11	N	NA	NA	NA	NA	NA	NA	NA	NA	NA	NA	4
11	121447188	rs4936637	rs4936637	C	T	0.223094	0.339488	0.0339741	1.74e-23	75_57	24930	55	N	NA	NA	NA	NA	NA	N	NA	NA	NA	NA	NA	NA	NA	NA	NA	NA	6
11	128811886	rs10893936	rs10893936	A	C	0.334681	0.193618	0.0260175	1.01e-13	63_19	12779	255	N	NA	NA	NA	NA	NA	N	NA	NA	NA	NA	NA	NA	NA	NA	NA	NA	6
12	875653	rs578135333	rs5795948	CT	C	0.25445	0.282055	0.0367952	1.82e-14	74_224	10308	15	Y	3	3	Y	rs578135333	3.75e-14	N	NA	NA	NA	NA	NA	NA	NA	NA	NA	NA	5
12	6954864	rs5442	rs5442	A	G	0.0708144	-0.58159	0.0517898	3.2e-29	88_54	26385	74	N	NA	NA	NA	NA	NA	N	NA	NA	NA	NA	NA	NA	NA	NA	NA	NA	1
12	19094335	rs10841116	rs10841116	C	G	0.318482	-0.674533	0.0421344	1.62e-57	68_142	4003	395	Y	4	4,5	Y	rs10841116	2e-17	Y	NA	NA	NA	NA	NA	NA	NA	NA	NA	NA	4
12	24130722	rs200174398	rs150712403	CT	C	0.368784	-0.174511	0.0229904	3.25e-14	5_42	17193	171	Y	3	3,4	N	rs16926921	4.96e-11	Y	NA	NA	NA	NA	NA	NA	NA	NA	NA	NA	3
12	31049763	rs61916712	rs61916712	T	C	0.160959	0.875618	0.0554684	5.59e-56	67_135	6118	215	N	NA	NA	NA	NA	NA	Y	NA	NA	NA	NA	NA	NA	NA	NA	NA	NA	9
12	32491626	rs1471909	rs1471909	A	G	0.471545	-0.381369	0.0429516	7e-19	37_250	12856	600	Y	3	2,3	N	rs565315734	5.53e-13	Y	NA	NA	NA	NA	NA	NA	NA	NA	NA	NA	3
12	43939576	rs147609489	rs147609489	CT	C	0.330359	-0.368373	0.0436466	3.27e-17	114_241	14602	269	Y	3	1,3	Y	rs147609489	5.51e-14	Y	NA	NA	NA	NA	NA	NA	NA	NA	NA	NA	3
12	46191309	rs7955891	rs7955891	T	A	0.493902	-0.305831	0.0391251	5.54e-15	111_206	3580	360	N	NA	NA	NA	NA	NA	Y	NA	NA	NA	NA	NA	NA	NA	NA	NA	NA	3
12	56115585	rs3138142	rs3138142	T	C	0.243997	0.817853	0.034249	3.27e-125	69_174	28992	495	Y	4	1,4,6	Y	rs3138142	1.06e-58	N	NA	NA	NA	NA	NA	NA	NA	NA	NA	NA	6
12	96194586	rs117821803	rs117821803	T	C	0.192811	-0.863402	0.055789	7.02e-54	80_251	28922	659	Y	5	3,5,6	N	12:96228535_CAA_C	1.48e-23	N	NA	NA	NA	NA	NA	NA	NA	NA	NA	NA	3
12	103494463	rs3914817	rs3914817	T	G	0.442509	0.24323	0.0284728	1.36e-17	61_87	9573	102	Y	3	3,4,5,6	Y	rs3914817	3.02e-10	Y	NA	NA	NA	NA	NA	NA	NA	NA	NA	NA	6
12	109766137	rs2879054	rs2879054	C	G	0.199105	0.305765	0.0390505	4.99e-15	30_127	7114	26	Y	6	4,5,6	N	rs35845043	1.36e-11	Y	NA	NA	NA	NA	NA	NA	NA	NA	NA	NA	6
13	28963676	rs2296284	rs2296284	A	G	0.293495	-0.186733	0.02379	4.28e-15	7_20	13530	123	Y	5	2,5	N	rs7983774	9.85e-15	N	NA	NA	NA	NA	NA	NA	NA	NA	NA	NA	2
13	44304458	rs9525830	rs9525830	C	A	0.321846	-0.662298	0.0411598	4.37e-58	64_112	2646	467	Y	5	4,5	N	rs9533603	2.05e-19	Y	NA	NA	NA	NA	NA	NA	NA	NA	NA	NA	7
13	58878285	rs150502290	rs150502290	T	A	0.106892	-0.487369	0.0677383	6.35e-13	68_121	1003	97	N	NA	NA	NA	NA	NA	Y	NA	NA	NA	NA	NA	NA	NA	NA	NA	NA	7
13	73848463	rs9592900	rs9592900	A	G	0.31076	-0.35232	0.0456295	1.18e-14	42_251	15792	48	N	NA	NA	NA	NA	NA	Y	NA	NA	NA	NA	NA	NA	NA	NA	NA	NA	3
13	104649307	rs2575134	rs2575134	A	G	0.45094	0.28682	0.0373121	1.54e-14	1_210	1769	270	Y	5	3,5	N	rs2575112	2.22e-09	Y	NA	NA	NA	NA	NA	NA	NA	NA	NA	NA	10
13	111893413	rs7985441	rs7985441	T	C	0.396882	-0.62104	0.041857	1.12e-49	67_118	17493	376	N	NA	NA	NA	NA	NA	N	NA	NA	NA	NA	NA	NA	NA	NA	NA	NA	4
14	21790460	rs8008315	rs8008315	T	A	0.481798	-0.247173	0.030083	2.16e-16	58_100	5745	109	N	NA	NA	NA	NA	NA	Y	NA	NA	NA	NA	NA	NA	NA	NA	NA	NA	4
14	23419036	rs2145542	rs2145542	C	T	0.464112	-0.345447	0.0421113	2.41e-16	104_243	25061	166	Y	3	3	Y	rs2145542	2.93e-08	N	NA	NA	NA	NA	NA	NA	NA	NA	NA	NA	3
14	31381351	rs2273171	rs2273171	C	T	0.479199	0.229013	0.028384	7.31e-16	59_90	8278	124	N	NA	NA	NA	NA	NA	Y	NA	NA	NA	NA	NA	NA	NA	NA	NA	NA	6
14	54629593	rs72682570	rs72682570	A	C	0.105277	0.356725	0.0388804	4.71e-20	98_43	14350	231	Y	6	2,4,5,6	N	rs55765131	1.39e-27	Y	NA	NA	NA	NA	NA	NA	NA	NA	NA	NA	8
14	54776972	rs12147623	rs12147623	T	C	0.0788727	0.581387	0.0738765	3.64e-15	9_229	10194	145	N	NA	NA	NA	NA	NA	Y	NA	NA	NA	NA	NA	NA	NA	NA	NA	NA	10
14	59719393	rs17095953	rs17095953	A	G	0.241477	-0.571655	0.047453	2.28e-33	113_208	17927	1201	Y	3	3,5	Y	rs17095953	2.63e-23	N	NA	NA	NA	NA	NA	NA	NA	NA	NA	NA	3
14	60796648	rs2180833	rs2180833	C	T	0.387968	-0.570988	0.0359365	1.1e-56	5_205	18545	1403	Y	5	3,5	Y	rs2180833	7.49e-79	N	NA	NA	NA	NA	NA	NA	NA	NA	NA	NA	3
14	60976501	rs146737847	rs146737847	A	G	0.00682535	-2.15387	0.256347	4.52e-17	112_248	17256	191	Y	5;4	3,5;1,4	Y	rs2180833;rs146737847	7.48649e-79;2.23371e-11	N	rs10483727	61072875	T	0.0039735	-0.328985	0.0432475	2.8e-14	-0.353546	0.0432959	3.28e-16	4
14	69509799	rs1892296	rs1892296	G	A	0.352145	0.242179	0.0309087	4.78e-15	41_101	24362	342	Y	6	6	N	14:69451056_GA_G	1.16e-08	N	NA	NA	NA	NA	NA	NA	NA	NA	NA	NA	6
14	73279420	rs4903064	rs4903064	C	T	0.236002	-0.497896	0.0458654	2.04e-27	61_129	7879	194	N	NA	NA	NA	NA	NA	Y	NA	NA	NA	NA	NA	NA	NA	NA	NA	NA	4
14	74497638	rs200916002	rs200916002	G	T	0.14589	-0.707386	0.0516518	1.33e-42	54_244	29041	1183	Y	2	2,4,5	N	14:74583013_AAAAAAT_A	3.39e-12	N	NA	NA	NA	NA	NA	NA	NA	NA	NA	NA	2
14	75335538	14:75335538_CA_C	rs34902627	CA	C	0.464923	0.309907	0.030438	2.55e-24	84_142	28741	1183	Y	2;4	2,4,5;3,4,6	N	14:74583013_AAAAAAT_A;rs374202191	3.38967e-12;4.41961e-10	N	NA	NA	NA	NA	NA	NA	NA	NA	NA	NA	6
14	88943790	rs369022409	rs59381948	TAAAAAAA	T	0.333227	-0.270898	0.037062	2.73e-13	64_106	2366	419	N	NA	NA	NA	NA	NA	Y	NA	NA	NA	NA	NA	NA	NA	NA	NA	NA	4
15	28230247	rs121918166	rs121918166	T	C	0.00825067	1.84963	0.209466	1.08e-18	64_127	8983	6	N	NA	NA	NA	NA	NA	Y	NA	NA	NA	NA	NA	NA	NA	NA	NA	NA	4
15	28230318	rs1800407	rs1800407	T	C	0.0816144	-0.59323	0.0564307	8.13e-26	29_145	24681	207	Y	5	5,6	Y	rs1800407	2.44e-10	N	NA	NA	NA	NA	NA	NA	NA	NA	NA	NA	1
15	31453147	rs75638145	rs75638145	A	G	0.15548	-0.280604	0.0351065	1.35e-15	85_41	23238	19	N	NA	NA	NA	NA	NA	N	NA	NA	NA	NA	NA	NA	NA	NA	NA	NA	1
15	48008619	rs72735850	rs72735850	G	A	0.0569371	-0.657534	0.0850854	1.12e-14	115_200	3135	188	N	NA	NA	NA	NA	NA	Y	NA	NA	NA	NA	NA	NA	NA	NA	NA	NA	3
15	53999768	rs556217	rs556217	T	C	0.487831	-0.332404	0.0312828	2.44e-26	57_226	27131	539	N	NA	NA	NA	NA	NA	N	NA	NA	NA	NA	NA	NA	NA	NA	NA	NA	1
15	60015961	rs35507786	rs35507786	AT	A	0.466083	0.26646	0.0316761	4.15e-17	78_181	20317	286	N	NA	NA	NA	NA	NA	N	NA	NA	NA	NA	NA	NA	NA	NA	NA	NA	6
15	74940270	rs7161903	rs7161903	G	A	0.14784	-0.44824	0.0423953	4.29e-26	60_100	5155	544	Y	5	4,5	N	rs12592512	6.86e-14	Y	NA	NA	NA	NA	NA	NA	NA	NA	NA	NA	4
15	86355634	rs56239572	rs56239572	C	T	0.277378	0.482221	0.0460193	1.16e-25	68_118	3756	558	Y	5	5	N	rs338528	1.68e-08	Y	NA	NA	NA	NA	NA	NA	NA	NA	NA	NA	9
15	89153744	rs1470108	rs1470108	A	C	0.336648	0.348841	0.0298384	1.58e-31	72_54	20999	298	Y	4	2,4,5	N	rs57192577	4.31e-09	N	NA	NA	NA	NA	NA	NA	NA	NA	NA	NA	6
15	96485833	rs28676647	rs28676647	T	G	0.0858744	0.383749	0.0529651	4.39e-13	43_100	7588	32	N	NA	NA	NA	NA	NA	Y	NA	NA	NA	NA	NA	NA	NA	NA	NA	NA	6
15	96884712	rs3743460	rs3743460	C	T	0.356957	0.325314	0.0324239	1.16e-23	36_131	12562	15	N	NA	NA	NA	NA	NA	Y	NA	NA	NA	NA	NA	NA	NA	NA	NA	NA	6
15	101205180	rs1689939	rs1689939	C	T	0.301766	0.220283	0.0256474	9.07e-18	118_35	9144	29	Y	2	2,3,4,6	N	rs113649180	4.99e-13	N	NA	NA	NA	NA	NA	NA	NA	NA	NA	NA	8
16	2584087	rs139966754	rs139966754	T	C	0.00837097	-1.72086	0.192696	4.41e-19	3_200	4624	20	Y	4	3,4,5	Y	rs139966754	8.33e-13	Y	NA	NA	NA	NA	NA	NA	NA	NA	NA	NA	3
16	65634047	rs7191242	rs7191242	C	T	0.252378	-0.417882	0.0442087	3.47e-21	117_192	3536	166	Y	3	3	Y	rs7191242	4.02e-09	Y	NA	NA	NA	NA	NA	NA	NA	NA	NA	NA	3
16	77565136	rs7193432	rs7193432	T	A	0.0855447	-0.327617	0.0433424	4.15e-14	55_18	20502	277	N	NA	NA	NA	NA	NA	N	NA	NA	NA	NA	NA	NA	NA	NA	NA	NA	2
16	79628324	rs766994621	rs148849596	G	GA	0.0819621	-0.467057	0.0542497	7.59e-18	35_96	25990	83	N	NA	NA	NA	NA	NA	N	NA	NA	NA	NA	NA	NA	NA	NA	NA	NA	1
16	80537760	rs4635359	rs4635359	C	A	0.264371	0.667417	0.0467659	4.2e-46	97_234	27576	345	Y	3	2,3,4,5	Y	rs4635359	8.51e-13	N	NA	NA	NA	NA	NA	NA	NA	NA	NA	NA	10
16	84559953	rs142685797	rs142685797	T	C	0.147803	0.270533	0.0343866	3.7e-15	42_32	19654	198	N	NA	NA	NA	NA	NA	N	NA	NA	NA	NA	NA	NA	NA	NA	NA	NA	6
17	13500396	rs726799	rs726799	T	C	0.482165	-0.38539	0.0387982	3.16e-23	106_212	3054	178	N	NA	NA	NA	NA	NA	Y	NA	NA	NA	NA	NA	NA	NA	NA	NA	NA	3
17	14101043	rs2023617	rs2023617	G	A	0.408263	0.36511	0.0402271	1.17e-19	119_193	19610	227	N	NA	NA	NA	NA	NA	Y	NA	NA	NA	NA	NA	NA	NA	NA	NA	NA	10
17	44325635	rs2696618	rs2696618	C	G	0.230659	0.545003	0.03669	8.68e-50	69_192	21425	4282	Y	6	1,4,5,6	N	17:44254993_GT_G	3.72e-59	N	NA	NA	NA	NA	NA	NA	NA	NA	NA	NA	6
17	59031608	rs9916145	rs9916145	G	A	0.146982	0.489939	0.0434193	1.73e-29	36_115	25223	648	Y	4	4	N	rs2052074	2.08e-11	N	NA	NA	NA	NA	NA	NA	NA	NA	NA	NA	6
17	61043479	rs529577066	rs529577066	ACCACGCACGCGCCC	A	0.228703	-0.330388	0.0459741	6.76e-13	112_203	2786	355	N	NA	NA	NA	NA	NA	N	NA	NA	NA	NA	NA	NA	NA	NA	NA	NA	3
17	68295842	rs312695	rs312695	T	C	0.247058	0.249036	0.0334441	9.78e-14	21_192	19248	361	N	NA	NA	NA	NA	NA	N	NA	NA	NA	NA	NA	NA	NA	NA	NA	NA	5
17	68651481	rs4793497	rs4793497	G	A	0.241325	-0.397306	0.0499297	1.8e-15	69_130	2887	83	Y	6	5,6	Y	rs4793497	2.34e-11	Y	NA	NA	NA	NA	NA	NA	NA	NA	NA	NA	4
17	68726544	rs9912396	rs9912396	C	T	0.478457	-0.345901	0.0449768	1.49e-14	83_251	19383	309	N	NA	NA	NA	NA	NA	Y	NA	NA	NA	NA	NA	NA	NA	NA	NA	NA	3
17	69824561	rs733383	rs733383	T	G	0.167823	0.435784	0.0491498	7.84e-19	65_149	4128	26	N	NA	NA	NA	NA	NA	Y	NA	NA	NA	NA	NA	NA	NA	NA	NA	NA	9
17	79614932	17:79614932_TTAAC_T	-	TTAAC	T	0.351626	-0.72202	0.0325531	2.19e-108	65_195	25201	976	Y	5	1,4,5,6	N	rs12953229	9.13e-73	N	NA	NA	NA	NA	NA	NA	NA	NA	NA	NA	2
17	81057622	rs34400960	rs34400960	C	G	0.300085	-0.441546	0.0424434	2.57e-25	12_226	16670	50	Y	3	3,4,5	N	rs35763419	1.76e-10	Y	NA	NA	NA	NA	NA	NA	NA	NA	NA	NA	3
18	359884	rs17452020	rs17452020	A	G	0.271541	-0.33212	0.0405653	2.74e-16	119_175	2637	23	N	NA	NA	NA	NA	NA	Y	NA	NA	NA	NA	NA	NA	NA	NA	NA	NA	7
18	6730716	rs9952482	rs9952482	A	C	0.479391	0.30596	0.028692	1.63e-26	60_53	20304	208	N	NA	NA	NA	NA	NA	N	NA	NA	NA	NA	NA	NA	NA	NA	NA	NA	6
18	56940307	rs2271733	rs2271733	T	G	0.30626	0.383632	0.0331861	7.3e-31	72_184	28725	372	Y	5;6	3,4,5,6;4,6	N	rs11152142;rs113280873	3.79458e-18;7.90437e-18	N	rs11662962	57052843	A	0.00183978	0.425299	0.045592	1.08e-20	0.403516	0.0455681	8.66e-19	6
18	56978299	rs595939	rs595939	C	T	0.381732	0.23505	0.0331456	1.35e-12	53_230	28045	141	Y	6	4,6	N	rs113280873	7.9e-18	N	NA	NA	NA	NA	NA	NA	NA	NA	NA	NA	5
18	57040557	rs11876072	rs11876072	T	C	0.175476	-0.353065	0.0356096	3.8e-23	24_97	28139	303	Y	5	3,4,5,6	N	rs11152142	3.79e-18	N	NA	NA	NA	NA	NA	NA	NA	NA	NA	NA	2
19	38574772	rs56293547	rs56293547	C	G	0.14275	0.383271	0.054196	1.55e-12	119_185	2400	292	N	NA	NA	NA	NA	NA	Y	NA	NA	NA	NA	NA	NA	NA	NA	NA	NA	10
19	40310084	rs4803297	rs4803297	T	C	0.432576	-0.219729	0.0289047	2.98e-14	22_166	23978	57	N	NA	NA	NA	NA	NA	N	NA	NA	NA	NA	NA	NA	NA	NA	NA	NA	1
20	7368304	rs2423238	rs2423238	G	A	0.322015	0.224327	0.0317447	1.61e-12	57_99	3092	288	N	NA	NA	NA	NA	NA	Y	NA	NA	NA	NA	NA	NA	NA	NA	NA	NA	9
20	14580279	rs62202906	rs62202906	A	G	0.265222	-0.620508	0.0398795	1.93e-54	1_200	11227	745	Y	4	3,4,5,6	N	rs62202889	5.78e-58	Y	NA	NA	NA	NA	NA	NA	NA	NA	NA	NA	8
20	36160109	rs183659670	rs183659670	C	G	0.0179828	-0.974113	0.117192	9.67e-17	67_162	3944	19	N	NA	NA	NA	NA	NA	Y	NA	NA	NA	NA	NA	NA	NA	NA	NA	NA	4
20	37498577	rs6028174	rs6028174	T	A	0.374505	0.229962	0.0310472	1.32e-13	70_100	5494	91	Y	5	5	Y	rs6028174	9.11e-09	Y	NA	NA	NA	NA	NA	NA	NA	NA	NA	NA	9
21	29484814	rs7275579	rs7275579	T	C	0.396725	-0.31119	0.0398308	5.72e-15	52_250	6331	140	N	NA	NA	NA	NA	NA	Y	NA	NA	NA	NA	NA	NA	NA	NA	NA	NA	3
21	36612241	rs74848904	rs74848904	A	C	0.101905	0.466553	0.061637	3.83e-14	60_248	2687	19	N	NA	NA	NA	NA	NA	Y	NA	NA	NA	NA	NA	NA	NA	NA	NA	NA	10
22	30620891	rs13054238	rs13054238	A	G	0.306885	0.282347	0.0309019	6.7e-20	60_83	21991	159	Y	4	4	Y	rs13054238	5.85e-11	N	NA	NA	NA	NA	NA	NA	NA	NA	NA	NA	6
22	38355724	22:38355724_TA_T	rs139867	TA	T	0.364179	-0.231422	0.0292809	2.78e-15	60_80	14354	394	N	NA	NA	NA	NA	NA	N	NA	NA	NA	NA	NA	NA	NA	NA	NA	NA	2
22	46364161	rs9330813	rs9330813	A	G	0.314325	0.398835	0.0330014	1.43e-33	42_218	28401	84	N	NA	NA	NA	NA	NA	N	NA	NA	NA	NA	NA	NA	NA	NA	NA	NA	6
X	9857073	rs184371255	rs184371255	G	A	0.0714252	-0.67055	0.0465663	6.73e-47	66_88	7541	26	N	NA	NA	NA	NA	NA	Y	NA	NA	NA	NA	NA	NA	NA	NA	NA	NA	4
X	68058027	rs554433	rs554433	C	T	0.400264	0.337375	0.0330278	1.82e-24	9_224	5804	55	Y	4	2,3,4	N	rs626840	3.28e-15	Y	NA	NA	NA	NA	NA	NA	NA	NA	NA	NA	10
X	112145795	rs4829516	rs4829516	T	A	0.251435	-0.228698	0.0299854	2.46e-14	79_136	13128	314	N	NA	NA	NA	NA	NA	Y	NA	NA	NA	NA	NA	NA	NA	NA	NA	NA	2
X	136508373	rs113485657	rs113485657	A	C	0.0639935	0.664583	0.0735535	1.7e-19	118_245	4761	50	Y	2	2	Y	rs113485657	1.1e-11	Y	NA	NA	NA	NA	NA	NA	NA	NA	NA	NA	7

## Sheet: SupplementaryData2
CHR	POS	ID	rsID	EffAllele	nonEffAllele	EffAlleleFreq	BETA	SE	P	BonferroniSig	topFPC	sigFPCs	nSNPsLocus	pixelwiseSig	toppixel	nPixels	sameSentinel	pixelSentinel	pixelTopP	novel	SNP_secondary	POS_secondary	A1_seconday	r2_secondary	BETA_secondary	SE_secondary	P_secondary	BETA_secondary_conditional	SE_secondary_conditional	P_secondary_conditional
1	19970727	rs3020595	rs3020595	G	C	0.234785	-19.003	2.64058	6.27627e-13	Y	4	2,4	94	Y	117_91	7630	N	rs2854108	1.27654e-12	Y
1	23342193	rs10917344	rs10917344	C	G	0.491221	-18.2511	1.95847	1.22775e-20	Y	5	5,6	411	Y	41_71;74_136	6894;2672	N	rs5773031;rs7554271	2.13223e-09;3.49521e-08	N
1	38096347	rs4073941	rs4073941	A	G	0.220107	16.2361	2.38735	1.05339e-11	Y	5	5	103	Y	68_166	2141	N	rs12739550	2.23392e-09	Y
1	82396801	rs2182601	rs2182601	T	C	0.377509	19.5461	2.64461	1.48484e-13	Y	3	1,3	134	Y	103_225	4013	N	rs1492258	1.17486e-35	N
1	113493415	rs55992320	rs55992320	C	T	0.226891	18.1187	2.61535	4.33287e-12	Y	4	2,4	135	Y	66_60	18893	N	rs543874203	6.86594e-24	N
1	182579035	rs516567	rs516567	T	C	0.411052	-12.8565	2.22375	7.45574e-09	Y	4	4,5	18	Y	3_203	8686	Y	rs516567	1.05315e-13	N
1	183386537	rs12035399	rs12035399	G	A	0.459427	15.7239	2.57357	1.00642e-09	Y	3	3	214	Y	33_241	9918	N	rs2788045	3.37897e-16	N
1	236733926	rs2853603	rs2853603	T	C	0.270807	18.0743	2.89008	4.04066e-10	Y	3	3	461	Y	115_232	5083	N	rs2758991	4.43242e-10	Y
2	37184485	rs4016036	rs4016036	T	C	0.469501	-14.109	2.20213	1.49954e-10	Y	4	4	148	Y	62_106	1968	N	rs711244	6.89696e-10	Y
2	38328300	rs232541	rs232541	C	A	0.385641	-11.5779	1.7523	3.96037e-11	Y	6	3,6	164	Y	62_217	2175	N	rs232557	2.89775e-10	Y
2	55560347	rs7558687	rs7558687	A	C	0.307537	16.934	2.12765	1.7759e-15	Y	5	3,4,5	440	Y	71_132;25_215	19411;26587	N	rs2867177;rs142893959	1.03625e-31;6.10198e-11	Y
2	145453968	rs76909456	rs76909456	G	A	0.247725	25.5181	2.94942	5.2366e-18	Y	3	3,5,6	390	Y	88_246;63_101	9554;6170	N	rs1529386;rs1968528	2.96187e-26;1.93532e-17	N
2	159948474	rs56277867	rs56277867	G	A	0.485947	13.4569	2.19985	9.60595e-10	Y	4	4,6	264	N						Y
2	172886148	rs17428174	rs17428174	C	T	0.24293	-18.7551	2.55931	2.37363e-13	Y	4	3,4,5	179	N						N
2	208822924	rs6435399	rs6435399	T	G	0.362538	15.9143	2.65527	2.07059e-09	Y	3	3,5	37	Y	73_250	8040	Y	rs6435399	1.25932e-15	Y
2	218464054	rs2568177	rs2568177	G	A	0.203786	-23.5904	2.71556	3.84586e-18	Y	4	3,4,5,6	309	Y	3_16	24420	N	rs34183224	1.37938e-47	N
3	25387962	rs6775569	rs6775569	G	A	0.390247	13.8928	2.01484	5.45126e-12	Y	5	4,5	60	N						Y
3	45814094	rs17279437	rs17279437	A	G	0.106095	-27.8475	2.74569	3.81756e-24	Y	6	1,3,4,6	87	Y	45_153	28987	Y	rs17279437	1.47971e-52	N
3	69562980	rs12497181	rs12497181	A	G	0.200097	-28.2649	3.18397	7.11106e-19	Y	3	3	189	Y	116_186	8585	N	rs377713857	1.2668e-32	N
3	71182447	rs77877421	rs77877421	T	A	0.0553897	52.2187	5.68392	4.21021e-20	Y	3	3,5,6	6	Y	118_187	6632	Y	rs77877421	8.41794e-44	N
3	77196171	rs7615545	rs7615545	A	G	0.0672967	-36.9952	5.10091	4.15508e-13	Y	3	2,3,4,5	155	Y	1_203	5089	N	rs60137936	2.40886e-22	N
3	123082398	rs11717195	rs11717195	C	T	0.24837	32.9743	2.26803	8.93912e-48	Y	5	4,5	397	Y	66_146	4106	Y	rs11717195	3.41411e-111	Y
3	150170180	rs6763422	rs6763422	T	C	0.241261	16.8265	2.28919	2.01086e-13	Y	5	4,5	115	Y	65_118	14042	N	rs6770312	1.09308e-20	N
3	183940200	rs13315366	rs13315366	T	C	0.211232	19.4049	2.07373	8.54773e-21	Y	6	3,6	170	Y	75_236	5362	N	rs843348	1.02011e-12	N
4	55957316	rs13127286	rs13127286	A	G	0.238863	13.8141	2.30095	1.94477e-09	Y	5	5	25	Y	51_125	1109	Y	rs13127286	3.72271e-08	Y
4	109829449	rs13144102	rs13144102	A	T	0.499754	-13.1621	2.20439	2.37805e-09	Y	4	4	135	N						Y
4	187683202	rs67138036	rs67138036	T	G	0.263298	25.9116	2.23311	4.40781e-31	Y	5	3,4,5	82	Y	57_134;57_134	25954;25954	Y	rs67138036;rs67138036	3.2428e-38;3.2428e-38	N	rs327070	187624194	G	0.00994482	-10.7852	2.27167	2.05746e-06	-13.5455	2.27918	2.81757e-09
5	2613654	rs377614	rs377614	G	A	0.418431	-17.2152	2.592	3.13868e-11	Y	3	3,6	18	Y	32_240	11769	N	rs2004187	2.71341e-15	N
5	11525563	rs76410097	rs76410097	A	G	0.00021017	-4966.93	634.086	4.86417e-15	Y	1	1	7	N						Y
5	11593100	rs62338626	rs62338626	C	T	0.417737	-13.2223	2.24226	3.73246e-09	Y	4	4,6	82	Y	56_101	17988	N	rs2190989	3.13719e-23	N
5	72631112	rs148304382	-	TT	T	0.0377946	42.0612	6.72458	4.01631e-10	Y	3	3	214	Y	96_225	6780	N	rs55817786	1.36934e-09	N
5	87846165	5:87846165_GA_G	rs150488004	G	GA	0.0756078	-200.147	14.0549	6.54193e-46	Y	2	1,2,3,4,5	961	Y	68_117	29041	Y	5:87846165_GA_G	3.94469e-152	N	rs199502002	87775507	TG	0.0352133	90.187	7.92888	5.60267e-30	71.4003	8.06057	8.45262e-19
5	88065637	rs11743441	rs11743441	G	T	0.41939	47.6405	7.53781	2.63773e-10	Y	2	2,3,4	97	Y	13_42	29041	N	rs190438	1.45889e-20	Y
5	89466182	rs6452875	rs6452875	A	T	0.18739	-16.1125	2.52075	1.65455e-10	Y	5	5	35	Y	62_148	29041	Y	rs6452875	9.57133e-14	Y
5	112803855	rs192770751	rs192770751	T	C	0.344859	12.0346	2.06592	5.74175e-09	Y	5	4,5	418	Y	4_209	2553	N	rs10057321	1.5018e-09	Y
5	119846247	rs16766	rs16766	A	G	0.251573	-17.2595	2.53853	1.06725e-11	Y	4	4	123	N						Y
5	148615946	rs1109114	rs1109114	T	C	0.429006	27.594	1.7131	3.33853e-58	Y	6	2,3,5,6	238	Y	60_176	23741	Y	rs1109114	3.52191e-81	N
5	167800020	rs55914544	rs55914544	C	G	0.177323	27.1396	2.69575	8.16793e-24	Y	5	3,4,5	133	Y	72_112	4404	Y	rs55914544	1.17352e-39	Y
5	177683905	rs61739424	rs61739424	A	G	0.047179	26.607	4.6167	8.30861e-09	Y	5	5	9	N						Y
5	179549198	rs4700712	rs4700712	G	T	0.332416	15.5618	2.32303	2.12502e-11	Y	4	4,5	312	Y	3_196	4370	N	rs4248877	7.57581e-18	Y
6	50748753	rs9395622	rs9395622	C	A	0.346519	12.1738	2.05923	3.40854e-09	Y	5	4,5	129	Y	71_202	16629	N	rs35437406	2.75996e-15	Y
6	80762799	rs9343961	rs9343961	C	T	0.351254	15.7859	2.30095	6.94885e-12	Y	4	3,4	78	Y	64_96	5464	N	rs4706827	9.91276e-21	N
6	109442160	rs67570523	rs67570523	G	C	0.100285	-22.4711	3.78364	2.8894e-09	Y	4	4,5	337	Y	74_137	14318	N	rs12206606	1.61484e-09	N
6	126707845	6:126707845_CT_C	rs11307281	C	CT	0.460277	-24.0598	2.20302	9.91864e-28	Y	4	4,5,6	837	Y	59_52	10404	N	rs1578060	7.20346e-35	Y	rs9385414	127287812	G	0.0469615	-18.2045	2.21182	1.86352e-16	-13.618	2.26322	1.79016e-09
6	138820724	rs56056246	rs56056246	T	A	0.459564	14.5093	2.27709	1.88646e-10	Y	4	4	22	Y	72_157	7525	N	rs4896370	6.99044e-17	Y
6	144968195	rs7753246	rs7753246	A	G	0.185873	-17.1446	2.82522	1.30248e-09	Y	4	3,4	106	N						Y
6	149953508	rs11441223	rs11441223	TA	T	0.322052	22.1736	2.17499	2.23004e-24	Y	5	4,5,6	753	Y	62_94	25171	N	rs57215159	5.3413e-72	N
6	150984173	rs71544396	rs79245057	ATGCTGACC	A	0.246044	-12.2338	2.08947	4.80529e-09	Y	6	6	11	N						Y
7	1085720	rs111907575	rs111907575	AT	A	0.201275	-18.8836	3.18161	2.95655e-09	Y	3	3	121	Y	14_250	17565	N	rs62651780	9.01069e-13	Y
7	17654424	rs10228311	rs10228311	C	T	0.338373	14.1589	2.33259	1.28962e-09	Y	4	3,4	151	Y	31_243	7521	N	rs12673137	8.68415e-14	Y
7	50935070	rs17134073	rs17134073	A	T	0.264171	20.646	2.89303	9.72882e-13	Y	3	1,3,6	23	Y	66_242	28588	N	rs11509225	2.85041e-24	N	rs55842511	50814086	T	0.00115935	39.1593	6.46715	1.40322e-09	37.6404	6.46731	5.92286e-09
7	50965206	rs13244204	rs13244204	T	A	0.412236	11.4431	1.72803	3.58363e-11	Y	6	2,4,6	267	Y	116_38;66_242	28553;28588	N	rs12719025;rs11509225	7.69044e-65;2.85041e-24	N
7	51100190	rs12719025	rs12719025	G	A	0.46435	21.1561	2.59746	3.89624e-16	Y	3	1,2,3,4,5,6	300	Y	116_38	28553	Y	rs12719025	7.69044e-65	N	rs34469633	51009587	A	0.0023779	21.1714	2.95656	8.01947e-13	22.3815	2.95753	3.87694e-14
7	101886704	rs427534	rs427534	G	A	0.414201	15.9412	2.61306	1.06576e-09	Y	3	3	206	Y	106_250;10_211	9758;6767	N	7:101832644_GC_G;rs373682	3.63159e-11;1.34905e-08	Y
8	61699639	rs59614411	rs59614411	C	T	0.200023	54.4642	9.21526	3.44217e-09	Y	2	2,6	73	Y	69_16	23245	N	rs75748074	3.21299e-21	N
8	61969579	rs3857971	rs3857971	A	G	0.305345	20.7506	2.77404	7.55766e-14	Y	3	3,4,5	125	Y	72_62	22996	Y	rs3857971	1.35844e-20	N
8	109124018	rs398603	rs398603	T	C	0.257	-108.849	8.43027	4.54987e-38	Y	2	2,4,5,6	855	Y	117_246	18944	N	rs392783	4.3355e-57	N
9	8632149	rs7020703	rs7020703	G	C	0.218585	-21.5586	2.38977	1.93478e-19	Y	5	4,5	408	Y	57_138	3563	N	rs1337805	1.40169e-60	Y
9	76608489	rs144700666	rs144700666	TTTTAA	T	0.404889	-20.298	2.2794	5.54483e-19	Y	4	3,4,5	45	Y	5_174	21772	Y	rs144700666	5.06472e-41	N
9	77131418	rs12378141	rs12378141	C	T	0.336069	-21.4167	2.71119	2.86891e-15	Y	3	3,5	106	Y	5_174;3_193	21772;23370	N	rs144700666;rs4090240	5.06472e-41;3.30171e-19	N	rs144700666	76608489	TTTTAA	0.00218519	-18.6361	2.65548	2.25102e-12	-17.5986	2.65731	3.56816e-11
9	126634255	rs2670139	rs2670139	C	T	0.234602	-17.9946	3.01894	2.5329e-09	Y	3	3	143	Y	103_42	26307	N	rs543070	2.03696e-23	N
10	17002682	rs2932912	rs2932912	T	G	0.352751	-13.3441	2.05713	8.8648e-11	Y	5	5	161	Y	69_149	3823	N	rs61151602	1.05848e-15	Y
10	44895293	rs2096331	rs2096331	T	C	0.19986	-15.3227	2.46419	5.07595e-10	Y	5	5	107	Y	13_230	3779	N	rs2799712	2.63292e-11	Y
10	70004551	rs1900003	rs1900003	C	A	0.23454	-29.071	2.31663	4.66626e-36	Y	5	3,4,5	997	Y	9_220	8277	N	rs10762199	7.59415e-28	N
10	98884313	rs1336259	rs1336259	C	T	0.431049	15.7729	2.61783	1.70271e-09	Y	3	3	78	Y	119_186	4206	N	rs2636780	8.81827e-22	N
10	102626578	rs4917915	rs4917915	C	T	0.404725	23.25	1.72845	3.66358e-41	Y	6	5,6	80	Y	64_199	18634	N	rs9919402	1.80661e-41	Y
10	104290462	rs7902306	rs7902306	T	C	0.311922	10.559	1.82892	7.82494e-09	Y	6	6	554	N						Y
10	123426836	rs146727842	rs146727842	TTAGA	T	0.323271	-19.6196	2.10054	1.00542e-20	Y	5	4,5	159	Y	22_136	20227	N	rs4752580	1.84579e-14	N
11	17008605	rs11024102	rs11024102	C	T	0.293569	-18.6335	2.40963	1.07383e-14	Y	4	4	240	Y	63_91	28468	N	rs12575487	8.36115e-22	N
11	27413236	rs773313465	rs33959185	GAAAT	G	0.431748	12.9586	2.22954	6.20718e-09	Y	4	4	21	Y	96_237	2587	N	rs11029993	4.00711e-08	Y
11	31554964	rs2984814	rs2984814	T	G	0.312477	24.0488	2.11644	7.06004e-30	Y	5	1,2,3,4,5,6	726	Y	56_202;118_245;72_91	25578;24251;5877	N	rs961627;rs628224;rs11602582	1.67964e-27;1.6952e-18;2.55814e-15	N
11	47474146	rs12361415	rs12361415	G	T	0.289076	10.9009	1.87066	5.6719e-09	Y	6	6	109	Y	51_21	6758	N	rs1017730	2.46016e-09	Y
11	68942162	rs150648223	rs150648223	ATTT	A	0.0922339	-26.2488	3.81397	5.97077e-12	Y	4	4,5	81	N						N
11	68968271	rs116233906	rs116233906	A	C	0.0425751	30.9716	4.91525	2.98326e-10	Y	5	1,2,5,6	108	Y	60_210;64_144	24575;21396	Y	rs116233906;rs12225226	3.43104e-29;6.77127e-14	N
11	89062544	rs113884885	rs113884885	C	G	0.123679	-25.0942	3.93839	1.88828e-10	Y	3	3,4,5	261	Y	67_65;58_237	21575;19346	N	rs12285584;rs537975238	9.12778e-32;1.07516e-11	N
11	120058902	rs12791393	rs12791393	T	C	0.30779	15.9938	2.37989	1.83479e-11	Y	4	3,4,6	83	N						N
12	875653	rs578135333	rs5795948	CT	C	0.254449	22.9307	3.02839	3.75151e-14	Y	3	3	58	Y	74_224	10308	Y	rs578135333	1.81831e-14	N
12	19094335	rs10841116	rs10841116	C	G	0.318512	20.0651	2.36126	1.99574e-17	Y	4	4,5	111	Y	68_142	4003	Y	rs10841116	1.61993e-57	Y
12	24134983	rs16926921	rs16926921	C	A	0.247832	19.4283	2.95535	4.95605e-11	Y	3	3,4	98	Y	5_42	17193	N	rs200174398	3.24813e-14	Y
12	27723442	rs10771345	rs10771345	A	G	0.249503	-12.5657	1.97172	1.87281e-10	Y	6	6	49	N						Y
12	32504098	rs565315734	rs71445892	TAA	T	0.359494	-19.4327	2.69381	5.52888e-13	Y	3	2,3	315	Y	37_250	12856	N	rs1471909	6.99782e-19	Y
12	43939576	rs147609489	rs147609489	CT	C	0.330308	-20.6426	2.74443	5.51355e-14	Y	3	1,3	283	Y	114_241	14602	Y	rs147609489	3.27413e-17	Y
12	51138862	rs1047912	rs1047912	T	C	0.300569	14.5734	2.38995	1.08478e-09	Y	4	3,4	556	Y	59_116;17_236	2153;18691	Y	12:51575048_CA_C;rs1047912	2.93586e-10;5.4425e-10	Y
12	56115585	rs3138142	rs3138142	T	C	0.244009	-41.2864	2.55185	1.05786e-58	Y	4	1,4,6	209	Y	69_174	28992	Y	rs3138142	3.27148e-125	N
12	96228535	12:96228535_CAA_C	rs35352799	C	CAA	0.217476	-23.7902	2.377	1.48413e-23	Y	5	3,5,6	372	Y	80_251	28922	N	rs117821803	7.01984e-54	N
12	103494463	rs3914817	rs3914817	T	G	0.442509	-16.156	2.56485	3.02416e-10	Y	3	3,4,5,6	93	Y	61_87;106_249	9573;2366	Y	rs3914817;rs558545406	1.35524e-17;7.54374e-09	Y
12	109768732	rs35845043	rs35845043	T	G	0.198917	14.7016	2.17348	1.35881e-11	Y	6	4,5,6	139	Y	30_127;58_139	7114;2942	N	rs2879054;rs3214666	4.99024e-15;1.0819e-09	Y
13	28964325	rs7983774	rs7983774	A	G	0.295381	-16.586	2.1418	9.84809e-15	Y	5	2,5	102	Y	7_20	13530	N	rs2296284	4.28161e-15	N
13	44312190	rs9533603	rs9533603	A	G	0.313975	-18.9534	2.10243	2.04797e-19	Y	5	4,5	228	Y	64_112	2646	N	rs9525830	4.37185e-58	Y
13	80837976	rs7996082	rs7996082	T	C	0.311455	14.5298	2.14408	1.24526e-11	Y	5	5	32	Y	44_180	6133	N	rs9593433	8.67547e-09	Y
13	104749366	rs2575112	rs2575112	T	C	0.392856	12.2353	2.04535	2.22156e-09	Y	5	3,5	221	Y	1_210	1769	N	rs2575134	1.5376e-14	Y
14	54639162	rs55765131	rs55765131	T	C	0.104513	-30.2077	2.7737	1.38581e-27	Y	6	2,4,5,6	328	Y	98_43;9_229	14350;10194	N	rs72682570;rs12147623	4.7129e-20;3.63694e-15	Y
14	59719393	rs17095953	rs17095953	A	G	0.24153	-30.4643	3.06124	2.62928e-23	Y	3	3,5	214	Y	113_208	17927	Y	rs17095953	2.28326e-33	N
14	60796648	rs2180833	rs2180833	C	T	0.38782	-37.8799	2.01069	7.48649e-79	Y	5	3,5	1295	Y	5_205	18545	Y	rs2180833	1.09892e-56	N	rs10132995	59752185	A	0.00159707	-22.2131	2.50458	7.3811e-19	-24.0314	2.49573	6.34563e-22
14	60976501	rs146737847	rs146737847	A	G	0.00681449	89.0631	13.3096	2.23371e-11	Y	4	1,4	16	Y	112_248	17256	Y	rs146737847	4.51507e-17	Y
14	74583013	14:74583013_AAAAAAT_A	rs748769567	A	AAAAAAT	0.097888	88.4949	12.7101	3.38967e-12	Y	2	2,4,5	396	Y	54_244	29041	N	rs200916002	1.33124e-42	N
14	75354977	rs374202191	rs55729619	G	GT	0.368124	14.9147	2.39022	4.41961e-10	Y	4	3,4,6	277	Y	84_142	28741	N	14:75335538_CA_C	2.55395e-24	N
15	28230318	rs1800407	rs1800407	T	C	0.0815997	22.5759	3.56533	2.443e-10	Y	5	5,6	122	Y	29_145	24681	Y	rs1800407	8.12931e-26	N
15	74759423	rs12592512	rs12592512	C	T	0.148043	-20.5991	2.74914	6.86397e-14	Y	5	4,5	398	Y	60_100	5155	N	rs7161903	4.28607e-26	Y
15	89150965	rs57192577	rs57192577	C	T	0.343074	-13.5731	2.31108	4.30952e-09	Y	4	2,4,5	159	Y	72_54	20999	N	rs1470108	1.58171e-31	N
15	101205218	rs113649180	rs57863175	C	CATGGATGG	0.215914	-65.243	9.0266	4.98815e-13	Y	2	2,3,4,6	29	Y	118_35	9144	N	rs1689939	9.06894e-18	N
16	2584087	rs139966754	rs139966754	T	C	0.00836319	-87.5194	12.2273	8.33497e-13	Y	4	3,4,5	22	Y	3_200	4624	Y	rs139966754	4.40621e-19	Y
16	65634047	rs7191242	rs7191242	C	T	0.25237	-17.3492	2.94825	4.01993e-09	Y	3	3	12	Y	117_192	3536	Y	rs7191242	3.46902e-21	Y
16	67764626	rs114376569	rs114376569	T	G	0.0462967	-31.773	5.2146	1.11699e-09	Y	4	4	488	N						Y
16	70905640	rs2456147	rs2456147	T	C	0.179491	-13.7233	2.31823	3.24892e-09	Y	6	6	143	N						Y
16	77326177	rs12929297	rs12929297	C	T	0.494176	11.2654	1.70459	3.91778e-11	Y	6	3,6	261	Y	69_163	20162	N	rs2343699	1.23786e-11	Y
16	80537760	rs4635359	rs4635359	C	A	0.264418	20.7461	2.8996	8.51255e-13	Y	3	2,3,4,5	197	Y	97_234	27576	Y	rs4635359	4.2014e-46	N
17	8479841	rs1431307	rs1431307	A	C	0.396518	-11.9723	2.01757	2.97822e-09	Y	5	5	198	N						Y
17	44254993	17:44254993_GT_G	rs66742778	G	GT	0.227593	33.0729	2.03606	3.72222e-59	Y	6	1,4,5,6	4370	Y	69_192	21425	N	rs2696618	8.67546e-50	N
17	59161646	rs2052074	rs2052074	G	A	0.174148	-19.4773	2.90601	2.0751e-11	Y	4	4	594	Y	36_115	25223	N	rs9916145	1.73409e-29	N
17	68651481	rs4793497	rs4793497	G	A	0.241387	13.4206	2.00759	2.33838e-11	Y	6	5,6	26	Y	69_130	2887	Y	rs4793497	1.80101e-15	Y
17	79554271	rs12953229	rs12953229	A	G	0.349431	37.4504	2.0718	9.13153e-73	Y	5	1,4,5,6	799	Y	65_195	25201	N	17:79614932_TTAAC_T	2.18985e-108	N
17	81057834	rs35763419	rs1199619380	A	G	0.348344	-17.32	2.71355	1.75675e-10	Y	3	3,4,5	45	Y	12_226	16670	N	rs34400960	2.56987e-25	Y
18	56975168	rs113280873	rs34676647	A	AT	0.215067	-18.9697	2.20457	7.90437e-18	Y	6	4,6	395	Y	72_184;24_97;53_230	28725;28139;28045	N	rs2271733;rs11876072;rs595939	7.29741e-31;3.79846e-23;1.34778e-12	N
18	57086338	rs11152142	rs11152142	C	A	0.443363	-17.1864	1.97803	3.79458e-18	Y	5	3,4,5,6	413	Y	72_184;24_97;2_232	28725;28139;24136	N	rs2271733;rs11876072;rs2298711	7.29741e-31;3.79846e-23;8.75974e-12	N
20	14544626	rs62202889	rs62202889	A	G	0.266034	-39.8622	2.48001	5.78496e-58	Y	4	3,4,5,6	577	Y	1_200;109_15	11227;10992	N	rs62202906;rs6135175	1.92877e-54;1.54949e-08	Y
22	30620891	rs13054238	rs13054238	A	G	0.306885	-15.7775	2.40911	5.85256e-11	Y	4	4	80	Y	60_83	21991	Y	rs13054238	6.69986e-20	N
22	46300967	rs9330797	rs9330797	G	A	0.4235	-11.9901	1.72627	3.81978e-12	Y	6	2,3,6	33	N						Y
X	68057932	rs626840	rs626840	A	G	0.402329	14.7401	1.86988	3.27636e-15	Y	4	2,3,4	50	Y	9_224	5804	N	rs554433	1.81883e-24	Y
X	136508373	rs113485657	rs113485657	A	C	0.0641376	-82.3857	12.126	1.10422e-11	Y	2	2	14	Y	118_245	4761	Y	rs113485657	1.70358e-19	Y

## Sheet: SupplementaryData3
analysis	sentinel	mappedSNP	r2	gene	dist	func	CADD
FPC	rs3020595	rs3020595	1	MINOS1-NBL1	0	UTR5	14.11
FPC	rs3020595	rs76193741	0.893781	MINOS1	0	intronic	3.884
FPC	rs3020595	rs3020595	1	NBL1	0	UTR5	14.11
FPC	rs10917344	rs4654830	0.681058	LACTBL1	0	intronic	7.371
FPC	rs10917344	rs10917344	1	C1orf234	0	intronic	14.6
FPC	rs10917344	rs4654834	0.987807	KDM1A	0	ncRNA_intronic	0.254
FPC	rs10917344	rs10559844	0.976027	LUZP1	0	intronic	1.029
FPC	rs10917344	rs605367	0.536039	HTR1D	0	UTR3	3.683
FPC	rs4073941	rs4073941	1	RSPO1	0	intronic	13.87
FPC	rs2182601	rs2182601	1	LPHN2	0	intronic	1.657
FPC	rs55992320	rs55992320	1	SLC16A1	0	intronic	5.886
FPC	rs12035399	rs12035399	1	NMNAT2	0	intronic	8.353
FPC	rs2853603	rs2794783	0.854035	LGALS8	0	ncRNA_intronic	4.164
FPC	rs2853603	rs2758198	1	HEATR1	0	intronic	5.1
FPC	rs4016036	rs711244	0.708019	AC007382.1	0	exonic	10.39
FPC	rs4016036	rs4016036	1	STRN	0	intronic	0.415
FPC	rs4016036	rs200810025	0.852713	HEATR5B	0	intronic	1.423
FPC	rs232541	rs232541	1	CYP1B1	0	ncRNA_intronic	2.283
FPC	rs7558687	rs7558687	1	CCDC88A	0	ncRNA_intronic	0.849
FPC	rs56277867	rs56277867	1	TANC1	0	intronic	5.412
FPC	rs17428174	rs55957712	0.812272	DYNC1I2	0	intronic	0.571
FPC	rs17428174	rs56218609	0.960948	SLC25A12	0	intergenic	0.386
FPC	rs17428174	rs72890842	0.91081	HAT1	0	intronic	3.005
FPC	rs17428174	rs17428174	1	METAP1D	0	intronic	3.751
FPC	rs6435399	rs6435399	1	PLEKHM3	0	intronic	1.399
FPC	rs2568177	rs2568177	1	DIRC3	0	intergenic	0.886
FPC	rs6775569	rs6775569	1	RARB	0	intronic	16.78
FPC	rs17279437	rs80163550	0.626186	LARS2	0	intronic	5.568
FPC	rs17279437	rs73058498	0.88106	SACM1L	0	intronic	8.65
FPC	rs17279437	rs17279437	1	SLC6A20	0	exonic	25.4
FPC	rs12497181	rs56261875	1	FRMD4B	0	intronic	6.751
FPC	rs77877421	rs77877421	1	FOXP1	0	intronic	17.78
FPC	rs7615545	rs9682089	1	ROBO2	0	intronic	19.8
FPC	rs11717195	rs11717195	1	ADCY5	0	intronic	1.258
FPC	rs6763422	rs6763422	1	TSC22D2	0	intronic	0.625
FPC	rs13315366	rs13315366	1	EIF2B5	0	intronic	0.034
FPC	rs13315366	rs1687225	0.864414	VWA5B2	0	exonic	18.95
FPC	rs13315366	rs706584	0.854395	ALG3	0	UTR3	6.332
FPC	rs13315366	rs2668189	0.854395	ECE2	0	intronic	2.341
FPC	rs13315366	rs843352	0.835582	CAMK2N2	0	intronic	21
FPC	rs13127286	rs13127286	1	KDR	0	ncRNA_intronic	1.185
FPC	rs13144102	rs11735409	1	COL25A1	0	intronic	12.39
FPC	rs327070	rs327070	1	FAT1	0	intronic	8.384
FPC	rs67138036	rs67138036	1	FAT1	35325	intergenic	0.37
FPC	rs76410097	rs25935	1	CTNND2	0	intronic	5.37
FPC	rs62338626	rs62338626	1	CTNND2	0	intronic	3.981
FPC	rs199502002	rs152229	0.502199	TMEM161B	0	intronic	13.66
FPC	rs150488004	rs17468356	0.625481	TMEM161B	0	intronic	9.003
FPC	rs11743441	rs10661710	1	MEF2C	0	intronic	12.47
FPC	rs192770751	rs460079	1	MCC	0	intronic	3.941
FPC	rs192770751	rs67295576	0.856385	YTHDC2	0	intronic	5.209
FPC	rs16766	rs16766	1	PRR16	0	intronic	14.12
FPC	rs1109114	rs13161048	1	ABLIM3	0	ncRNA_intronic	10.42
FPC	rs1109114	rs11952673	0.686588	AFAP1L1	0	ncRNA_intronic	5.564
FPC	rs55914544	rs55914544	1	WWC1	0	intronic	17.11
FPC	rs61739424	rs61739424	1	COL23A1	0	exonic	22.8
FPC	rs4700712	rs4700710	1	RASGEF1C	0	intronic	1.057
FPC	rs9395622	rs9381892	0.97803	TFAP2D	0	intronic	1.793
FPC	rs9343961	rs9341802	1	TTK	0	intronic	2.88
FPC	rs67570523	6:109290319:A:C	0.751705	ARMC2	0	intronic	0.557
FPC	rs67570523	rs541153846	0.974893	SESN1	0	intronic	1.39
FPC	rs67570523	rs67570523	1	CEP57L1	0	intronic	0.04
FPC	rs11307281	rs17754780	0.965115	CENPW	0	intronic	1.527
FPC	rs9385414	rs9385414	1	RSPO3	151936	intergenic	2.912
FPC	rs56056246	rs56056246	1	NHSL1	0	intronic	18.54
FPC	rs7753246	rs7753246	1	UTRN	0	intronic	2.672
FPC	rs11441223	rs9322189	0.657321	GINM1	0	intronic	1.728
FPC	rs11441223	rs11441223	1	KATNA1	0	intronic	0.158
FPC	rs11441223	rs9322208	0.709418	LATS1	0	UTR3	11.52
FPC	rs11441223	rs10872646	0.712665	NUP43	0	exonic	13.35
FPC	rs11441223	rs55938765	0.715928	PCMT1	0	intronic	0.076
FPC	rs11441223	rs7740784	0.703464	LRP11	0	intronic	2.87
FPC	rs111907575	rs3735681	0.809639	CYP2W1	0	intronic	2.167
FPC	rs111907575	rs111907575	1	C7orf50	0	intronic	1.241
FPC	rs111907575	rs111907575	1	GPR146	0	intronic	1.241
FPC	rs111907575	rs3808354	0.594899	GPER1	0	UTR3	0.818
FPC	rs55842511	rs77371031	1	GRB10	0	intronic	4.566
FPC	rs12719025	rs12719025	1	COBL	0	intronic	17.7
FPC	rs427534	rs427534	1	CUX1	0	intronic	4.066
FPC	rs59614411	rs59614411	1	CHD7	0	intronic	0.719
FPC	rs3857971	rs1019904	0.981308	CLVS1	0	intronic	1.485
FPC	rs398603	rs446454	0.988604	RSPO2	0	intronic	3.029
FPC	rs398603	rs10091101	0.830889	EIF3E	0	intergenic	0.995
FPC	rs7020703	rs7020703	1	PTPRD	0	intronic	0.71
FPC	rs12378141	rs7846903	1	RORB	0	intronic	9.987
FPC	rs2670139	rs2670139	1	DENND1A	0	intronic	14.93
FPC	rs2932912	rs2932912	1	CUBN	0	intronic	1.667
FPC	rs1900003	rs11595406	0.528511	MYPN	0	intronic	2.421
FPC	rs1900003	rs7916697	0.945477	ATOH7	0	UTR5	16.52
FPC	rs1900003	rs4745957	0.747227	PBLD	0	intronic	2.352
FPC	rs1336259	rs1336259	1	SLIT1	0	intronic	6.976
FPC	rs1336259	rs1336259	1	ARHGAP19-SLIT1	0	intronic	6.976
FPC	rs4917915	rs4917915	1	PAX2	36879	intergenic	22.5
FPC	rs7902306	rs11394977	0.772423	TMEM180	0	intronic	5.609
FPC	rs7902306	rs6584504	0.849621	ACTR1A	0	intronic	5.387
FPC	rs7902306	rs7902306	1	SUFU	0	intronic	0.223
FPC	rs7902306	rs17783771	0.664351	TRIM8	0	intronic	0.258
FPC	rs7902306	rs12414033	0.658046	ARL 3.00	0	intronic	1.954
FPC	rs7902306	rs1475644	0.599084	SFXN2	0	intronic	5.235
FPC	rs7902306	rs2250580	0.599084	WBP1L	0	intronic	2.198
FPC	rs11024102	rs11024102	1	PLEKHA7	0	intronic	19.77
FPC	rs2984814	rs17705427	0.951788	DNAJC24	0	intronic	13.56
FPC	rs2984814	rs61878480	0.995142	IMMP1L	0	intronic	0.337
FPC	rs2984814	rs531051	1	ELP4	0	intronic	0.02
FPC	rs2984814	rs3026398	0.5903	PAX6	0	UTR3	6.594
FPC	rs12361415	rs11039154	0.546501	NR1H3	0	intronic	2.935
FPC	rs12361415	rs7944419	0.553754	MADD	0	intronic	0.044
FPC	rs12361415	rs2278890	0.628001	SPI1	0	intronic	6.359
FPC	rs12361415	rs2293576	0.743759	SLC39A13	0	exonic	8.988
FPC	rs12361415	rs2293579	0.580617	PSMC3	0	intronic	7.59
FPC	rs12361415	rs7103835	0.835195	RAPSN	0	intronic	7.533
FPC	rs12361415	rs11039284	0.972069	CELF1	0	intronic	6.349
FPC	rs12361415	rs2280231	0.972069	NDUFS3	0	UTR5	9.124
FPC	rs12361415	rs2280231	0.972069	KBTBD4	0	UTR5	9.124
FPC	rs12361415	rs7118178	0.96729	MTCH2	0	intronic	0.789
FPC	rs12361415	rs1017730	0.832843	AGBL2	0	intronic	0.459
FPC	rs12361415	rs11039364	0.902201	FNBP4	0	intronic	2.122
FPC	rs12361415	rs7114011	0.809351	NUP160	0	intronic	0.86
FPC	rs113884885	rs35774080	0.661718	TYR	0	intronic	7.828
FPC	rs113884885	rs370166089	1	NOX4	0	intronic	0.472
FPC	rs12791393	rs12792820	0.942769	TRIM29	0	intronic	19.18
FPC	rs12791393	rs35652094	0.909	AP000679.2	0	UTR5	10.06
FPC	rs16926921	rs16926921	1	SOX5	31016	intergenic	8.239
FPC	rs10771345	rs10771343	1	PPFIBP1	0	intronic	3.045
FPC	rs147609489	rs147609489	1	ADAMTS20	0	intronic	1.591
FPC	rs1047912	rs34833957	0.809266	LIMA1	0	intronic	3.695
FPC	rs1047912	rs11169360	0.583453	AC140061.12	0	exonic	8.583
FPC	rs1047912	rs6580741	0.584575	FAM186A	0	exonic	0.26
FPC	rs1047912	rs1047912	1	DIP2B	0	UTR3	13.97
FPC	rs1047912	rs12815839	0.736843	ATF1	0	intronic	0.252
FPC	rs17106472	rs17106472	1	HOXC4	0	intronic	4.92
FPC	rs3138142	rs3138142	1	RP11-644F5.10	0	exonic	10.02
FPC	rs3138142	rs3138142	1	RDH5	0	exonic	10.02
FPC	rs3138142	rs56108400	0.79298	RP11-762I7.5	0	intronic	12.86
FPC	rs3138142	rs56108400	0.79298	ORMDL2	0	intronic	12.86
FPC	rs35352799	rs76629482	0.583748	NTN4	0	intronic	7.751
FPC	rs35352799	rs55641641	0.871509	RP11-536G4.1	0	ncRNA_intronic	2.603
FPC	rs35352799	rs79819718	0.841829	SNRPF	0	intronic	1.232
FPC	rs35352799	rs142067399	0.841829	CCDC38	0	intronic	5.499
FPC	rs35845043	rs35099849	0.921478	FOXN4	0	intronic	7.42
FPC	rs7983774	rs7983774	1	FLT1	0	intronic	2.446
FPC	rs9533603	rs299329	1	ENOX1	0	intronic	0.137
FPC	rs10132995	rs10132995	1	DAAM1	0	intronic	2.198
FPC	rs17095953	rs17095953	1	DAAM1	0	intronic	5.546
FPC	rs146737847	rs146737847	1	C14orf39	0	exonic	31
FPC	rs146737847	rs146737847	1	SIX6	0	exonic	31
FPC	rs2180833	rs33912345	0.969476	C14orf39	0	exonic	22
FPC	rs2180833	rs33912345	0.969476	SIX6	0	exonic	22
FPC	rs2180833	rs17834412	0.513752	SIX4	0	intronic	17.26
FPC	rs1800407	rs1800407	1	OCA2	0	exonic	25.2
FPC	rs12592512	rs11857558	0.739559	SEMA7A	0	intronic	4.374
FPC	rs12592512	rs4372642	1	UBL7	0	intronic	4.118
FPC	rs12592512	rs7178568	0.984319	ARID3B	0	intronic	11.32
FPC	rs12592512	rs11629749	0.984319	CLK3	0	intronic	2.958
FPC	rs12592512	rs7161903	0.976542	EDC3	0	intronic	5.812
FPC	rs12592512	rs4646421	0.637949	CYP1A1	0	intronic	4.442
FPC	rs114376569	rs3730393	0.55207	E2F4	0	intronic	5.928
FPC	rs114376569	rs147330708	0.593383	FHOD1	0	intronic	15.83
FPC	rs114376569	rs201767233	0.543096	SLC9A5	0	intronic	2.383
FPC	rs114376569	rs74330121	0.566497	PLEKHG4	0	intronic	1.733
FPC	rs114376569	rs139260482	0.660494	KCTD19	0	intronic	4.231
FPC	rs114376569	rs139114795	0.660494	LRRC36	0	intronic	5.78
FPC	rs114376569	rs11552322	0.656032	TPPP3	0	exonic	16.65
FPC	rs114376569	rs150874973	0.660494	ZDHHC1	0	intronic	0.362
FPC	rs114376569	rs45483293	0.701582	HSD11B2	0	exonic	13.2
FPC	rs114376569	rs145718943	0.701582	ATP6V0D1	0	intronic	2.931
FPC	rs114376569	rs5030980	0.701582	AGRP	0	exonic	16.47
FPC	rs114376569	rs79437914	0.770873	FAM65A	0	intronic	1.252
FPC	rs114376569	rs143875179	0.770873	CTCF	0	intronic	6.371
FPC	rs114376569	rs59376497	0.90592	RLTPR	0	intronic	7.822
FPC	rs114376569	rs72547496	0.846319	ACD	0	UTR5	9.522
FPC	rs114376569	rs35356834	0.846319	PARD6A	0	exonic	18.7
FPC	rs114376569	rs145929427	0.846319	C16orf86	0	intronic	9.536
FPC	rs114376569	rs7184978	1	GFOD2	0	intronic	5.35
FPC	rs114376569	rs112526325	1	RANBP10	0	intronic	6.283
FPC	rs114376569	rs8047631	1	TSNAXIP1	0	intronic	0.216
FPC	rs114376569	rs8052191	1	CENPT	0	UTR3	6.477
FPC	rs114376569	rs28679372	1	NUTF2	0	intronic	4.725
FPC	rs114376569	rs138060188	0.872814	EDC4	0	intronic	1.7
FPC	rs114376569	rs140117641	0.872814	NRN1L	0	intronic	13.85
FPC	rs114376569	rs146751222	0.872814	PSKH1	0	intronic	6.993
FPC	rs114376569	rs14178	0.864761	CTC-479C5.12	0	exonic	10.91
FPC	rs114376569	rs14178	0.864761	PSMB10	0	exonic	10.91
FPC	rs114376569	rs5923	0.846613	LCAT	0	exonic	13.79
FPC	rs114376569	rs145047819	0.89817	SLC12A4	0	intronic	1.165
FPC	rs114376569	rs28668419	0.871695	DPEP3	0	intronic	1.813
FPC	rs114376569	rs117782866	0.872814	DPEP2	0	intronic	1.711
FPC	rs114376569	rs117782866	0.872814	DUS2	0	intronic	1.711
FPC	rs114376569	rs139277503	0.82243	NFATC3	0	intronic	0.012
FPC	rs114376569	rs117571960	0.82243	ESRP2	0	ncRNA_exonic	7.545
FPC	rs114376569	rs201476765	0.82243	PLA2G15	0	intronic	2.594
FPC	rs114376569	rs117417273	0.773544	SLC7A6	0	intronic	11.15
FPC	rs114376569	rs78805615	0.637672	SLC7A6OS	0	intronic	3.254
FPC	rs2456147	rs1875941	0.678054	VAC14	0	intronic	0.091
FPC	rs2456147	rs2456147	1	HYDIN	0	intronic	3.936
FPC	rs12929297	rs35478105	1	ADAMTS18	0	exonic	16.18
FPC	rs1431307	rs3826463	0.892608	NDEL1	0	intronic	0.095
FPC	rs1431307	rs1431307	1	MYH10	0	intronic	5.018
FPC	rs2052074	rs2052074	1	BCAS3	0	intronic	0.923
FPC	rs12953229	rs34635363	1	NPLOC4	0	intronic	0.125
FPC	rs12953229	rs7405790	0.77142	PDE6G	0	intronic	0.476
FPC	rs12953229	rs34844749	0.697642	HGS	0	intronic	2.372
FPC	rs12953229	rs11868178	0.673641	SLC25A10	0	intronic	2.35
FPC	rs34676647	rs34676647	1	CPLX4	0	intronic	0.985
FPC	rs34676647	rs62094059	0.535512	LMAN1	0	intronic	0.89
FPC	rs11152142	rs1975499	0.904296	CCBE1	0	UTR3	5.553
FPC	rs62202889	rs62202888	1	MACROD2	0	ncRNA_intronic	4.597
FPC	rs13054238	rs929271	0.983944	LIF	0	UTR3	3.77
FPC	rs9330797	rs9330797	1	WNT7B	15274	intergenic	2.502
FPC	rs184371255	rs184371255	1	SHROOM2	0	intronic	14.88
FPC	rs626840	rs626840	1	EFNB1	0	intronic	8.024
pixelWise	rs6663840	rs9424282	0.719865	LRRC47	0	intronic	2.677
pixelWise	rs6663840	rs6663840	1	CEP104	0	intronic	6.354
pixelWise	rs6663840	rs12127619	0.746128	DFFB	0	intronic	9.225
pixelWise	rs2854108	rs2854108	1	MINOS1-NBL1	0	intronic	3.627
pixelWise	rs2854108	rs76193741	0.902262	MINOS1	0	intronic	3.884
pixelWise	rs2854108	rs2854108	1	NBL1	0	intronic	3.627
pixelWise	rs9426785	rs9426785	1	HSPG2	0	intronic	4.922
pixelWise	rs9426785	rs61776320	0.547236	CELA3B	0	intronic	3.784
pixelWise	rs141312163	rs148417274	1	MACF1	0	intronic	2.445
pixelWise	rs141312163	rs2889739	0.571244	BMP8A	0	exonic	6.169
pixelWise	rs12026778	rs56044892	0.809493	FOXO6	0	intronic	11.94
pixelWise	rs566068848	rs41269485	0.873236	PPCS	0	intronic	11.65
pixelWise	rs566068848	rs41269485	0.873236	CCDC30	0	intronic	11.65
pixelWise	rs566068848	rs139118078	0.873236	C1orf50	0	intronic	1.707
pixelWise	rs1492258	rs3790904	1	LPHN2	0	intronic	3.725
pixelWise	rs912764	rs912764	1	RP5-1052I5.2	8567	intergenic	16.37
pixelWise	rs543874203	rs7542229	0.973276	SLC16A1	0	intronic	0.254
pixelWise	rs11264763	rs11581644	0.889233	GATAD2B	0	intronic	16.64
pixelWise	rs11264763	rs11586593	0.905031	DENND4B	0	intronic	0.508
pixelWise	rs11264763	rs10908558	0.904967	CRTC2	0	intronic	5.13
pixelWise	rs11264763	rs6724	0.943957	SLC39A1	0	UTR3	4.293
pixelWise	rs11264763	rs12403956	0.943835	CREB3L4	0	intronic	3.941
pixelWise	rs11264763	rs11264763	1	JTB	0	intronic	0.509
pixelWise	rs11264763	rs3838485	0.93502	RAB13	0	intronic	5.493
pixelWise	rs11264763	rs140257179	0.910428	RPS27	0	UTR3	5.828
pixelWise	rs11264763	rs6672856	0.914744	NUP210L	0	intronic	1.614
pixelWise	rs11264763	rs1051370	0.589128	TPM3	0	UTR3	14.91
pixelWise	rs17550940	rs17550940	1	PRRX1	0	intronic	10.03
pixelWise	rs34099733	rs34099733	1	LAMC1	0	intronic	0.611
pixelWise	rs2788045	rs2788043	1	NMNAT2	0	intronic	0.014
pixelWise	rs2788045	rs9425306	0.503439	SMG7	0	intronic	4.582
pixelWise	rs2788045	rs9425306	0.503439	NCF2	0	intronic	4.582
pixelWise	rs1410996	rs3766405	1	CFH	0	intronic	0.493
pixelWise	rs1410996	rs61822222	0.514001	CFHR3	0	intronic	1.221
pixelWise	rs1410996	rs568515476	0.690774	CFHR2	0	intronic	0.623
pixelWise	rs1410996	rs10754206	0.558552	CFHR4	0	intronic	0.631
pixelWise	rs11576909	rs78898815	0.606232	KDM5B	0	intronic	1.333
pixelWise	rs11576909	rs4642951	0.760307	RP11-480I12.4	0	intronic	3.652
pixelWise	rs201965985	rs113286001	1	CDC42BPA	0	intronic	6.253
pixelWise	rs114537871	rs79098346	0.92833	CDC42BPA	0	intronic	2.685
pixelWise	rs141182808	rs4233701	0.713375	KLHL29	0	intronic	4.927
pixelWise	rs141182808	rs141182808	1	ATAD2B	0	intronic	4.362
pixelWise	rs141182808	rs1516428	0.99204	UBXN2A	0	intronic	12.66
pixelWise	rs141182808	rs925229	0.736387	MFSD2B	0	intronic	0.245
pixelWise	rs141182808	rs3204	0.620557	C2orf44	0	UTR3	6.723
pixelWise	rs1010659	rs2304426	0.723968	DTNB	0	intronic	8.705
pixelWise	rs6544719	rs6544719	1	LRPPRC	0	intronic	0.684
pixelWise	rs2867177	rs2867177	1	CCDC88A	0	intronic	1.311
pixelWise	rs12623906	rs12623906	1	VAX2	3092	intergenic	4.036
pixelWise	rs141447363	rs78783493	0.933723	FAM178B	0	intronic	0.249
pixelWise	rs141447363	rs141447363	1	ANKRD36	0	exonic	10.69
pixelWise	rs141447363	rs35505243	0.96618	COX5B	0	intronic	0.237
pixelWise	rs141447363	rs11692435	0.96618	ACTR1B	0	exonic	28.3
pixelWise	rs141447363	rs56067009	0.848288	ZAP70	0	intronic	1.897
pixelWise	rs141447363	rs74855351	0.81402	TMEM131	0	intronic	4.554
pixelWise	rs17816356	rs78149397	0.805449	NCKAP5	0	intronic	1.177
pixelWise	rs6756488	rs12463934	1	DAPL1	0	intronic	1.324
pixelWise	rs3835853	rs3769408	1	STK39	0	intronic	6.646
pixelWise	rs36016897	rs36016897	1	LRP2	0	intronic	3.281
pixelWise	rs2544373	rs2222020	1	LRP2	0	intronic	6.59
pixelWise	rs6435399	rs6435399	1	PLEKHM3	0	intronic	1.399
pixelWise	rs11331553	rs11331553	1	DIRC3	0	intergenic	2.521
pixelWise	rs34183224	rs34183224	1	DIRC3	0	intergenic	0.999
pixelWise	rs2177599	rs4281898	0.9141	RHBDD1	0	intronic	12.15
pixelWise	rs2177599	rs2177599	1	COL4A4	0	intronic	2.583
pixelWise	rs11331207	rs11331207	1	COL4A3	0	ncRNA_intronic	0.04
pixelWise	rs6784031	rs6784031	1	ZNF385D	0	downstream	2.487
pixelWise	rs17279437	rs80163550	0.626186	LARS2	0	intronic	5.568
pixelWise	rs17279437	rs73058498	0.88106	SACM1L	0	intronic	8.65
pixelWise	rs17279437	rs17279437	1	SLC6A20	0	exonic	25.4
pixelWise	rs35667547	rs35667547	1	ADAMTS9	0	ncRNA_intronic	6.91
pixelWise	rs77877421	rs77877421	1	FOXP1	0	intronic	17.78
pixelWise	rs60137936	rs76001234	1	ROBO2	0	intronic	3.406
pixelWise	rs11717195	rs11717195	1	ADCY5	0	intronic	1.258
pixelWise	rs6770312	rs9844184	1	TSC22D2	0	intronic	6.4
pixelWise	rs10638777	rs6444853	1	MECOM	0	intronic	0.306
pixelWise	rs843348	rs843348	1	EIF2B5	0	intronic	0.458
pixelWise	rs843348	rs1687225	0.903196	VWA5B2	0	exonic	18.95
pixelWise	rs843348	rs706584	0.892728	ALG3	0	UTR3	6.332
pixelWise	rs843348	rs2668189	0.892728	ECE2	0	intronic	2.341
pixelWise	rs843348	rs843352	0.877303	CAMK2N2	0	intronic	21
pixelWise	rs34281170	rs34281170	1	C4orf22	0	intronic	2.609
pixelWise	rs78074191	rs78074191	1	COL25A1	0	intronic	3.581
pixelWise	rs13118227	rs13116053	0.822478	RNF175	0	intronic	1.845
pixelWise	rs13118227	rs2405203	0.879369	SFRP2	0	intronic	0.272
pixelWise	rs2309957	rs2309957	1	STOX2	0	UTR3	13.44
pixelWise	rs10029735	rs10029735	1	FAT1	0	intronic	0.003
pixelWise	rs6820953	rs6820953	1	FAT1	0	intronic	0.766
pixelWise	rs327070	rs327070	1	FAT1	0	intronic	8.384
pixelWise	rs6839642	rs6839642	1	FAT1	0	intronic	5.697
pixelWise	rs67138036	rs67138036	1	FAT1	35325	intergenic	0.37
pixelWise	rs2190989	rs2190989	1	CTNND2	0	intronic	6.679
pixelWise	rs3813474	rs3813474	1	ADAMTS12	0	exonic	12.81
pixelWise	rs150488004	rs17468356	0.625481	TMEM161B	0	intronic	9.003
pixelWise	rs190438	rs190438	1	MEF2C	0	intronic	4.067
pixelWise	rs1109114	rs13161048	1	ABLIM3	0	ncRNA_intronic	10.42
pixelWise	rs1109114	rs11952673	0.686588	AFAP1L1	0	ncRNA_intronic	5.564
pixelWise	rs55914544	rs55914544	1	WWC1	0	intronic	17.11
pixelWise	rs258873	rs381499	0.976485	BOD1	0	intronic	1.22
pixelWise	rs4248877	rs4700710	1	RASGEF1C	0	intronic	1.057
pixelWise	rs9505097	rs75757892	0.85098	RREB1	0	intronic	0.98
pixelWise	rs9505097	rs147384538	0.619761	SSR1	0	intronic	1.602
pixelWise	rs9505097	rs9505164	0.502411	CAGE1	0	intronic	2.015
pixelWise	rs2237157	rs2237157	1	JARID2	0	intronic	2.893
pixelWise	rs7752728	rs10638006	0.719225	TEAD3	0	intronic	1.731
pixelWise	rs7752728	rs7752728	1	TULP1	0	intronic	5.093
pixelWise	rs7752728	rs3798345	0.52356	FKBP5	0	intronic	1.925
pixelWise	rs35437406	rs35437406	1	TFAP2D	0	intronic	6.084
pixelWise	rs4706827	rs9341802	0.93536	TTK	0	intronic	2.88
pixelWise	rs7752421	rs9359562	0.59264	PRSS35	0	intronic	5.622
pixelWise	rs7752421	rs1546977	1	SNAP91	0	intronic	3.829
pixelWise	rs9398171	rs9398171	1	FOXO3	0	intronic	0.836
pixelWise	rs1578060	rs17754780	0.98824	CENPW	0	intronic	1.527
pixelWise	rs4896370	rs4896370	1	NHSL1	0	intronic	7.296
pixelWise	rs57215159	rs4870144	0.935091	GINM1	0	ncRNA_exonic	0.246
pixelWise	rs57215159	rs9322204	0.982288	KATNA1	0	intronic	0.137
pixelWise	rs57215159	rs57215159	1	LATS1	0	intronic	0.463
pixelWise	rs57215159	rs9478291	0.995575	NUP43	0	intronic	7.482
pixelWise	rs57215159	rs12528279	0.986756	PCMT1	0	intronic	4.557
pixelWise	rs57215159	rs10625131	0.973625	LRP11	0	intronic	0.159
pixelWise	rs57215159	rs7771014	0.634245	RAET1E	0	ncRNA_intronic	2.561
pixelWise	rs62651780	rs3735681	0.84807	CYP2W1	0	intronic	2.167
pixelWise	rs62651780	rs62651780	1	C7orf50	0	intronic	4.011
pixelWise	rs62651780	rs79978525	0.837201	GPR146	0	intronic	0.104
pixelWise	rs13246214	rs13246214	1	SLC29A4	3455	intergenic	5.498
pixelWise	rs12531825	rs12531825	1	RPA3-AS1	0	ncRNA_intronic	19.38
pixelWise	rs12531825	rs7786263	0.973838	GLCCI1	0	ncRNA_intronic	13.94
pixelWise	rs10281623	rs10281623	1	HUS1	0	intronic	4.629
pixelWise	rs76849341	rs76849341	1	GRB10	0	intronic	2.562
pixelWise	rs2237473	rs2237473	1	GRB10	0	intronic	0.145
pixelWise	rs12719025	rs12719025	1	COBL	0	intronic	17.7
pixelWise	rs150726853	rs111312383	0.802978	SPDYE3	0	UTR5	5.249
pixelWise	rs150726853	rs190448056	0.802978	PILRB	0	ncRNA_exonic	3.383
pixelWise	rs150726853	rs7783550	0.993584	PILRA	0	intronic	10.4
pixelWise	rs150726853	rs11769886	0.993584	ZCWPW1	0	UTR3	1.323
pixelWise	rs150726853	rs74460138	0.993584	MEPCE	0	UTR5	0.032
pixelWise	rs150726853	rs150726853	1	C7orf61	0	intronic	0.657
pixelWise	rs150726853	rs7811142	1	TSC22D4	0	exonic	9.485
pixelWise	rs150726853	rs11763511	0.96812	NYAP1	0	intronic	10.16
pixelWise	rs1468336	rs62483619	0.628304	PRKAR2B	0	intronic	0.366
pixelWise	rs1468336	rs3801966	0.660396	HBP1	0	intronic	3.98
pixelWise	rs1468336	rs17154077	0.982597	COG5	0	intronic	0.283
pixelWise	rs1468336	rs12673675	0.978255	GPR22	0	intronic	6.926
pixelWise	rs1468336	rs1468336	1	DUS4L	0	UTR3	4.828
pixelWise	rs1468336	rs3801948	1	BCAP29	0	intronic	3.289
pixelWise	rs1468336	rs2701687	0.740099	SLC26A4	0	intronic	1.465
pixelWise	rs56021560	rs56021560	1	SHH	11487	intergenic	0.313
pixelWise	rs34715615	rs2719246	0.559554	LYN	0	intronic	0.251
pixelWise	rs34715615	rs35392772	0.618438	MOS	0	exonic	28.6
pixelWise	rs34715615	rs34715615	1	PLAG1	0	UTR3	14.46
pixelWise	rs75748074	rs75748074	1	CHD7	0	intronic	16.23
pixelWise	rs3857971	rs1019904	0.981308	CLVS1	0	intronic	1.485
pixelWise	rs57815537	rs58328254	0.978414	RPL7	0	intronic	0.437
pixelWise	rs57815537	rs4371997	0.989139	RDH10	0	ncRNA_intronic	5.787
pixelWise	rs392783	rs446454	0.966448	RSPO2	0	intronic	3.029
pixelWise	rs392783	rs617285	0.836147	EIF3E	0	intronic	2.674
pixelWise	rs4480148	rs4475517	1	EXT1	0	intronic	18.16
pixelWise	rs1337805	rs1337805	1	PTPRD	0	intronic	11.15
pixelWise	rs4090240	rs11143996	1	RORB	0	intronic	3.439
pixelWise	rs28600695	rs28672222	1	RORB	0	intronic	13.29
pixelWise	rs846758	rs113187855	0.565113	STX17	0	ncRNA_intronic	1.054
pixelWise	rs846758	rs6478993	0.917072	ERP44	0	intronic	2.847
pixelWise	rs846758	rs846758	1	INVS	0	intronic	0.124
pixelWise	rs117634551	rs2297579	1	IKBKAP	0	intronic	8.736
pixelWise	rs117634551	rs117634551	1	FAM206A	0	UTR5	7.072
pixelWise	rs117634551	rs12349137	1	CTNNAL1	0	intronic	2.98
pixelWise	rs117634551	rs10816770	0.830442	TMEM245	0	intronic	1.194
pixelWise	rs117634551	rs10979698	0.613896	FRRS1L	0	UTR3	0.905
pixelWise	rs117634551	rs59888583	0.589752	EPB41L4B	0	intronic	2.09
pixelWise	rs12555894	rs7038751	0.983281	COL27A1	0	intronic	0.133
pixelWise	rs543070	rs543070	1	DENND1A	0	intronic	9.279
pixelWise	rs61151602	rs1687711	1	CUBN	0	intronic	1.151
pixelWise	rs1947075	rs1947075	1	ARHGAP22	0	intronic	1.343
pixelWise	rs10762199	rs11595406	0.52096	MYPN	0	intronic	2.421
pixelWise	rs10762199	rs7916697	0.734068	ATOH7	0	UTR5	16.52
pixelWise	rs10762199	rs4745957	0.71261	PBLD	0	intronic	2.352
pixelWise	rs2579136	rs2579136	1	DLG5	0	intronic	0.28
pixelWise	rs2579136	rs1248654	0.967002	AL391421.1	0	intronic	3.768
pixelWise	rs11817531	rs11594855	1	CDHR1	0	intronic	0.436
pixelWise	rs11817531	rs11817531	1	LRIT2	0	UTR3	0.091
pixelWise	rs7910006	rs7910006	1	EXOC6	0	intronic	12.85
pixelWise	rs2636780	rs3000213	1	SLIT1	0	intronic	12.53
pixelWise	rs2636780	rs3000213	1	ARHGAP19-SLIT1	0	intronic	12.53
pixelWise	rs9919402	rs9919402	1	PAX2	37312	intergenic	9.646
pixelWise	rs2483547	rs2483547	1	ABLIM1	0	intronic	14.55
pixelWise	rs3793917	rs10490924	0.993346	ARMS2	0	exonic	15.87
pixelWise	rs3793917	rs1049331	0.973484	HTRA1	0	exonic	12.6
pixelWise	rs12575487	rs10766368	1	PLEKHA7	0	intronic	4.885
pixelWise	rs214092	rs11024148	0.666848	RPS13	0	intronic	9.746
pixelWise	rs214092	rs553715283	0.759698	PIK3C2A	0	intronic	5.169
pixelWise	rs214092	rs214094	1	NUCB2	0	intronic	2.42
pixelWise	rs11602582	rs11602582	1	DCDC1	0	intronic	1.835
pixelWise	rs961627	rs17705427	0.961343	DNAJC24	0	intronic	13.56
pixelWise	rs961627	rs11031384	1	IMMP1L	0	intronic	8.484
pixelWise	rs961627	rs531051	0.990268	ELP4	0	intronic	0.02
pixelWise	rs961627	rs3026398	0.582581	PAX6	0	UTR3	6.594
pixelWise	rs628224	rs628224	1	PAX6	0	intronic	0.512
pixelWise	rs628224	rs1894620	0.975251	RCN1	0	intronic	10.35
pixelWise	rs12285584	rs11018439	0.709996	GRM5	0	intronic	1.484
pixelWise	rs12285584	rs12285584	1	TYR	0	intronic	3.199
pixelWise	rs56391092	rs56391092	1	TRIM29	0	intronic	2.029
pixelWise	rs56391092	rs7116650	0.935577	AP000679.2	0	UTR3	0.292
pixelWise	rs4936637	rs4936636	1	SORL1	0	intronic	5.224
pixelWise	rs10893936	rs10893936	1	TP53AIP1	0	intronic	0.763
pixelWise	rs10893936	rs7120533	0.896715	ARHGAP32	0	intronic	4.813
pixelWise	rs150712403	rs150712403	1	SOX5	26755	intergenic	5.99
pixelWise	rs61916712	rs61916712	1	TSPAN11	29598	intergenic	4.511
pixelWise	rs1471909	rs1471909	1	BICD1	0	intronic	1.065
pixelWise	rs1471909	rs10667887	0.556616	FGD4	0	intronic	4.994
pixelWise	rs147609489	rs147609489	1	ADAMTS20	0	intronic	1.591
pixelWise	rs7955891	rs7955891	1	ARID2	0	intronic	0.85
pixelWise	rs7955891	rs724909	0.972985	SCAF11	0	UTR5	0.973
pixelWise	rs3138142	rs3138142	1	RP11-644F5.10	0	exonic	10.02
pixelWise	rs3138142	rs3138142	1	RDH5	0	exonic	10.02
pixelWise	rs3138142	rs56108400	0.79298	RP11-762I7.5	0	intronic	12.86
pixelWise	rs3138142	rs56108400	0.79298	ORMDL2	0	intronic	12.86
pixelWise	rs117821803	rs76629482	0.694502	NTN4	0	intronic	7.751
pixelWise	rs117821803	rs1369821	1	RP11-536G4.1	0	ncRNA_intronic	10.43
pixelWise	rs117821803	rs79819718	0.961089	SNRPF	0	intronic	1.232
pixelWise	rs117821803	rs142067399	0.961089	CCDC38	0	intronic	5.499
pixelWise	rs2879054	rs35099849	0.932525	FOXN4	0	intronic	7.42
pixelWise	rs2296284	rs2296284	1	FLT1	0	intronic	0.285
pixelWise	rs9525830	rs299336	1	ENOX1	0	intronic	1.137
pixelWise	rs7985441	rs7985441	1	ARHGEF7	0	intronic	1.901
pixelWise	rs8008315	rs10131759	1	RPGRIP1	0	intronic	2.814
pixelWise	rs2145542	rs12437151	0.855054	RBM23	0	intronic	10.46
pixelWise	rs2145542	rs4982707	0.855054	PRMT5	0	ncRNA_intronic	0.003
pixelWise	rs2145542	rs2008951	1	HAUS4	0	ncRNA_intronic	11.45
pixelWise	rs2145542	rs2008951	1	RP11-298I3.5	0	ncRNA_intronic	11.45
pixelWise	rs2145542	rs1923	0.790724	AJUBA	0	UTR3	14.81
pixelWise	rs2145542	rs3751497	0.7242	C14orf93	0	intronic	10.58
pixelWise	rs2273171	rs10148294	0.879118	COCH	0	intronic	2.413
pixelWise	rs2273171	rs2273171	1	STRN3	0	exonic	22.4
pixelWise	rs2273171	rs7150642	0.815172	AP4S1	0	intronic	2.263
pixelWise	rs17095953	rs17095953	1	DAAM1	0	intronic	5.546
pixelWise	rs146737847	rs146737847	1	C14orf39	0	exonic	31
pixelWise	rs146737847	rs146737847	1	SIX6	0	exonic	31
pixelWise	rs10483727	rs33912345	0.978067	C14orf39	0	exonic	22
pixelWise	rs10483727	rs33912345	0.978067	SIX6	0	exonic	22
pixelWise	rs10483727	rs17834412	0.5183	SIX4	0	intronic	17.26
pixelWise	rs2180833	rs1254330	0.651972	C14orf39	0	intronic	8.276
pixelWise	rs1892296	rs3832973	0.959098	DCAF5	0	UTR3	0.842
pixelWise	rs1892296	rs10132533	0.828079	EXD2	0	ncRNA_intronic	7.97
pixelWise	rs4903064	rs4903064	1	DPF3	0	intronic	4.282
pixelWise	rs200916002	rs200916002	1	CCDC176	0	intronic	2.671
pixelWise	rs200916002	rs10140252	0.547262	ALDH6A1	0	ncRNA_intronic	0.452
pixelWise	rs200916002	rs148601338	0.560561	LIN52	0	intronic	0.672
pixelWise	rs34902627	rs7152906	0.583105	AREL1	0	intronic	7.282
pixelWise	rs34902627	rs17782683	0.5805	AC007956.1	0	intronic	3.565
pixelWise	rs34902627	rs7147721	0.817842	FCF1	0	intronic	8.381
pixelWise	rs34902627	rs4899536	0.869404	YLPM1	0	ncRNA_intronic	2.378
pixelWise	rs34902627	rs8014204	0.928585	PROX2	0	intronic	3.505
pixelWise	rs34902627	rs2300596	0.901073	DLST	0	intronic	5.271
pixelWise	rs34902627	rs3742786	0.901073	RPS6KL1	0	UTR3	0.372
pixelWise	rs1800407	rs1800407	1	OCA2	0	exonic	25.2
pixelWise	rs121918166	rs121918166	1	OCA2	0	exonic	27
pixelWise	rs75638145	rs75638145	1	TRPM1	0	exonic	23.1
pixelWise	rs72735850	rs72735850	1	SEMA6D	0	intronic	11.32
pixelWise	rs556217	rs556217	1	WDR72	0	intronic	0.92
pixelWise	rs35507786	rs4775191	0.50768	GCNT3	0	intergenic	14.27
pixelWise	rs35507786	rs4774341	0.535934	GTF2A2	0	ncRNA_intronic	2.92
pixelWise	rs35507786	rs6151447	0.74585	BNIP2	0	intronic	4.191
pixelWise	rs7161903	rs11857558	0.731803	SEMA7A	0	intronic	4.374
pixelWise	rs7161903	rs4372642	0.976542	UBL7	0	intronic	4.118
pixelWise	rs7161903	rs61192812	1	ARID3B	0	UTR3	14.12
pixelWise	rs7161903	rs11072496	0.99209	CLK3	0	intronic	6.396
pixelWise	rs7161903	rs7161903	1	EDC3	0	intronic	5.812
pixelWise	rs7161903	rs4646421	0.653372	CYP1A1	0	intronic	4.442
pixelWise	rs3743460	rs3743460	1	NR2F2	1219	intergenic	12.21
pixelWise	rs148849596	rs148849596	1	MAF	0	UTR3	1.786
pixelWise	rs142685797	rs142685797	1	TLDC1	0	intronic	1.107
pixelWise	rs726799	rs9909684	1	HS3ST3A1	0	intronic	3.254
pixelWise	rs2023617	rs2529627	1	COX10	0	intronic	2.134
pixelWise	rs9916145	rs9890322	1	BCAS3	0	intronic	3.356
pixelWise	rs529577066	rs138385307	0.993967	TANC2	0	intronic	1.023
pixelWise	rs34400960	rs74775917	0.924822	METRNL	0	intronic	0.353
pixelWise	rs17452020	rs17452020	1	COLEC12	0	intronic	0.814
pixelWise	rs9952482	rs9952482	1	ARHGAP28	0	intronic	6.568
pixelWise	rs2271733	rs2271733	1	RAX	0	exonic	19.39
pixelWise	rs2271733	rs3760559	0.836602	CPLX4	0	UTR3	0.58
pixelWise	rs595939	rs595939	1	CPLX4	0	intronic	1.231
pixelWise	rs595939	rs4940866	0.536504	LMAN1	0	intronic	0.48
pixelWise	rs11662962	rs11664409	0.644482	LMAN1	0	UTR5	10.7
pixelWise	rs11662962	rs17779962	0.718359	CCBE1	0	intronic	5.263
pixelWise	rs11876072	rs148130335	0.680066	CCBE1	0	intronic	0.954
pixelWise	rs56293547	rs138729135	1	SIPA1L3	0	intronic	1.366
pixelWise	rs4803297	rs2354800	0.617561	DYRK1B	0	intronic	12.1
pixelWise	rs4803297	rs11880094	0.616479	FBL	0	intronic	4.189
pixelWise	rs62202906	rs62202906	1	MACROD2	0	ncRNA_intronic	0.272
pixelWise	rs6028174	rs6028174	1	PPP1R16B	0	intronic	0.05
pixelWise	rs74848904	rs74848904	1	RUNX1	0	intronic	20.6
pixelWise	rs13054238	rs929271	0.983944	LIF	0	UTR3	3.77
pixelWise	rs9330813	rs9330813	1	WNT7B	0	intronic	1.658
pixelWise	rs184371255	rs184371255	1	SHROOM2	0	intronic	14.88
pixelWise	rs554433	rs554433	1	EFNB1	0	intronic	0.297

## Sheet: SupplementaryData4
analysis	sentinel	mappedSNP	r2	PP.H4.abf	gene	ensemblID	eQTL Tissue	p	Pixel/FPC
FPC	rs11441223	rs9688350	0.93862	0.802666	RAET1G	ENSG00000203722	Brain_Amygdala	1.74e-06	5
FPC	rs13315366	rs1687225	0.882155	0.975081	VWA5B2	ENSG00000145198	Brain_Amygdala	3.22e-11	6
FPC	rs13315366	rs706584	0.856915	0.941838	VWA5B2	ENSG00000145198	Brain_Anterior_cingulate_cortex_BA24	5.89e-07	6
FPC	rs1109114	rs6897262	0.786423	0.987286	ABLIM3	ENSG00000173210	Brain_Caudate_basal_ganglia	8.59e-07	6
FPC	rs13315366	rs9818833	0.731579	0.889043	ALG3	ENSG00000214160	Brain_Caudate_basal_ganglia	1.49e-09	6
FPC	rs10917344	rs6650086	0.987579	0.950757	HTR1D	ENSG00000179546	Brain_Caudate_basal_ganglia	1.77e-07	5
FPC	rs3138142	rs56108400	0.837227	0.98762	RDH5	ENSG00000135437	Brain_Caudate_basal_ganglia	1.57e-09	4
FPC	rs7902306	rs6584505	0.8119	0.809664	TMEM180	ENSG00000138111	Brain_Caudate_basal_ganglia	2.36e-12	6
FPC	rs13315366	rs1709657	0.857889	0.919189	VWA5B2	ENSG00000145198	Brain_Caudate_basal_ganglia	6.67e-08	6
FPC	rs1109114	rs13171669	0.986597	0.993728	ABLIM3	ENSG00000173210	Brain_Cerebellar_Hemisphere	1.02e-10	6
FPC	rs12592512	rs12437519	0.992422	0.97684	CYP1A1	ENSG00000140465	Brain_Cerebellar_Hemisphere	3.42e-07	5
FPC	rs11441223	rs7752594	0.946406	0.819087	NUP43	ENSG00000120253	Brain_Cerebellar_Hemisphere	1.07e-08	5
FPC	rs3138142	rs3138142	1	0.99864	RDH5	ENSG00000135437	Brain_Cerebellar_Hemisphere	4.89e-08	4
FPC	rs1109114	rs13171669	0.986597	0.992688	ABLIM3	ENSG00000173210	Brain_Cerebellum	6.83e-23	6
FPC	rs3138142	rs3138142	1	0.996992	BLOC1S1	ENSG00000135441	Brain_Cerebellum	1.3e-06	4
FPC	rs12592512	rs11857558	0.704255	0.813522	CYP1A1	ENSG00000140465	Brain_Cerebellum	1.76e-06	5
FPC	rs11441223	rs9406346	0.953431	0.822957	LATS1	ENSG00000131023	Brain_Cerebellum	1.12e-10	5
FPC	rs12035399	rs12074508	0.996072	0.984329	NMNAT2	ENSG00000157064	Brain_Cerebellum	2.27e-07	3
FPC	rs114376569	rs7184978	0.983479	0.96583	RANBP10	ENSG00000141084	Brain_Cerebellum	2.31e-15	4
FPC	rs3138142	rs3138141	0.979967	0.997898	RDH5	ENSG00000135437	Brain_Cerebellum	4.79e-17	4
FPC	rs3138142	rs56108400	0.837227	0.991771	BLOC1S1	ENSG00000135441	Brain_Cortex	3.2e-09	4
FPC	rs114376569	rs145225968	0.869765	0.802905	DUS2	ENSG00000167264	Brain_Cortex	1.06e-06	4
FPC	rs10917344	rs1413974	0.990501	0.95521	HTR1D	ENSG00000179546	Brain_Cortex	2.15e-07	5
FPC	rs11441223	rs12195866	0.9237	0.831195	LATS1	ENSG00000131023	Brain_Cortex	3.86e-07	5
FPC	rs12791393	rs12790585	0.811086	0.944905	OAF	ENSG00000184232	Brain_Cortex	3.04e-08	4
FPC	rs114376569	rs112173307	0.965249	0.848338	RANBP10	ENSG00000141084	Brain_Cortex	1.88e-10	4
FPC	rs13315366	rs73185792	0.84286	0.892245	VWA5B2	ENSG00000145198	Brain_Cortex	1.5e-14	6
FPC	rs1109114	rs13171669	0.986597	0.983765	ABLIM3	ENSG00000173210	Brain_Frontal_Cortex_BA9	1.3e-06	6
FPC	rs12791393	rs1901707	0.60409	0.950174	OAF	ENSG00000184232	Brain_Frontal_Cortex_BA9	2.63e-06	4
FPC	rs13315366	rs902415	0.732031	0.928466	VWA5B2	ENSG00000145198	Brain_Frontal_Cortex_BA9	1.11e-11	6
FPC	rs3138142	rs3138142	1	0.99895	RDH5	ENSG00000135437	Brain_Hippocampus	2.73e-10	4
FPC	rs11441223	rs2144207	0.873087	0.820705	GINM1	ENSG00000055211	Brain_Hypothalamus	7e-08	5
FPC	rs13315366	rs706584	0.856915	0.934535	VWA5B2	ENSG00000145198	Brain_Hypothalamus	8.16e-10	6
FPC	rs3138142	rs3138137	0.341738	0.985606	BLOC1S1	ENSG00000135441	Brain_Nucleus_accumbens_basal_ganglia	3.18e-06	4
FPC	rs114376569	rs117447021	0.878694	0.820114	CTCF	ENSG00000102974	Brain_Nucleus_accumbens_basal_ganglia	9.52e-07	4
FPC	rs13315366	rs729377	0.65149	0.877757	VWA5B2	ENSG00000145198	Brain_Nucleus_accumbens_basal_ganglia	1.85e-06	6
FPC	rs1109114	rs13171669	0.986597	0.989638	ABLIM3	ENSG00000173210	Brain_Putamen_basal_ganglia	7.87e-09	6
FPC	rs3138142	rs3138142	1	0.997668	BLOC1S1	ENSG00000135441	Brain_Putamen_basal_ganglia	7.28e-07	4
FPC	rs10917344	rs12751560	0.965581	0.954177	HTR1D	ENSG00000179546	Brain_Putamen_basal_ganglia	1.5e-06	5
FPC	rs12791393	rs2076765	0.945142	0.974401	OAF	ENSG00000184232	Brain_Putamen_basal_ganglia	1.32e-08	4
FPC	rs3138142	rs3138142	1	0.999619	BLOC1S1	ENSG00000135441	Brain_Spinal_cord_cervical_c-1	6.91e-07	4
FPC	rs7902306	rs11191313	0.809304	0.807471	TMEM180	ENSG00000138111	Brain_Spinal_cord_cervical_c-1	6.41e-07	6
FPC	rs13144102	rs6819347	0.927277	0.864045	CCDC109B	ENSG00000005059	Brain_Substantia_nigra	7.01e-07	4
FPC	rs3138142	rs3138141	0.979967	0.9977	RDH5	ENSG00000135437	Cells_EBV-transformed_lymphocytes	1.85e-10	4
FPC	rs4016036	rs2110944	0.858675	0.946596	STRN	ENSG00000115808	Cells_EBV-transformed_lymphocytes	1.84e-06	4
FPC	rs1109114	rs13171669	0.986597	0.994497	ABLIM3	ENSG00000173210	EyeGEx	5.14e-12	6
FPC	rs11717195	rs11708067	0.954734	0.985967	ADCY5	ENSG00000173175	EyeGEx	8.67e-14	5
FPC	rs3138142	rs3138142	1	0.999981	BLOC1S1	ENSG00000135441	EyeGEx	6.29e-19	4
FPC	rs114376569	rs117447021	0.878694	0.867963	CTCF	ENSG00000102974	EyeGEx	8.07e-07	4
FPC	rs2984814	rs2973904	0.997178	0.973524	DCDC1	ENSG00000170959	EyeGEx	2.08e-10	5
FPC	rs9343961	rs10943682	0.999796	0.951932	ELOVL4	ENSG00000118402	EyeGEx	3.23e-07	4
FPC	rs13144102	rs1474434	0.826443	0.853079	ETNPPL	ENSG00000164089	EyeGEx	4.16e-09	4
FPC	rs13127286	rs2219471	0.972567	0.963494	KDR	ENSG00000128052	EyeGEx	2.98e-08	5
FPC	rs1431307	rs9674442	0.896603	0.823679	MYH10	ENSG00000133026	EyeGEx	3.54e-06	5
FPC	rs3020595	rs2294629	0.879979	0.951602	NBL1	ENSG00000158747	EyeGEx	6.06e-13	4
FPC	rs12791393	rs12791393	1	0.993553	OAF	ENSG00000184232	EyeGEx	3.51e-36	4
FPC	rs4917915	rs4917915	1	0.970418	PAX2	ENSG00000075891	EyeGEx	7.25e-07	6
FPC	rs16766	rs2691094	0.841282	0.906305	PRR16	ENSG00000184838	EyeGEx	3.69e-15	4
FPC	rs114376569	rs80265588	0.965127	0.907785	RANBP10	ENSG00000141084	EyeGEx	1.12e-10	4
FPC	rs3138142	rs3138141	0.979967	0.996679	RP11-644F5.10	ENSG00000258311	EyeGEx	3.87e-09	4
FPC	rs67570523	rs1073557	0.855965	0.934885	SESN1	ENSG00000080546	EyeGEx	5.03e-17	4
FPC	rs55992320	rs7524567	0.956347	0.880667	SLC16A1	ENSG00000155380	EyeGEx	1.5e-09	4
FPC	rs16926921	rs4391897	0.996202	0.96845	SOX5	ENSG00000134532	EyeGEx	1.69e-12	3
FPC	rs9343961	rs10943682	0.999796	0.975058	TTK	ENSG00000112742	EyeGEx	2.23e-68	4
FPC	rs13315366	rs1687225	0.882155	0.96671	VWA5B2	ENSG00000145198	EyeGEx	2.38e-16	6
FPC	rs1047912	rs1047912	1	0.99857	DIP2B	ENSG00000066084	Whole_Blood	1.91e-18	4
FPC	rs11152142	rs1984357	0.418674	0.974089	LMAN1	ENSG00000074695	Whole_Blood	1.74e-12	5
FPC	rs3020595	rs10429880	0.849995	0.89483	NBL1	ENSG00000158747	Whole_Blood	1.14e-07	4
FPC	rs3138142	rs3138142	1	0.998538	RDH5	ENSG00000135437	Whole_Blood	1.83e-33	4
pixelWise	rs2145542	rs8016027	0.862565	0.944447	HAUS4	ENSG00000092036	Brain_Amygdala	6.01e-15	104_243
pixelWise	rs61916712	rs76567987	0.99973	0.985433	TSPAN11	ENSG00000110900	Brain_Amygdala	9.05e-11	67_135
pixelWise	rs843348	rs1687225	0.9331	0.945561	VWA5B2	ENSG00000145198	Brain_Amygdala	3.22e-11	75_236
pixelWise	rs762414084	rs6948699	0.980326	0.9184	ZCWPW1	ENSG00000078487	Brain_Amygdala	4.77e-08	14_6
pixelWise	rs9952482	rs7506354	0.993732	0.896971	ARHGAP28	ENSG00000088756	Brain_Anterior_cingulate_cortex_BA24	2.9e-07	60_53
pixelWise	rs1410996	rs6677089	0.997504	0.959395	CFHR1	ENSG00000244414	Brain_Anterior_cingulate_cortex_BA24	1.21e-06	45_125
pixelWise	rs61916712	rs55637942	0.99991	0.98383	TSPAN11	ENSG00000110900	Brain_Anterior_cingulate_cortex_BA24	1.31e-12	67_135
pixelWise	rs843348	rs706584	0.908325	0.978995	VWA5B2	ENSG00000145198	Brain_Anterior_cingulate_cortex_BA24	5.89e-07	75_236
pixelWise	rs762414084	rs76913697	0.983487	0.814053	ZCWPW1	ENSG00000078487	Brain_Anterior_cingulate_cortex_BA24	7.39e-10	14_6
pixelWise	rs1109114	rs6897262	0.786423	0.98791	ABLIM3	ENSG00000173210	Brain_Caudate_basal_ganglia	8.59e-07	60_176
pixelWise	rs3138142	rs56108400	0.837227	0.984028	RDH5	ENSG00000135437	Brain_Caudate_basal_ganglia	1.57e-09	69_174
pixelWise	rs61916712	rs76567987	0.99973	0.985706	TSPAN11	ENSG00000110900	Brain_Caudate_basal_ganglia	3.51e-19	67_135
pixelWise	rs762414084	rs6953107	0.968904	0.852338	ZCWPW1	ENSG00000078487	Brain_Caudate_basal_ganglia	1.67e-17	14_6
pixelWise	rs1109114	rs13171669	0.986597	0.99528	ABLIM3	ENSG00000173210	Brain_Cerebellar_Hemisphere	1.02e-10	60_176
pixelWise	2:97779487_GC_G	rs11692435	0.857891	1	ACTR1B	ENSG00000115073	Brain_Cerebellar_Hemisphere	1.8e-13	71_147
pixelWise	rs7161903	rs12437519	0.992972	0.964669	CYP1A1	ENSG00000140465	Brain_Cerebellar_Hemisphere	3.42e-07	60_100
pixelWise	rs2145542	rs4981451	0.860353	0.941419	HAUS4	ENSG00000092036	Brain_Cerebellar_Hemisphere	7.97e-20	104_243
pixelWise	rs117634551	rs141184426	0.995521	0.916024	IKBKAP	ENSG00000070061	Brain_Cerebellar_Hemisphere	5.81e-07	48_61
pixelWise	rs57215159	rs7752594	0.997557	0.815781	NUP43	ENSG00000120253	Brain_Cerebellar_Hemisphere	1.07e-08	62_94
pixelWise	rs2145542	rs12589539	0.852431	0.869399	RBM23	ENSG00000100461	Brain_Cerebellar_Hemisphere	2.08e-14	104_243
pixelWise	rs3138142	rs3138142	1	0.998654	RDH5	ENSG00000135437	Brain_Cerebellar_Hemisphere	4.89e-08	69_174
pixelWise	rs1109114	rs13171669	0.986597	0.995048	ABLIM3	ENSG00000173210	Brain_Cerebellum	6.83e-23	60_176
pixelWise	2:97779487_GC_G	rs11692435	0.857891	1	ACTR1B	ENSG00000115073	Brain_Cerebellum	3.35e-24	71_147
pixelWise	rs200916002	rs1029891	0.677485	0.813892	ALDH6A1	ENSG00000119711	Brain_Cerebellum	4.17e-06	54_244
pixelWise	rs9952482	rs34146208	0.985987	0.880066	ARHGAP28	ENSG00000088756	Brain_Cerebellum	7.87e-07	60_53
pixelWise	rs3138142	rs3138142	1	0.996992	BLOC1S1	ENSG00000135441	Brain_Cerebellum	1.3e-06	69_174
pixelWise	rs6663840	rs7522227	0.999612	0.997576	CEP104	ENSG00000116198	Brain_Cerebellum	3.46e-09	64_126
pixelWise	rs7161903	rs11857558	0.691502	0.843704	CYP1A1	ENSG00000140465	Brain_Cerebellum	1.76e-06	60_100
pixelWise	rs117634551	rs141184426	0.995521	0.923416	FAM206A	ENSG00000119328	Brain_Cerebellum	1.25e-08	48_61
pixelWise	rs56239572	rs7163153	0.993261	0.926153	KLHL25	ENSG00000183655	Brain_Cerebellum	1.11e-06	68_118
pixelWise	rs57215159	rs9406346	0.983602	0.865948	LATS1	ENSG00000131023	Brain_Cerebellum	1.12e-10	62_94
pixelWise	rs214092	rs214081	0.99943	0.962982	NUCB2	ENSG00000070081	Brain_Cerebellum	1.03e-08	23_138
pixelWise	rs762414084	rs1063945	0.871529	0.810139	PILRA	ENSG00000085514	Brain_Cerebellum	4.16e-42	14_6
pixelWise	rs3138142	rs3138141	0.979967	0.997896	RDH5	ENSG00000135437	Brain_Cerebellum	4.79e-17	69_174
pixelWise	rs9952482	rs7238175	0.99155	0.906212	ARHGAP28	ENSG00000088756	Brain_Cortex	3.63e-08	60_53
pixelWise	rs3138142	rs56108400	0.837227	0.991771	BLOC1S1	ENSG00000135441	Brain_Cortex	3.2e-09	69_174
pixelWise	rs2145542	rs2273626	0.964161	0.916237	RBM23	ENSG00000100461	Brain_Cortex	2.19e-08	104_243
pixelWise	rs61916712	rs55637942	0.99991	0.984695	TSPAN11	ENSG00000110900	Brain_Cortex	5.66e-18	67_135
pixelWise	rs843348	rs73185792	0.895959	0.966372	VWA5B2	ENSG00000145198	Brain_Cortex	1.5e-14	75_236
pixelWise	rs762414084	rs111493473	0.985007	0.834053	ZCWPW1	ENSG00000078487	Brain_Cortex	1.71e-12	14_6
pixelWise	rs9952482	rs11081265	0.991363	0.844241	ARHGAP28	ENSG00000088756	Brain_Frontal_Cortex_BA9	5.73e-09	60_53
pixelWise	rs1468336	rs4730220	0.687059	0.991007	BCAP29	ENSG00000075790	Brain_Frontal_Cortex_BA9	7.64e-07	90_7
pixelWise	rs2145542	rs4982707	0.850899	0.933448	HAUS4	ENSG00000092036	Brain_Frontal_Cortex_BA9	5.63e-12	104_243
pixelWise	rs61916712	rs55637942	0.99991	0.985021	TSPAN11	ENSG00000110900	Brain_Frontal_Cortex_BA9	3.02e-11	67_135
pixelWise	rs843348	rs902415	0.775025	0.943736	VWA5B2	ENSG00000145198	Brain_Frontal_Cortex_BA9	1.11e-11	75_236
pixelWise	rs762414084	rs11559117	0.972606	0.823927	ZCWPW1	ENSG00000078487	Brain_Frontal_Cortex_BA9	9.66e-17	14_6
pixelWise	rs2145542	rs4982713	0.859976	0.934539	HAUS4	ENSG00000092036	Brain_Hippocampus	6.68e-10	104_243
pixelWise	rs2145542	rs4981450	0.850886	0.929665	RBM23	ENSG00000100461	Brain_Hippocampus	4.36e-09	104_243
pixelWise	rs3138142	rs3138142	1	0.998964	RDH5	ENSG00000135437	Brain_Hippocampus	2.73e-10	69_174
pixelWise	rs61916712	rs55637942	0.99991	0.986372	TSPAN11	ENSG00000110900	Brain_Hippocampus	3.49e-18	67_135
pixelWise	rs762414084	rs6974286	0.965365	0.881073	ZCWPW1	ENSG00000078487	Brain_Hippocampus	5.21e-08	14_6
pixelWise	rs2145542	rs2273626	0.964161	0.923963	HAUS4	ENSG00000092036	Brain_Hypothalamus	3.08e-11	104_243
pixelWise	rs2145542	rs12589539	0.852431	0.868642	RBM23	ENSG00000100461	Brain_Hypothalamus	1.55e-07	104_243
pixelWise	rs61916712	rs61916713	0.996405	0.985289	TSPAN11	ENSG00000110900	Brain_Hypothalamus	4.62e-09	67_135
pixelWise	rs843348	rs706584	0.908325	0.978229	VWA5B2	ENSG00000145198	Brain_Hypothalamus	8.16e-10	75_236
pixelWise	rs762414084	rs113738841	0.973555	0.827022	ZCWPW1	ENSG00000078487	Brain_Hypothalamus	2.13e-12	14_6
pixelWise	rs3138142	rs3138137	0.341738	0.985606	BLOC1S1	ENSG00000135441	Brain_Nucleus_accumbens_basal_ganglia	3.18e-06	69_174
pixelWise	rs762414084	rs6965458	0.887206	0.861917	PILRA	ENSG00000085514	Brain_Nucleus_accumbens_basal_ganglia	6.09e-28	14_6
pixelWise	rs2145542	rs4981450	0.850886	0.884395	RBM23	ENSG00000100461	Brain_Nucleus_accumbens_basal_ganglia	1.3e-09	104_243
pixelWise	rs61916712	rs55637942	0.99991	0.986088	TSPAN11	ENSG00000110900	Brain_Nucleus_accumbens_basal_ganglia	4.58e-18	67_135
pixelWise	rs843348	rs729377	0.683638	0.962882	VWA5B2	ENSG00000145198	Brain_Nucleus_accumbens_basal_ganglia	1.85e-06	75_236
pixelWise	rs762414084	rs68116612	0.978376	0.816778	ZCWPW1	ENSG00000078487	Brain_Nucleus_accumbens_basal_ganglia	5.29e-14	14_6
pixelWise	rs1109114	rs13171669	0.986597	0.992707	ABLIM3	ENSG00000173210	Brain_Putamen_basal_ganglia	7.87e-09	60_176
pixelWise	rs3138142	rs3138142	1	0.997668	BLOC1S1	ENSG00000135441	Brain_Putamen_basal_ganglia	7.28e-07	69_174
pixelWise	rs2145542	rs4982707	0.850899	0.80401	HAUS4	ENSG00000092036	Brain_Putamen_basal_ganglia	1.71e-08	104_243
pixelWise	rs762414084	rs1063945	0.871529	0.817897	PILRA	ENSG00000085514	Brain_Putamen_basal_ganglia	1.45e-21	14_6
pixelWise	rs61916712	rs55637942	0.99991	0.986769	TSPAN11	ENSG00000110900	Brain_Putamen_basal_ganglia	5.77e-22	67_135
pixelWise	rs9952482	rs11081265	0.991363	0.905748	ARHGAP28	ENSG00000088756	Brain_Spinal_cord_cervical_c-1	1e-07	60_53
pixelWise	rs3138142	rs3138142	1	0.999638	BLOC1S1	ENSG00000135441	Brain_Spinal_cord_cervical_c-1	6.91e-07	69_174
pixelWise	rs117634551	rs12343956	0.944553	0.911838	CTNNAL1	ENSG00000119326	Brain_Spinal_cord_cervical_c-1	1.26e-06	48_61
pixelWise	rs57215159	rs9767192	0.968748	0.829275	GINM1	ENSG00000055211	Brain_Spinal_cord_cervical_c-1	1.5e-07	62_94
pixelWise	rs61916712	rs76567987	0.99973	0.976427	TSPAN11	ENSG00000110900	Brain_Spinal_cord_cervical_c-1	1.19e-08	67_135
pixelWise	rs762414084	rs6970806	0.984092	0.836591	ZCWPW1	ENSG00000078487	Brain_Spinal_cord_cervical_c-1	1.24e-14	14_6
pixelWise	rs2145542	rs12589539	0.852431	0.886858	HAUS4	ENSG00000092036	Brain_Substantia_nigra	3.53e-11	104_243
pixelWise	rs61916712	rs11051150	0.996777	0.983554	TSPAN11	ENSG00000110900	Brain_Substantia_nigra	2.97e-07	67_135
pixelWise	rs2145542	rs4982714	0.861219	0.936303	HAUS4	ENSG00000092036	Cells_EBV-transformed_lymphocytes	1.61e-08	104_243
pixelWise	rs214092	rs214094	0.999904	0.978435	NUCB2	ENSG00000070081	Cells_EBV-transformed_lymphocytes	5.13e-14	23_138
pixelWise	rs3138142	rs3138141	0.979967	0.997693	RDH5	ENSG00000135437	Cells_EBV-transformed_lymphocytes	1.85e-10	69_174
pixelWise	rs1109114	rs13171669	0.986597	0.995934	ABLIM3	ENSG00000173210	EyeGEx	5.14e-12	60_176
pixelWise	rs11717195	rs11708067	0.954734	0.985615	ADCY5	ENSG00000173175	EyeGEx	8.67e-14	66_146
pixelWise	rs9952482	rs6506429	0.993917	0.904919	ARHGAP28	ENSG00000088756	EyeGEx	6.98e-09	60_53
pixelWise	rs10893936	rs12421738	0.369748	0.819986	ARHGAP32	ENSG00000134909	EyeGEx	5.65e-08	63_19
pixelWise	rs7985441	rs11619224	0.991036	0.975347	ARHGEF7	ENSG00000102606	EyeGEx	8.46e-37	67_118
pixelWise	rs3138142	rs3138142	1	1	BLOC1S1	ENSG00000135441	EyeGEx	6.29e-19	69_174
pixelWise	rs4706827	rs10943682	0.929817	0.951946	ELOVL4	ENSG00000118402	EyeGEx	3.23e-07	64_96
pixelWise	rs4803297	rs4803297	1	0.994857	FBL	ENSG00000105202	EyeGEx	3.69e-10	22_166
pixelWise	rs35507786	rs11071471	0.781483	0.93052	GTF2A2	ENSG00000140307	EyeGEx	5.38e-17	78_181
pixelWise	rs9426785	rs9426785	1	0.989174	HSPG2	ENSG00000142798	EyeGEx	6.73e-13	59_82
pixelWise	rs9298817	rs996442	0.851506	0.960677	IFNE	ENSG00000184995	EyeGEx	5.33e-07	63_76
pixelWise	rs762414084	rs28660238	0.983435	0.841647	MEPCE	ENSG00000146834	EyeGEx	6.84e-07	14_6
pixelWise	rs4073871	rs4246835	0.975375	0.974533	MLLT3	ENSG00000171843	EyeGEx	7.59e-08	68_116
pixelWise	rs2854108	rs2294629	0.870166	0.927648	NBL1	ENSG00000158747	EyeGEx	6.06e-13	117_91
pixelWise	rs183659670	rs6019196	0.399351	0.94974	NNAT	ENSG00000053438	EyeGEx	2.21e-06	67_162
pixelWise	rs56391092	rs73004764	0.89762	0.963522	OAF	ENSG00000184232	EyeGEx	1.16e-09	65_118
pixelWise	rs9919402	rs4917915	0.998461	0.964335	PAX2	ENSG00000075891	EyeGEx	7.25e-07	64_199
pixelWise	rs762414084	rs73401443	0.875572	0.823145	PILRA	ENSG00000085514	EyeGEx	1.86e-80	14_6
pixelWise	rs2271733	rs28774981	0.907767	0.937402	RAX	ENSG00000134438	EyeGEx	1.5e-06	72_184
pixelWise	rs2145542	rs1923	0.784776	0.886007	RP11-298I3.5	ENSG00000259132	EyeGEx	2.05e-13	104_243
pixelWise	rs3138142	rs3138141	0.979967	0.996656	RP11-644F5.10	ENSG00000258311	EyeGEx	3.87e-09	69_174
pixelWise	rs200174398	rs11047189	0.934391	0.970648	SOX5	ENSG00000134532	EyeGEx	2.86e-11	5_42
pixelWise	rs529577066	rs78022196	0.998153	0.9943	TANC2	ENSG00000170921	EyeGEx	9.55e-11	112_203
pixelWise	rs61916712	rs61916712	1	0.990674	TSPAN11	ENSG00000110900	EyeGEx	8.15e-68	67_135
pixelWise	rs4706827	rs9343966	0.99954	0.990061	TTK	ENSG00000112742	EyeGEx	2.94e-65	64_96
pixelWise	rs843348	rs1687225	0.9331	0.969694	VWA5B2	ENSG00000145198	EyeGEx	2.38e-16	75_236
pixelWise	2:97779487_GC_G	rs11692435	0.857891	1	ACTR1B	ENSG00000115073	Whole_Blood	2.68e-19	71_147
pixelWise	rs35507786	rs6151444	0.77737	0.935021	GTF2A2	ENSG00000140307	Whole_Blood	3e-16	78_181
pixelWise	1:182997286_CCT_C	rs11588675	0.931163	0.835552	LAMC1	ENSG00000135862	Whole_Blood	4.58e-20	64_117
pixelWise	rs214092	rs214082	0.993471	0.975842	NUCB2	ENSG00000070081	Whole_Blood	4.92e-11	23_138
pixelWise	rs3138142	rs3138142	1	0.998547	RDH5	ENSG00000135437	Whole_Blood	1.83e-33	69_174
pixelWise	rs762414084	rs6955362	0.985737	0.822782	ZCWPW1	ENSG00000078487	Whole_Blood	3.58e-06	14_6
pixelWise	rs150726853	7:100049742:A:G	0.987243	ZCWPW1	Brain_Anterior_cingulate_cortex_BA24	8.81e-16	5.43e-11
pixelWise	rs150726853	7:99905684:A:G	0.796732	PILRA	Brain_Anterior_cingulate_cortex_BA24	2.16e-24	1.58e-18
pixelWise	rs150726853	7:99934008:G:T	0.790546	PILRB	Brain_Anterior_cingulate_cortex_BA24	7.21e-33	4.86e-26
pixelWise	rs1468336	7:107295835:A:G	0.709922	BCAP29	Brain_Anterior_cingulate_cortex_BA24	2.29e-05	0.0127985
pixelWise	rs10762199	10:70038771:A:G	0.501989	PBLD	Brain_Anterior_cingulate_cortex_BA24	2.71e-12	1.07e-07
pixelWise	rs10841116	12:19090139:C:T	0.922344	AEBP2	Brain_Anterior_cingulate_cortex_BA24	5.61e-06	0.0259985
pixelWise	rs61916712	12:31037655:A:G	1	TSPAN11	Brain_Anterior_cingulate_cortex_BA24	1.35e-17	2.93e-12
pixelWise	rs3138142	12:56115585:C:T	1	RDH5	Brain_Anterior_cingulate_cortex_BA24	6.64e-06	0.019366
pixelWise	rs3138142	12:56115585:C:T	1	BLOC1S1	Brain_Anterior_cingulate_cortex_BA24	4.18e-07	0.00216136
pixelWise	rs2145542	14:23404102:C:T	0.872296	HAUS4	Brain_Anterior_cingulate_cortex_BA24	7.29e-24	3.83e-18
pixelWise	rs2145542	14:23398990:G:T	0.837685	RBM23	Brain_Anterior_cingulate_cortex_BA24	1.3e-06	0.00079175
pixelWise	rs7161903	15:74856147:A:G	0.767867	CYP1A1	Brain_Anterior_cingulate_cortex_BA24	6.81e-06	0.0105026
pixelWise	rs529577066	17:61030840:A:G	0.571121	CYB561	Brain_Anterior_cingulate_cortex_BA24	3.7e-10	2.34e-28
pixelWise	rs9952482	18:6713314:A:G	0.974564	ARHGAP28	Brain_Anterior_cingulate_cortex_BA24	3.06e-07	0.00312761
pixelWise	rs6663840	1:3719981:C:T	0.682766	CEP104	Brain_Caudate_basal_ganglia	4.47e-06	0.00031996
pixelWise	rs2854108	1:19887558:C:G	0.640846	NBL1	Brain_Caudate_basal_ganglia	1.95e-06	6.23e-08
pixelWise	rs12026778	1:41752465:C:T	0.585858	EXO5	Brain_Caudate_basal_ganglia	7.09e-06	0.0195819
pixelWise	rs11264763	1:153948705:C:T	1	CREB3L4	Brain_Caudate_basal_ganglia	6.76e-05	0.00562388
pixelWise	rs6544719	2:44136468:C:T	0.638498	LRPPRC	Brain_Caudate_basal_ganglia	1.23e-16	1.01e-15
pixelWise	rs1878080	2:48214217:A:G	0.52318	FOXN2	Brain_Caudate_basal_ganglia	1.99e-06	1.02e-22
pixelWise	rs34183224	2:218573932:A:C	0.701987	CXCR2	Brain_Caudate_basal_ganglia	1e-05	0.0230575
pixelWise	rs2177599	2:227770727:C:G	0.540391	RHBDD1	Brain_Caudate_basal_ganglia	1.34e-07	0.00074683
pixelWise	rs17279437	3:45815192:T:TCC	0.564356	LIMD1	Brain_Caudate_basal_ganglia	1.59e-05	4.22e-12
pixelWise	rs843348	3:183953972:A:G	0.892728	VWA5B2	Brain_Caudate_basal_ganglia	7.49e-11	1.53e-06
pixelWise	rs843348	3:183951431:C:T	0.768214	ALG3	Brain_Caudate_basal_ganglia	6.1e-07	0.00279806
pixelWise	rs843348	3:184006697:C:T	0.643921	ECE2	Brain_Caudate_basal_ganglia	2.46e-06	1.38e-08
pixelWise	rs1109114	5:148604794:A:ACCTCTATCTAGTTCC	0.967697	ABLIM3	Brain_Caudate_basal_ganglia	1.13e-09	1.29e-05
pixelWise	rs7752728	6:35562471:C:T	0.52356	ETV7	Brain_Caudate_basal_ganglia	3.76e-06	0.00621203
pixelWise	rs57215159	6:150072678:A:C	0.986756	GINM1	Brain_Caudate_basal_ganglia	3.34e-08	0.0003071
pixelWise	rs57215159	6:150133954:A:C	0.939675	LATS1	Brain_Caudate_basal_ganglia	2.94e-06	0.0115294
pixelWise	rs57215159	6:150184882:C:G	0.657432	RAET1G	Brain_Caudate_basal_ganglia	1.34e-17	1.37e-12
pixelWise	rs150726853	7:99943583:A:T	0.783664	STAG3	Brain_Caudate_basal_ganglia	1.65e-05	4.93e-12
pixelWise	rs150726853	7:100095664:C:T	0.937531	ZCWPW1	Brain_Caudate_basal_ganglia	1.04e-20	2.11e-15
pixelWise	rs150726853	7:99905325:C:T	0.802978	PILRA	Brain_Caudate_basal_ganglia	9.94e-45	1.9e-36
pixelWise	rs150726853	7:99939321:C:T	0.802978	PILRB	Brain_Caudate_basal_ganglia	2.55e-48	3.79e-40
pixelWise	rs150726853	7:100097895:C:T	0.943159	MEPCE	Brain_Caudate_basal_ganglia	9.62e-08	0.0004655
pixelWise	rs150726853	7:100095664:C:T	0.937531	NYAP1	Brain_Caudate_basal_ganglia	3.08e-06	0.00829302
pixelWise	rs150726853	7:99913146:G:T	0.790018	TRIM4	Brain_Caudate_basal_ganglia	7.84e-05	1.43e-12
pixelWise	rs34715615	8:56894421:G:T	0.559554	RPS20	Brain_Caudate_basal_ganglia	4.5e-08	2.57e-05
pixelWise	rs4480148	8:118903884:G:T	0.524629	EXT1	Brain_Caudate_basal_ganglia	8.87e-06	0.00857027
pixelWise	rs846758	9:102781837:A:C	0.543668	STX17	Brain_Caudate_basal_ganglia	5.31e-07	0.00169455
pixelWise	rs117634551	9:111774463:G:T	0.963019	CTNNAL1	Brain_Caudate_basal_ganglia	1.21e-06	4.63e-06
pixelWise	rs10762199	10:70044452:A:C	0.510033	PBLD	Brain_Caudate_basal_ganglia	9.94e-17	9.78e-12
pixelWise	rs10762199	10:70051928:A:G	0.703691	DNA2	Brain_Caudate_basal_ganglia	3.66e-06	1.06e-12
pixelWise	rs2579136	10:79536965:A:G	0.639259	DLG5	Brain_Caudate_basal_ganglia	3.66e-05	0.00014497
pixelWise	rs12575487	11:17028390:A:T	0.860718	KCNJ11	Brain_Caudate_basal_ganglia	1.98e-05	9.65e-15
pixelWise	rs61916712	12:31037655:A:G	1	TSPAN11	Brain_Caudate_basal_ganglia	8.89e-26	8.75e-20
pixelWise	rs3138142	12:56115585:C:T	1	RDH5	Brain_Caudate_basal_ganglia	9.11e-13	1.59e-08
pixelWise	rs3138142	12:56115585:C:T	1	BLOC1S1	Brain_Caudate_basal_ganglia	4.28e-13	9.76e-09
pixelWise	rs7985441	13:111831913:C:T	0.806791	ARHGEF7	Brain_Caudate_basal_ganglia	3.2e-16	2.34e-11
pixelWise	rs2145542	14:23416252:C:G	1	HAUS4	Brain_Caudate_basal_ganglia	3.36e-28	5.89e-22
pixelWise	rs2145542	14:23389304:A:G	0.855054	RBM23	Brain_Caudate_basal_ganglia	3.29e-14	1.22e-09
pixelWise	rs17095953	14:59806027:A:G	0.697051	DAAM1	Brain_Caudate_basal_ganglia	1.14e-05	0.0248479
pixelWise	rs17095953	14:59764872:C:T	0.683705	L3HYPDH	Brain_Caudate_basal_ganglia	3.49e-07	3.38e-18
pixelWise	rs34902627	14:75120628:C:T	0.519897	AREL1	Brain_Caudate_basal_ganglia	8.57e-06	0.0004598
pixelWise	rs35507786	15:59964095:A:T	0.539359	GTF2A2	Brain_Caudate_basal_ganglia	5.56e-06	0.00531405
pixelWise	rs7161903	15:74910628:A:G	0.984503	CYP1A1	Brain_Caudate_basal_ganglia	4.11e-05	0.040277
pixelWise	rs529577066	17:61030840:A:G	0.571121	CYB561	Brain_Caudate_basal_ganglia	3.47e-14	9.62e-30
pixelWise	rs56293547	19:38680275:A:G	0.662293	SIPA1L3	Brain_Caudate_basal_ganglia	2.58e-05	0.00322251
pixelWise	rs6663840	1:3709412:C:T	0.528465	ARHGEF16	Brain_Cerebellar_Hemisphere	1.52e-06	0.00150674
pixelWise	rs11264763	1:153797015:A:G	0.734374	NUP210L	Brain_Cerebellar_Hemisphere	1.5e-05	6.92e-11
pixelWise	rs11264763	1:153797015:A:G	0.734374	S100A16	Brain_Cerebellar_Hemisphere	3.77e-05	1.89e-26
pixelWise	rs34099733	1:182993438:C:T	0.676941	LAMC1	Brain_Cerebellar_Hemisphere	1.02e-16	5.85e-12
pixelWise	rs34099733	1:183002639:A:G	0.929859	LAMC2	Brain_Cerebellar_Hemisphere	1.58e-05	1.05e-14
pixelWise	rs2788045	1:183529654:A:G	0.503439	RGS16	Brain_Cerebellar_Hemisphere	3.26e-05	0.00199935
pixelWise	rs201965985	1:227218069:C:CAT	0.502591	CDC42BPA	Brain_Cerebellar_Hemisphere	4.56e-05	8.04e-05
pixelWise	rs114537871	1:227527871:C:T	0.724403	CDC42BPA	Brain_Cerebellar_Hemisphere	1.45e-06	8.04e-05
pixelWise	rs141182808	2:23925980:C:T	0.500191	FAM228B	Brain_Cerebellar_Hemisphere	1e-06	2.05e-10
pixelWise	rs6544719	2:44160288:C:T	0.597906	LRPPRC	Brain_Cerebellar_Hemisphere	1.02e-11	8.18e-09
pixelWise	rs141447363	2:98275354:A:G	0.96618	ACTR1B	Brain_Cerebellar_Hemisphere	1.33e-24	1.09e-19
pixelWise	rs141447363	2:97779487:G:GC	1	ZAP70	Brain_Cerebellar_Hemisphere	4.27e-05	4.57e-39
pixelWise	rs190438	5:88108453:A:T	0.573033	MEF2C	Brain_Cerebellar_Hemisphere	3.32e-06	0.00494222
pixelWise	rs1109114	5:148601243:A:G	0.99191	ABLIM3	Brain_Cerebellar_Hemisphere	1.9e-18	1.49e-13
pixelWise	rs9398171	6:109013664:A:G	0.716204	FOXO3	Brain_Cerebellar_Hemisphere	6.14e-06	0.013511
pixelWise	rs57215159	6:149965740:A:G	0.977945	NUP43	Brain_Cerebellar_Hemisphere	1.13e-19	2.04e-14
pixelWise	rs57215159	6:149874899:G:T	0.89316	LATS1	Brain_Cerebellar_Hemisphere	4.59e-06	0.0125985
pixelWise	rs57215159	6:149955340:C:T	0.973625	KATNA1	Brain_Cerebellar_Hemisphere	5.73e-06	0.0157335
pixelWise	rs57215159	6:150185509:A:T	0.657432	RAET1G	Brain_Cerebellar_Hemisphere	1.26e-40	1.1e-32
pixelWise	rs150726853	7:100025564:C:T	0.980815	ZCWPW1	Brain_Cerebellar_Hemisphere	9.41e-08	0.00029973
pixelWise	rs150726853	7:99937481:A:G	0.802978	PILRA	Brain_Cerebellar_Hemisphere	8.61e-52	4.52e-43
pixelWise	rs150726853	7:99939321:C:T	0.802978	PILRB	Brain_Cerebellar_Hemisphere	1.99e-49	3.02e-40
pixelWise	rs150726853	7:99952970:A:G	0.802978	MEPCE	Brain_Cerebellar_Hemisphere	1.87e-05	0.0250309
pixelWise	rs34715615	8:57074930:A:AT	1	RPS20	Brain_Cerebellar_Hemisphere	1.82e-06	0.00011032
pixelWise	rs57815537	8:74196168:C:T	0.978414	RDH10	Brain_Cerebellar_Hemisphere	8.92e-08	0.0003751
pixelWise	rs117634551	9:111696214:A:C	1	IKBKAP	Brain_Cerebellar_Hemisphere	9.54e-09	6.82e-05
pixelWise	rs117634551	9:111632359:A:G	0.63454	FAM206A	Brain_Cerebellar_Hemisphere	7.22e-08	0.00043048
pixelWise	rs10762199	10:69947648:C:T	0.506799	DNA2	Brain_Cerebellar_Hemisphere	3.45e-07	3.35e-21
pixelWise	rs10762199	10:70044452:A:C	0.510033	PBLD	Brain_Cerebellar_Hemisphere	9.63e-10	7e-06
pixelWise	rs10762199	10:69991853:A:G	0.734068	ATOH7	Brain_Cerebellar_Hemisphere	4e-06	0.00748432
pixelWise	rs10762199	10:70049451:C:T	0.544092	SLC25A16	Brain_Cerebellar_Hemisphere	5.17e-06	2.29e-14
pixelWise	rs2579136	10:79528093:A:C	0.889332	DLG5	Brain_Cerebellar_Hemisphere	6.72e-13	7.38e-11
pixelWise	rs214092	11:17293714:A:G	1	NUCB2	Brain_Cerebellar_Hemisphere	2.51e-11	2.17e-07
pixelWise	rs61916712	12:31001854:A:G	0.655955	TSPAN11	Brain_Cerebellar_Hemisphere	1.76e-09	5.32e-24
pixelWise	rs3138142	12:56115585:C:T	1	RDH5	Brain_Cerebellar_Hemisphere	1.3e-18	6.85e-14
pixelWise	rs7985441	13:111967880:A:G	0.527218	ARHGEF7	Brain_Cerebellar_Hemisphere	2.7e-07	1.78e-10
pixelWise	rs2145542	14:23426422:A:G	0.943332	HAUS4	Brain_Cerebellar_Hemisphere	4.4e-37	2.82e-31
pixelWise	rs2145542	14:23389304:A:G	0.855054	RBM23	Brain_Cerebellar_Hemisphere	2.85e-24	8.2e-19
pixelWise	rs2273171	14:31385733:A:G	0.887879	STRN3	Brain_Cerebellar_Hemisphere	5.55e-05	0.0204712
pixelWise	rs17095953	14:59636749:G:T	0.581842	L3HYPDH	Brain_Cerebellar_Hemisphere	5.06e-05	9.61e-14
pixelWise	rs17095953	14:59737100:A:G	0.584777	GPR135	Brain_Cerebellar_Hemisphere	6.59e-07	0.00184493
pixelWise	rs4903064	14:73280418:C:T	0.79529	DCAF4	Brain_Cerebellar_Hemisphere	1.93e-07	2.55e-21
pixelWise	rs200916002	14:74500530:C:T	0.554996	ALDH6A1	Brain_Cerebellar_Hemisphere	2.84e-09	2.32e-05
pixelWise	rs34902627	14:75123374:A:C	0.571424	AREL1	Brain_Cerebellar_Hemisphere	5.56e-07	0.00179491
pixelWise	rs35507786	15:59983628:C:T	0.631646	GCNT3	Brain_Cerebellar_Hemisphere	2.47e-07	0.0010465
pixelWise	rs35507786	15:60000239:C:G	0.698101	BNIP2	Brain_Cerebellar_Hemisphere	3.72e-09	2.57e-05
pixelWise	rs7161903	15:74752436:A:T	0.976542	CYP1A1	Brain_Cerebellar_Hemisphere	4.16e-07	0.00116444
pixelWise	rs56239572	15:86349820:A:G	0.939599	KLHL25	Brain_Cerebellar_Hemisphere	4.13e-07	0.00072393
pixelWise	rs529577066	17:61043405:A:G	1	CYB561	Brain_Cerebellar_Hemisphere	7.68e-06	0.0120397
pixelWise	rs529577066	17:61076428:A:G	1	TANC2	Brain_Cerebellar_Hemisphere	2.22e-06	0.00461447
pixelWise	rs4803297	19:40306566:A:G	0.615415	DYRK1B	Brain_Cerebellar_Hemisphere	3.39e-09	2.48e-05
pixelWise	rs6663840	1:3748085:A:G	0.991175	CEP104	Brain_Cerebellum	6.05e-12	9.31e-08
pixelWise	rs6663840	1:3709412:C:T	0.528465	TP73	Brain_Cerebellum	5.73e-06	0.0187192
pixelWise	rs9426785	1:22251260:C:T	0.567637	HSPG2	Brain_Cerebellum	4.35e-05	0.0232641
pixelWise	rs12026778	1:41766761:C:T	0.901604	FOXO6	Brain_Cerebellum	2.76e-05	2.49e-15
pixelWise	rs11264763	1:153797015:A:G	0.734374	S100A16	Brain_Cerebellum	7.54e-08	1.55e-35
pixelWise	rs11264763	1:153753852:C:G	0.530011	S100A13	Brain_Cerebellum	9.4e-05	5.92e-08
pixelWise	rs11264763	1:153768982:A:G	0.846526	CRTC2	Brain_Cerebellum	1.7e-05	0.011906
pixelWise	rs11264763	1:154019933:C:T	0.508625	NUP210L	Brain_Cerebellum	9.08e-06	1.5e-18
pixelWise	rs34099733	1:183077615:C:T	0.599332	LAMC1	Brain_Cerebellum	3.58e-26	8.33e-21
pixelWise	rs34099733	1:183002639:A:G	0.929859	LAMC2	Brain_Cerebellum	7.25e-07	1.88e-13
pixelWise	rs2788045	1:183345707:A:T	0.702182	NMNAT2	Brain_Cerebellum	1.03e-05	6.34e-05
pixelWise	rs201965985	1:227244484:A:C	0.973945	H3F3A	Brain_Cerebellum	1.66e-05	7.39e-20
pixelWise	rs114537871	1:227239702:A:G	0.720693	CDC42BPA	Brain_Cerebellum	3e-07	3.79e-06
pixelWise	rs6544719	2:44149722:A:C	0.634845	LRPPRC	Brain_Cerebellum	4.49e-19	1.55e-17
pixelWise	rs1878080	2:48283919:A:G	0.509218	FOXN2	Brain_Cerebellum	1.18e-09	5.46e-52
pixelWise	rs1878080	2:48279577:C:G	0.525743	GTF2A1L	Brain_Cerebellum	9.38e-05	4.48e-33
pixelWise	rs141447363	2:98275354:A:G	0.96618	ACTR1B	Brain_Cerebellum	2.34e-32	4.16e-26
pixelWise	rs141447363	2:97668945:C:T	0.933723	ZAP70	Brain_Cerebellum	2.64e-05	7.74e-43
pixelWise	rs190438	5:88117027:A:T	0.569526	MEF2C	Brain_Cerebellum	3.08e-06	0.00395472
pixelWise	rs1109114	5:148601243:A:G	0.99191	ABLIM3	Brain_Cerebellum	5.82e-29	4.33e-23
pixelWise	rs9398171	6:108944165:C:T	0.51209	FOXO3	Brain_Cerebellum	3.66e-05	0.0109567
pixelWise	rs57215159	6:150050676:A:C	0.986756	NUP43	Brain_Cerebellum	6.28e-19	8.33e-14
pixelWise	rs57215159	6:149874899:G:T	0.89316	PPIL4	Brain_Cerebellum	2.15e-05	2.69e-07
pixelWise	rs57215159	6:149978555:A:T	0.995553	LATS1	Brain_Cerebellum	2.21e-13	3.76e-09
pixelWise	rs57215159	6:150185509:A:T	0.657432	RAET1G	Brain_Cerebellum	1.09e-46	1.27e-38
pixelWise	rs150726853	7:100004543:C:T	0.980815	ZCWPW1	Brain_Cerebellum	1.5e-06	0.00303403
pixelWise	rs150726853	7:99897475:C:T	0.802978	PILRA	Brain_Cerebellum	4.47e-65	8.88e-54
pixelWise	rs150726853	7:99905325:C:T	0.802978	PILRB	Brain_Cerebellum	3.18e-71	1.21e-60
pixelWise	rs150726853	7:100107499:A:G	0.50858	STAG3	Brain_Cerebellum	6.67e-05	6.61e-25
pixelWise	rs34715615	8:56996675:C:T	0.623826	RPS20	Brain_Cerebellum	1.01e-07	1.84e-07
pixelWise	rs57815537	8:74214295:C:T	0.951969	RDH10	Brain_Cerebellum	7.75e-06	0.0147691
pixelWise	rs117634551	9:111774463:G:T	0.963019	IKBKAP	Brain_Cerebellum	7.63e-09	5.18e-05
pixelWise	rs117634551	9:111696214:A:C	1	FAM206A	Brain_Cerebellum	5.44e-06	0.012618
pixelWise	rs10762199	10:69946726:C:T	0.506799	DNA2	Brain_Cerebellum	1.25e-06	3.47e-33
pixelWise	rs10762199	10:69991853:A:G	0.734068	ATOH7	Brain_Cerebellum	2.15e-06	0.00419507
pixelWise	rs10762199	10:69946002:A:C	0.506799	SLC25A16	Brain_Cerebellum	2.59e-05	6.25e-14
pixelWise	rs10762199	10:70003230:A:G	0.601555	DNAJC12	Brain_Cerebellum	1e-05	0.0132625
pixelWise	rs10762199	10:70038771:A:G	0.501989	PBLD	Brain_Cerebellum	2.28e-12	2.97e-08
pixelWise	rs2579136	10:79549242:C:T	0.89751	DLG5	Brain_Cerebellum	1.21e-17	1.41e-19
pixelWise	rs7910006	10:94632522:A:AAAT	0.952552	CYP26C1	Brain_Cerebellum	3.18e-05	0.0070247
pixelWise	rs9919402	10:102633551:C:T	0.941437	MRPL43	Brain_Cerebellum	3.81e-05	5.5e-08
pixelWise	rs214092	11:17160148:A:G	0.553632	ABCC8	Brain_Cerebellum	4.02e-08	1.45e-16
pixelWise	rs214092	11:17291499:G:T	0.972353	NUCB2	Brain_Cerebellum	4.18e-16	1.12e-11
pixelWise	rs10893936	11:128825383:C:T	0.56124	TP53AIP1	Brain_Cerebellum	4.65e-05	0.0012987
pixelWise	rs61916712	12:31050981:C:CAAAT	0.983739	TSPAN11	Brain_Cerebellum	3.04e-12	5.05e-36
pixelWise	rs3138142	12:56115585:C:T	1	RDH5	Brain_Cerebellum	5.56e-21	7.1e-16
pixelWise	rs3138142	12:56115585:C:T	1	BLOC1S1	Brain_Cerebellum	1.91e-08	6.55e-05
pixelWise	rs9525830	13:44317882:G:T	0.52125	CCDC122	Brain_Cerebellum	2.4e-05	8.32e-12
pixelWise	rs7985441	13:111967880:A:G	0.527218	ARHGEF7	Brain_Cerebellum	7.27e-08	2.44e-23
pixelWise	rs8008315	14:21768442:A:C	0.832539	RPGRIP1	Brain_Cerebellum	1.32e-09	1.11e-05
pixelWise	rs2145542	14:23426422:A:G	0.943332	HAUS4	Brain_Cerebellum	3.33e-42	2.85e-35
pixelWise	rs2145542	14:23372913:A:G	0.855054	RBM23	Brain_Cerebellum	3.89e-30	1.88e-24
pixelWise	rs17095953	14:59781871:C:T	0.690803	GPR135	Brain_Cerebellum	1.53e-07	2.05e-09
pixelWise	rs17095953	14:59737100:A:G	0.584777	L3HYPDH	Brain_Cerebellum	8.2e-05	1.15e-16
pixelWise	rs4903064	14:73287930:A:T	0.815495	DCAF4	Brain_Cerebellum	1.64e-06	9.96e-20
pixelWise	rs200916002	14:74502156:A:G	0.542912	CCDC176	Brain_Cerebellum	7.31e-06	4.04e-05
pixelWise	rs200916002	14:74604010:A:ATAT	0.545977	ALDH6A1	Brain_Cerebellum	1.38e-09	7.8e-06
pixelWise	rs34902627	14:75322327:A:G	0.891391	DLST	Brain_Cerebellum	8.3e-06	0.0103043
pixelWise	rs35507786	15:59979446:A:T	0.735337	BNIP2	Brain_Cerebellum	1.34e-15	5.78e-11
pixelWise	rs35507786	15:59984519:C:T	0.72312	GTF2A2	Brain_Cerebellum	1.85e-05	0.0328461
pixelWise	rs7161903	15:74919593:C:G	0.992089	SEMA7A	Brain_Cerebellum	3.39e-10	2.04e-06
pixelWise	rs7161903	15:74713300:C:T	0.731803	UBL7	Brain_Cerebellum	6.15e-05	0.00504956
pixelWise	rs7161903	15:74734168:A:G	0.937227	CYP1A1	Brain_Cerebellum	5.14e-07	0.00118824
pixelWise	rs56239572	15:86348851:C:T	0.956838	KLHL25	Brain_Cerebellum	1.14e-08	6.74e-05
pixelWise	rs7193432	16:77609059:C:G	0.724675	NUDT7	Brain_Cerebellum	5.83e-05	0.0105332
pixelWise	rs529577066	17:61030840:A:G	0.571121	CYB561	Brain_Cerebellum	1.22e-05	0.0100738
pixelWise	rs529577066	17:61076428:A:G	1	TANC2	Brain_Cerebellum	2.46e-08	6.87e-05
pixelWise	rs34400960	17:81061697:C:T	0.974995	B3GNTL1	Brain_Cerebellum	0.00011936	3.06e-15
pixelWise	rs4803297	19:40310084:C:T	1	FBL	Brain_Cerebellum	1.51e-06	0.00446318
pixelWise	rs4803297	19:40306566:A:G	0.615415	DYRK1B	Brain_Cerebellum	3.07e-08	0.00013402
pixelWise	rs11264763	1:153753852:C:G	0.530011	S100A13	Brain_Cortex	0.00010109	1.64e-24
pixelWise	rs17550940	1:170644498:A:G	0.965633	PRRX1	Brain_Cortex	9.2e-06	1.83e-05
pixelWise	rs34099733	1:183024188:A:G	0.921471	LAMC2	Brain_Cortex	3.78e-08	4.93e-14
pixelWise	rs141182808	2:24254848:A:G	0.511404	FAM228B	Brain_Cortex	5.57e-06	2.81e-11
pixelWise	rs6544719	2:44155308:C:G	0.628672	LRPPRC	Brain_Cortex	2.45e-16	1.64e-18
pixelWise	rs1878080	2:48293603:C:G	1	FOXN2	Brain_Cortex	4.93e-05	1.86e-14
pixelWise	rs2867177	2:55540329:C:T	0.568603	EFEMP1	Brain_Cortex	6.35e-05	0.0295971
pixelWise	rs141447363	2:98355675:C:CCA	0.848288	ACTR1B	Brain_Cortex	1.55e-06	0.00147649
pixelWise	rs2177599	2:227769000:A:G	0.53821	RHBDD1	Brain_Cortex	1.12e-08	7.58e-05
pixelWise	rs17279437	3:45815192:T:TCC	0.564356	LIMD1	Brain_Cortex	2.19e-05	2.81e-08
pixelWise	rs843348	3:183974309:A:C	0.882293	VWA5B2	Brain_Cortex	8.5e-23	2.48e-17
pixelWise	rs843348	3:184006697:C:T	0.643921	ECE2	Brain_Cortex	4.51e-07	2e-09
pixelWise	rs1109114	5:148594477:A:G	0.826129	ABLIM3	Brain_Cortex	3.09e-13	6.55e-09
pixelWise	rs7752728	6:35478612:A:G	0.650454	TULP1	Brain_Cortex	0.00011011	0.00327825
pixelWise	rs57215159	6:150185509:A:T	0.657432	ULBP2	Brain_Cortex	4.95e-13	1.62e-08
pixelWise	rs57215159	6:150000642:C:G	0.995553	LATS1	Brain_Cortex	8.65e-10	9.64e-06
pixelWise	rs57215159	6:150186534:G:T	0.642928	RAET1G	Brain_Cortex	3.04e-27	1.8e-21
pixelWise	rs57215159	6:149894483:A:AGAGGATCACTT	0.817907	GINM1	Brain_Cortex	3.91e-06	0.00185023
pixelWise	rs13246214	7:5311399:A:G	0.590952	SLC29A4	Brain_Cortex	4.62e-05	0.00686803
pixelWise	rs150726853	7:99937481:A:G	0.802978	STAG3	Brain_Cortex	1.15e-08	2.15e-11
pixelWise	rs150726853	7:100089385:A:G	0.955673	ZCWPW1	Brain_Cortex	1.17e-20	3.79e-15
pixelWise	rs150726853	7:99937481:A:G	0.802978	PILRA	Brain_Cortex	7.76e-61	1.44e-51
pixelWise	rs150726853	7:99926522:A:G	0.796732	PILRB	Brain_Cortex	2.22e-57	4.89e-47
pixelWise	rs150726853	7:99952970:A:G	0.802978	MEPCE	Brain_Cortex	3.69e-05	0.0450974
pixelWise	rs150726853	7:100073069:C:G	0.987206	PVRIG	Brain_Cortex	2.9e-05	1.76e-09
pixelWise	rs150726853	7:100098296:C:T	0.943159	C7orf61	Brain_Cortex	2.88e-06	0.00605093
pixelWise	rs1468336	7:106946195:C:G	0.84567	COG5	Brain_Cortex	2.56e-06	0.00739835
pixelWise	rs1468336	7:107303628:C:T	0.560041	BCAP29	Brain_Cortex	2.73e-06	0.00838518
pixelWise	rs34715615	8:56996675:C:T	0.623826	RPS20	Brain_Cortex	4.85e-11	1.89e-12
pixelWise	rs57815537	8:74196168:C:T	0.978414	RDH10	Brain_Cortex	1.28e-05	0.00143134
pixelWise	rs846758	9:102911325:C:T	0.82055	INVS	Brain_Cortex	1.53e-06	1.7e-05
pixelWise	rs61151602	10:17017510:C:G	0.867859	VIM	Brain_Cortex	8.2e-09	9.58e-05
pixelWise	rs10762199	10:70044452:A:C	0.510033	PBLD	Brain_Cortex	1.21e-15	8.84e-11
pixelWise	rs2579136	10:79528093:A:C	0.889332	DLG5	Brain_Cortex	2.29e-05	1.28e-11
pixelWise	rs11817531	10:85958293:A:C	0.589815	RGR	Brain_Cortex	6.18e-05	9.7e-23
pixelWise	rs10893936	11:128842243:A:T	0.878279	ARHGAP32	Brain_Cortex	2.75e-07	0.00148841
pixelWise	rs61916712	12:31054097:A:G	1	TSPAN11	Brain_Cortex	2.58e-26	4.69e-20
pixelWise	rs3138142	12:56115585:C:T	1	RDH5	Brain_Cortex	4.92e-06	0.0104086
pixelWise	rs3138142	12:56115585:C:T	1	BLOC1S1	Brain_Cortex	2.71e-15	5.34e-11
pixelWise	rs7985441	13:111937652:C:T	0.907149	ARHGEF7	Brain_Cortex	3.52e-07	1e-08
pixelWise	rs7985441	13:111968025:A:T	0.806373	TEX29	Brain_Cortex	1.84e-05	5.17e-12
pixelWise	rs2145542	14:23416252:C:G	1	HAUS4	Brain_Cortex	1.03e-28	3.41e-23
pixelWise	rs2145542	14:23372913:A:G	0.855054	RBM23	Brain_Cortex	4.54e-09	2.34e-08
pixelWise	rs17095953	14:59764872:C:T	0.683705	L3HYPDH	Brain_Cortex	3.22e-06	4.82e-23
pixelWise	rs200916002	14:74542283:C:G	0.542912	LIN52	Brain_Cortex	3.44e-05	2.13e-05
pixelWise	rs34902627	14:75123374:A:C	0.571424	AREL1	Brain_Cortex	3.05e-05	0.00031309
pixelWise	rs34902627	14:75388183:C:T	0.57617	ZC2HC1C	Brain_Cortex	1.2e-06	2.55e-05
pixelWise	rs7161903	15:74833523:C:T	0.781778	CYP1A1	Brain_Cortex	6.97e-06	0.0044647
pixelWise	rs529577066	17:61030840:A:G	0.571121	CYB561	Brain_Cortex	8.8e-20	6.69e-60
pixelWise	rs9952482	18:6719503:A:T	0.991434	ARHGAP28	Brain_Cortex	8.14e-10	1.17e-05
pixelWise	rs34099733	1:183002639:A:G	0.929859	LAMC2	Brain_Frontal_Cortex_BA9	2.25e-06	3.69e-09
pixelWise	rs1410996	1:196941493:C:T	0.507548	KCNT2	Brain_Frontal_Cortex_BA9	4.25e-05	0.00949394
pixelWise	rs6544719	2:44144493:C:T	0.645875	LRPPRC	Brain_Frontal_Cortex_BA9	3.47e-16	3.88e-19
pixelWise	rs1878080	2:48257032:C:T	0.5625	FOXN2	Brain_Frontal_Cortex_BA9	1.17e-06	4.87e-16
pixelWise	rs17279437	3:45541785:C:T	0.597732	LIMD1	Brain_Frontal_Cortex_BA9	3.82e-05	2.06e-05
pixelWise	rs843348	3:184006697:C:T	0.643921	ECE2	Brain_Frontal_Cortex_BA9	3.76e-06	3.06e-09
pixelWise	rs843348	3:183960252:A:C	0.892728	VWA5B2	Brain_Frontal_Cortex_BA9	1.58e-23	1.02e-17
pixelWise	rs1109114	5:148601243:A:G	0.99191	ABLIM3	Brain_Frontal_Cortex_BA9	1.11e-09	1.33e-05
pixelWise	rs1578060	6:126717064:A:G	0.85848	CENPW	Brain_Frontal_Cortex_BA9	3.26e-05	0.045306
pixelWise	rs57215159	6:150185509:A:T	0.657432	RAET1G	Brain_Frontal_Cortex_BA9	1.79e-11	3.96e-07
pixelWise	rs57215159	6:150173959:A:ACT	0.875914	ULBP2	Brain_Frontal_Cortex_BA9	2.69e-06	0.0139346
pixelWise	rs57215159	6:150186534:G:T	0.642928	GINM1	Brain_Frontal_Cortex_BA9	1.94e-06	0.00973886
pixelWise	rs150726853	7:100089385:A:G	0.955673	ZCWPW1	Brain_Frontal_Cortex_BA9	1.86e-19	4e-14
pixelWise	rs150726853	7:99926522:A:G	0.796732	PILRA	Brain_Frontal_Cortex_BA9	4.52e-36	1.29e-28
pixelWise	rs150726853	7:99934008:G:T	0.790546	PILRB	Brain_Frontal_Cortex_BA9	8.45e-46	2.08e-37
pixelWise	rs150726853	7:99952970:A:G	0.802978	MEPCE	Brain_Frontal_Cortex_BA9	1.1e-05	0.0245878
pixelWise	rs1468336	7:106809056:A:G	0.641937	BCAP29	Brain_Frontal_Cortex_BA9	2.61e-06	0.0102732
pixelWise	rs34715615	8:56996675:C:T	0.623826	RPS20	Brain_Frontal_Cortex_BA9	5.07e-06	5.75e-05
pixelWise	rs846758	9:103029703:A:G	0.746612	INVS	Brain_Frontal_Cortex_BA9	2.14e-07	0.00036343
pixelWise	rs61151602	10:17025378:A:G	0.805954	VIM	Brain_Frontal_Cortex_BA9	1.03e-06	0.00703479
pixelWise	rs10762199	10:70038771:A:G	0.501989	PBLD	Brain_Frontal_Cortex_BA9	1.66e-12	5.49e-08
pixelWise	rs61916712	12:31037655:A:G	1	TSPAN11	Brain_Frontal_Cortex_BA9	2.61e-16	3.15e-11
pixelWise	rs3138142	12:56115585:C:T	1	BLOC1S1	Brain_Frontal_Cortex_BA9	4.79e-09	4.49e-05
pixelWise	rs7985441	13:111834031:A:G	0.657111	TEX29	Brain_Frontal_Cortex_BA9	2.81e-07	1.54e-12
pixelWise	rs2145542	14:23426182:A:C	0.936647	HAUS4	Brain_Frontal_Cortex_BA9	5.14e-23	1.5e-17
pixelWise	rs2145542	14:23398990:G:T	0.837685	RBM23	Brain_Frontal_Cortex_BA9	9.85e-07	0.00030408
pixelWise	rs200916002	14:74589646:C:T	0.542912	CCDC176	Brain_Frontal_Cortex_BA9	7.78e-05	0.00177797
pixelWise	rs34902627	14:75207263:A:G	0.817842	AREL1	Brain_Frontal_Cortex_BA9	7.54e-10	1.08e-05
pixelWise	rs34902627	14:75341266:A:C	0.725132	ACYP1	Brain_Frontal_Cortex_BA9	8.53e-06	0.0256698
pixelWise	rs7161903	15:75018890:A:C	0.938016	CYP1A1	Brain_Frontal_Cortex_BA9	1.01e-06	0.00044965
pixelWise	rs529577066	17:61030840:A:G	0.571121	CYB561	Brain_Frontal_Cortex_BA9	9.4e-12	8.81e-38
pixelWise	rs9952482	18:6729258:C:T	0.515369	ARHGAP28	Brain_Frontal_Cortex_BA9	2.08e-09	3.53e-05
pixelWise	rs13054238	22:30636331:A:C	0.519665	CCDC157	Brain_Frontal_Cortex_BA9	6.55e-05	4.13e-05
pixelWise	rs11264763	1:153760104:A:T	0.75327	NUP210L	Brain_Hippocampus	5.02e-08	5.75e-13
pixelWise	rs1410996	1:196845521:G:T	0.52401	CFHR1	Brain_Hippocampus	3.4e-07	0.00151023
pixelWise	rs6544719	2:44144493:C:T	0.645875	LRPPRC	Brain_Hippocampus	2.63e-10	2.97e-09
pixelWise	rs1878080	2:48283919:A:G	0.509218	FOXN2	Brain_Hippocampus	4.64e-05	5.85e-16
pixelWise	rs843348	3:183960252:A:C	0.892728	VWA5B2	Brain_Hippocampus	1.02e-06	0.0075332
pixelWise	rs1109114	5:148601243:A:G	0.99191	ABLIM3	Brain_Hippocampus	1.32e-17	2e-12
pixelWise	rs7752728	6:35478612:A:G	0.650454	TULP1	Brain_Hippocampus	5.99e-09	7.32e-10
pixelWise	rs57215159	6:149955366:A:G	0.834445	GINM1	Brain_Hippocampus	3.05e-09	5.95e-05
pixelWise	rs57215159	6:150045578:T:TTAAC	0.902869	NUP43	Brain_Hippocampus	2.82e-08	0.00045558
pixelWise	rs57215159	6:150208135:C:T	0.634245	RAET1G	Brain_Hippocampus	2.06e-08	0.00028008
pixelWise	rs150726853	7:100031502:C:CCTATTCTCTAGCCCTT	0.993584	ZCWPW1	Brain_Hippocampus	3.73e-14	2.19e-09
pixelWise	rs150726853	7:99979564:C:G	0.802978	PILRA	Brain_Hippocampus	6.23e-36	1.58e-28
pixelWise	rs150726853	7:99905684:A:G	0.796732	PILRB	Brain_Hippocampus	8.52e-49	2.63e-39
pixelWise	rs150726853	7:100006493:A:G	0.980815	MEPCE	Brain_Hippocampus	4.03e-07	0.00262894
pixelWise	rs10762199	10:70038771:A:G	0.501989	PBLD	Brain_Hippocampus	1.21e-08	0.0001371
pixelWise	rs61916712	12:31037655:A:G	1	TSPAN11	Brain_Hippocampus	6.92e-31	3.09e-24
pixelWise	rs3138142	12:56115585:C:T	1	RDH5	Brain_Hippocampus	2.22e-11	5.57e-07
pixelWise	rs3138142	12:56115585:C:T	1	BLOC1S1	Brain_Hippocampus	8.59e-08	0.00065589
pixelWise	rs9525830	13:44292766:C:T	0.539055	CCDC122	Brain_Hippocampus	1.57e-05	0.0269244
pixelWise	rs7985441	13:111943932:A:G	0.991534	ARHGEF7	Brain_Hippocampus	3.02e-08	3.35e-06
pixelWise	rs2145542	14:23416252:C:G	1	HAUS4	Brain_Hippocampus	3.37e-20	5.65e-15
pixelWise	rs2145542	14:23416138:A:G	0.992604	RBM23	Brain_Hippocampus	6.63e-09	0.00013078
pixelWise	rs529577066	17:61030840:A:G	0.571121	CYB561	Brain_Hippocampus	3.19e-07	7.44e-18
pixelWise	rs11264763	1:153847116:A:G	0.56507	NUP210L	Brain_Hypothalamus	5.56e-06	6.74e-18
pixelWise	rs11264763	1:153990946:C:T	0.880947	GATAD2B	Brain_Hypothalamus	1.11e-05	0.0331296
pixelWise	rs34099733	1:183104811:C:G	0.781176	LAMC2	Brain_Hypothalamus	3.22e-06	2.42e-10
pixelWise	rs1410996	1:196845521:G:T	0.52401	CFHR1	Brain_Hypothalamus	2.29e-10	2.13e-06
pixelWise	rs6544719	2:44155308:C:G	0.628672	LRPPRC	Brain_Hypothalamus	1.98e-12	7.68e-11
pixelWise	rs141447363	2:98275354:A:G	0.96618	ACTR1B	Brain_Hypothalamus	1.81e-06	0.00597478
pixelWise	rs6756488	2:159663599:C:T	0.589422	DAPL1	Brain_Hypothalamus	2.49e-05	0.00084399
pixelWise	rs843348	3:183960252:A:C	0.892728	VWA5B2	Brain_Hypothalamus	1.39e-14	8.46e-10
pixelWise	rs7752728	6:35478612:A:G	0.650454	TULP1	Brain_Hypothalamus	5.64e-08	7.42e-06
pixelWise	rs57215159	6:149880107:C:T	0.888487	GINM1	Brain_Hypothalamus	2.18e-11	9.37e-07
pixelWise	rs150726853	7:100044754:A:G	0.993593	ZCWPW1	Brain_Hypothalamus	4.76e-17	4.39e-12
pixelWise	rs150726853	7:99905684:A:G	0.796732	PILRA	Brain_Hypothalamus	3.49e-36	2.16e-28
pixelWise	rs150726853	7:99905684:A:G	0.796732	PILRB	Brain_Hypothalamus	7.89e-43	4.3e-34
pixelWise	rs150726853	7:99994813:A:G	0.993584	MEPCE	Brain_Hypothalamus	4.37e-06	0.0159898
pixelWise	rs1468336	7:107140239:A:G	0.89099	BCAP29	Brain_Hypothalamus	8.05e-06	0.0137941
pixelWise	rs34715615	8:56894421:G:T	0.559554	RPS20	Brain_Hypothalamus	1.97e-08	2.01e-05
pixelWise	rs392783	8:109276731:C:T	0.779349	EIF3E	Brain_Hypothalamus	3.79e-05	0.0160248
pixelWise	rs846758	9:103049244:C:T	0.736864	INVS	Brain_Hypothalamus	9.97e-06	0.0001751
pixelWise	rs117634551	9:111673844:A:G	1	CTNNAL1	Brain_Hypothalamus	7.29e-08	0.00085768
pixelWise	rs10762199	10:70044792:C:G	0.506081	PBLD	Brain_Hypothalamus	1.43e-08	0.00016074
pixelWise	rs61916712	12:31054097:A:G	1	TSPAN11	Brain_Hypothalamus	6.65e-18	2.22e-12
pixelWise	rs3138142	12:56115585:C:T	1	BLOC1S1	Brain_Hypothalamus	1.57e-07	0.00099785
pixelWise	rs7985441	13:111965392:C:G	0.572547	ARHGEF7	Brain_Hypothalamus	1.65e-06	8.66e-05
pixelWise	rs2145542	14:23426422:A:G	0.943332	HAUS4	Brain_Hypothalamus	8.16e-20	1.66e-14
pixelWise	rs2145542	14:23389304:A:G	0.855054	RBM23	Brain_Hypothalamus	6.87e-10	3.49e-06
pixelWise	rs200916002	14:74623925:A:G	0.535655	CCDC176	Brain_Hypothalamus	2.68e-05	0.0029567
pixelWise	rs529577066	17:61030840:A:G	0.571121	CYB561	Brain_Hypothalamus	1.58e-08	3.72e-14
pixelWise	rs13054238	22:30644826:C:G	0.804535	RNF215	Brain_Hypothalamus	3.32e-05	0.0150414
pixelWise	rs11264763	1:153847116:A:G	0.56507	SNAPIN	Brain_Nucleus_accumbens_basal_ganglia	2.83e-05	0.033526
pixelWise	rs6544719	2:44160288:C:T	0.597906	LRPPRC	Brain_Nucleus_accumbens_basal_ganglia	1.3e-17	5.65e-17
pixelWise	rs1878080	2:48214217:A:G	0.52318	FOXN2	Brain_Nucleus_accumbens_basal_ganglia	3.15e-06	1.6e-15
pixelWise	rs13399945	2:56228351:C:T	0.626169	EFEMP1	Brain_Nucleus_accumbens_basal_ganglia	8.61e-05	1.84e-05
pixelWise	rs141447363	2:98355675:C:CCA	0.848288	ZAP70	Brain_Nucleus_accumbens_basal_ganglia	5.84e-07	3.9e-08
pixelWise	rs2177599	2:227794944:A:G	0.593739	RHBDD1	Brain_Nucleus_accumbens_basal_ganglia	4.8e-06	0.0149567
pixelWise	rs17279437	3:45541785:C:T	0.597732	LIMD1	Brain_Nucleus_accumbens_basal_ganglia	2.71e-07	6.62e-13
pixelWise	rs843348	3:183953972:A:G	0.892728	VWA5B2	Brain_Nucleus_accumbens_basal_ganglia	1.41e-10	2.27e-06
pixelWise	rs843348	3:183953972:A:G	0.892728	ECE2	Brain_Nucleus_accumbens_basal_ganglia	2.3e-06	0.00327878
pixelWise	rs1109114	5:148601243:A:G	0.99191	ABLIM3	Brain_Nucleus_accumbens_basal_ganglia	7.92e-09	6.65e-05
pixelWise	rs7752728	6:35478612:A:G	0.650454	TULP1	Brain_Nucleus_accumbens_basal_ganglia	9.28e-06	1.13e-06
pixelWise	rs57215159	6:149934279:A:G	0.943453	GINM1	Brain_Nucleus_accumbens_basal_ganglia	1.45e-08	0.00016306
pixelWise	rs57215159	6:150186534:G:T	0.642928	RAET1G	Brain_Nucleus_accumbens_basal_ganglia	5.7e-13	1.79e-08
pixelWise	rs57215159	6:149894483:A:AGAGGATCACTT	0.817907	LATS1	Brain_Nucleus_accumbens_basal_ganglia	6.08e-06	0.0198964
pixelWise	rs150726853	7:99943583:A:T	0.783664	STAG3	Brain_Nucleus_accumbens_basal_ganglia	1.78e-05	4.34e-16
pixelWise	rs150726853	7:99979564:C:G	0.802978	ZCWPW1	Brain_Nucleus_accumbens_basal_ganglia	8.19e-22	3.23e-16
pixelWise	rs150726853	7:99906300:C:T	0.7789	PILRA	Brain_Nucleus_accumbens_basal_ganglia	6.47e-50	3.13e-40
pixelWise	rs150726853	7:99905684:A:G	0.796732	PILRB	Brain_Nucleus_accumbens_basal_ganglia	6.09e-48	1.57e-39
pixelWise	rs150726853	7:100026780:C:G	0.987172	MEPCE	Brain_Nucleus_accumbens_basal_ganglia	1.65e-07	0.00075981
pixelWise	rs34715615	8:56996675:C:T	0.623826	RPS20	Brain_Nucleus_accumbens_basal_ganglia	3.4e-09	8.4e-06
pixelWise	rs846758	9:102886948:A:G	0.817223	INVS	Brain_Nucleus_accumbens_basal_ganglia	4.98e-06	1.38e-06
pixelWise	rs61151602	10:17010732:A:T	0.883569	VIM	Brain_Nucleus_accumbens_basal_ganglia	2.59e-09	3.38e-05
pixelWise	rs10762199	10:69946002:A:C	0.506799	DNA2	Brain_Nucleus_accumbens_basal_ganglia	1.22e-05	8.04e-16
pixelWise	rs10762199	10:70044452:A:C	0.510033	PBLD	Brain_Nucleus_accumbens_basal_ganglia	2.5e-18	3.03e-13
pixelWise	rs961627	11:31486211:A:C	1	DCDC1	Brain_Nucleus_accumbens_basal_ganglia	1.39e-05	0.00115213
pixelWise	rs61916712	12:31054097:A:G	1	TSPAN11	Brain_Nucleus_accumbens_basal_ganglia	1.8e-25	1.89e-19
pixelWise	rs3138142	12:56115585:C:T	1	RDH5	Brain_Nucleus_accumbens_basal_ganglia	1.61e-06	0.00450117
pixelWise	rs3138142	12:56115585:C:T	1	BLOC1S1	Brain_Nucleus_accumbens_basal_ganglia	5.43e-20	6.34e-15
pixelWise	rs117821803	12:96179655:C:T	0.627773	SNRPF	Brain_Nucleus_accumbens_basal_ganglia	3.61e-08	1.71e-09
pixelWise	rs7985441	13:111851257:C:CA	0.910188	ARHGEF7	Brain_Nucleus_accumbens_basal_ganglia	6.59e-09	3.16e-07
pixelWise	rs2145542	14:23426182:A:C	0.936647	HAUS4	Brain_Nucleus_accumbens_basal_ganglia	8.58e-30	3.74e-24
pixelWise	rs2145542	14:23389304:A:G	0.855054	RBM23	Brain_Nucleus_accumbens_basal_ganglia	2.44e-14	1.04e-09
pixelWise	rs17095953	14:59804127:A:G	0.707554	DAAM1	Brain_Nucleus_accumbens_basal_ganglia	6.82e-07	0.00263831
pixelWise	rs17095953	14:59746990:A:G	0.578293	L3HYPDH	Brain_Nucleus_accumbens_basal_ganglia	9.4e-06	2e-20
pixelWise	rs7161903	15:74766405:C:CTTAT	0.747266	CYP1A1	Brain_Nucleus_accumbens_basal_ganglia	6.09e-07	0.00228023
pixelWise	rs529577066	17:61030840:A:G	0.571121	CYB561	Brain_Nucleus_accumbens_basal_ganglia	3.73e-16	4.23e-36
pixelWise	rs2854108	1:19877965:A:G	0.632846	NBL1	Brain_Putamen_basal_ganglia	9.42e-06	0.00034955
pixelWise	rs11264763	1:154149240:A:G	0.503922	HAX1	Brain_Putamen_basal_ganglia	6.88e-06	1.41e-08
pixelWise	rs34099733	1:183085210:A:G	0.818841	LAMC2	Brain_Putamen_basal_ganglia	3.41e-06	2.81e-08
pixelWise	rs6544719	2:44136468:C:T	0.638498	LRPPRC	Brain_Putamen_basal_ganglia	1.46e-15	1.22e-15
pixelWise	rs1878080	2:48257032:C:T	0.5625	FOXN2	Brain_Putamen_basal_ganglia	6.53e-06	7.95e-17
pixelWise	rs3835853	2:169066049:A:G	0.904995	STK39	Brain_Putamen_basal_ganglia	2.79e-05	0.00581172
pixelWise	rs2177599	2:227769123:C:G	0.51697	RHBDD1	Brain_Putamen_basal_ganglia	7.15e-08	0.00040901
pixelWise	rs843348	3:183953972:A:G	0.892728	VWA5B2	Brain_Putamen_basal_ganglia	3.58e-07	0.00233329
pixelWise	rs843348	3:184006697:C:T	0.643921	ECE2	Brain_Putamen_basal_ganglia	4.71e-07	2.67e-06
pixelWise	rs843348	3:183978781:C:T	0.752131	ALG3	Brain_Putamen_basal_ganglia	8.96e-07	0.00528401
pixelWise	rs1109114	5:148604794:A:ACCTCTATCTAGTTCC	0.967697	ABLIM3	Brain_Putamen_basal_ganglia	6.6e-17	5.56e-12
pixelWise	rs7752728	6:35478612:A:G	0.650454	TULP1	Brain_Putamen_basal_ganglia	4.6e-05	2.67e-07
pixelWise	rs57215159	6:150004779:A:G	0.995553	GINM1	Brain_Putamen_basal_ganglia	5.56e-07	0.00352226
pixelWise	rs57215159	6:150244689:A:C	0.611202	RAET1G	Brain_Putamen_basal_ganglia	2.4e-10	4.51e-06
pixelWise	rs150726853	7:99943583:A:T	0.783664	STAG3	Brain_Putamen_basal_ganglia	8.8e-09	7.08e-11
pixelWise	rs150726853	7:99906300:C:T	0.7789	ZCWPW1	Brain_Putamen_basal_ganglia	1.66e-18	2e-13
pixelWise	rs150726853	7:99895309:C:G	0.802978	PILRA	Brain_Putamen_basal_ganglia	5.81e-36	8.36e-29
pixelWise	rs150726853	7:99934008:G:T	0.790546	PILRB	Brain_Putamen_basal_ganglia	1.06e-48	2.39e-39
pixelWise	rs150726853	7:100031502:C:CCTATTCTCTAGCCCTT	0.993584	MEPCE	Brain_Putamen_basal_ganglia	7.09e-10	6.45e-06
pixelWise	rs34715615	8:56996675:C:T	0.623826	RPS20	Brain_Putamen_basal_ganglia	2e-09	2.12e-07
pixelWise	rs392783	8:109284539:C:T	0.774389	EIF3E	Brain_Putamen_basal_ganglia	5.95e-06	0.00019489
pixelWise	rs846758	9:102735865:A:C	0.543668	STX17	Brain_Putamen_basal_ganglia	2.68e-06	0.00717385
pixelWise	rs10762199	10:70038771:A:G	0.501989	PBLD	Brain_Putamen_basal_ganglia	4.37e-20	1.69e-14
pixelWise	rs10762199	10:70051808:G:GA	0.524712	DNA2	Brain_Putamen_basal_ganglia	1.38e-05	1.53e-14
pixelWise	rs214092	11:17266176:A:C	0.56599	C11orf58	Brain_Putamen_basal_ganglia	5.17e-06	0.0147124
pixelWise	rs61916712	12:31037655:A:G	1	TSPAN11	Brain_Putamen_basal_ganglia	9.95e-36	3.57e-28
pixelWise	rs3138142	12:56115585:C:T	1	RDH5	Brain_Putamen_basal_ganglia	2.43e-08	0.00015182
pixelWise	rs3138142	12:56115585:C:T	1	BLOC1S1	Brain_Putamen_basal_ganglia	6.53e-14	1.88e-09
pixelWise	rs7985441	13:111879786:C:T	0.987336	ARHGEF7	Brain_Putamen_basal_ganglia	2.07e-12	2.49e-08
pixelWise	rs2145542	14:23416252:C:G	1	HAUS4	Brain_Putamen_basal_ganglia	5.42e-26	1.42e-20
pixelWise	rs2145542	14:23389304:A:G	0.855054	RBM23	Brain_Putamen_basal_ganglia	1.31e-14	6.17e-10
pixelWise	rs34902627	14:75386576:A:G	0.588392	EIF2B2	Brain_Putamen_basal_ganglia	5.27e-06	2.96e-08
pixelWise	rs529577066	17:61030840:A:G	0.571121	CYB561	Brain_Putamen_basal_ganglia	3.31e-14	1.2e-26
pixelWise	rs56293547	19:38672172:C:T	0.665117	SIPA1L3	Brain_Putamen_basal_ganglia	1.38e-05	0.0274004
pixelWise	rs4803297	19:40290790:A:C	0.60684	DYRK1B	Brain_Putamen_basal_ganglia	1.09e-05	0.0336881
pixelWise	rs6663840	1:3719981:C:T	0.682766	CEP104	Brain_Spinal_cord_cervical_c-1	9.58e-08	0.00050498
pixelWise	rs6544719	2:44136468:C:T	0.638498	LRPPRC	Brain_Spinal_cord_cervical_c-1	1.08e-09	6.62e-07
pixelWise	rs57215159	6:150091773:C:T	0.939824	GINM1	Brain_Spinal_cord_cervical_c-1	5.81e-07	0.00497149
pixelWise	rs57215159	6:149943152:A:G	0.973625	LATS1	Brain_Spinal_cord_cervical_c-1	2.61e-09	5.02e-05
pixelWise	rs57215159	6:150185509:A:T	0.657432	RAET1G	Brain_Spinal_cord_cervical_c-1	3.67e-10	1.26e-05
pixelWise	rs150726853	7:99987805:C:T	0.993584	ZCWPW1	Brain_Spinal_cord_cervical_c-1	8.02e-17	1.53e-11
pixelWise	rs150726853	7:100026780:C:G	0.987172	PILRA	Brain_Spinal_cord_cervical_c-1	1.45e-09	1.88e-05
pixelWise	rs150726853	7:99895309:C:G	0.802978	PILRB	Brain_Spinal_cord_cervical_c-1	3.16e-31	2.5e-24
pixelWise	rs150726853	7:100083078:A:G	0.961764	MEPCE	Brain_Spinal_cord_cervical_c-1	3.36e-06	0.0148527
pixelWise	rs846758	9:103041119:A:C	0.740884	INVS	Brain_Spinal_cord_cervical_c-1	4.41e-06	0.0145778
pixelWise	rs117634551	9:111774463:G:T	0.963019	CTNNAL1	Brain_Spinal_cord_cervical_c-1	1.04e-08	0.00016331
pixelWise	rs10762199	10:70044452:A:C	0.510033	PBLD	Brain_Spinal_cord_cervical_c-1	7.37e-07	0.00485943
pixelWise	rs61916712	12:31037655:A:G	1	TSPAN11	Brain_Spinal_cord_cervical_c-1	2.96e-16	6.05e-11
pixelWise	rs3138142	12:56115585:C:T	1	RDH5	Brain_Spinal_cord_cervical_c-1	2.02e-07	0.00120019
pixelWise	rs3138142	12:56115585:C:T	1	BLOC1S1	Brain_Spinal_cord_cervical_c-1	2.53e-10	4.13e-06
pixelWise	rs7985441	13:111965392:C:G	0.572547	ARHGEF7	Brain_Spinal_cord_cervical_c-1	1.3e-05	0.00279248
pixelWise	rs2145542	14:23426182:A:C	0.936647	HAUS4	Brain_Spinal_cord_cervical_c-1	1.25e-19	2.14e-14
pixelWise	rs2145542	14:23389304:A:G	0.855054	RBM23	Brain_Spinal_cord_cervical_c-1	4.98e-06	6.37e-05
pixelWise	rs200916002	14:74537724:A:G	0.545977	ALDH6A1	Brain_Spinal_cord_cervical_c-1	5.52e-06	0.020973
pixelWise	rs9952482	18:6713515:A:AT	0.991434	ARHGAP28	Brain_Spinal_cord_cervical_c-1	1.15e-10	6.76e-09
pixelWise	rs6544719	2:44189338:A:G	0.694856	LRPPRC	Brain_Substantia_nigra	6.97e-07	0.0002706
pixelWise	rs2177599	2:227888838:C:T	0.642545	IRS1	Brain_Substantia_nigra	5.49e-06	0.0393032
pixelWise	rs843348	3:183960252:A:C	0.892728	VWA5B2	Brain_Substantia_nigra	3.49e-10	1.37e-05
pixelWise	rs1109114	5:148601243:A:G	0.99191	ABLIM3	Brain_Substantia_nigra	1.46e-09	5.11e-05
pixelWise	rs57215159	6:149980453:A:C	0.991147	GINM1	Brain_Substantia_nigra	1.64e-09	6.04e-05
pixelWise	rs57215159	6:149917157:A:G	0.895358	LATS1	Brain_Substantia_nigra	2.65e-06	0.0277398
pixelWise	rs150726853	7:99994813:A:G	0.993584	ZCWPW1	Brain_Substantia_nigra	1.07e-09	2.74e-05
pixelWise	rs150726853	7:99937942:A:G	0.775004	PILRA	Brain_Substantia_nigra	4.62e-09	9.05e-05
pixelWise	rs150726853	7:99937941:A:G	0.762555	PILRB	Brain_Substantia_nigra	8.23e-25	4.45e-18
pixelWise	rs10762199	10:70033963:A:G	0.584105	PBLD	Brain_Substantia_nigra	4.5e-08	8.69e-05
pixelWise	rs61916712	12:31050981:C:CAAAT	0.983739	TSPAN11	Brain_Substantia_nigra	6.14e-15	1.66e-09
pixelWise	rs3138142	12:56115585:C:T	1	RDH5	Brain_Substantia_nigra	2.54e-06	0.0155787
pixelWise	rs3138142	12:56115585:C:T	1	BLOC1S1	Brain_Substantia_nigra	1.79e-06	0.0124922
pixelWise	rs2145542	14:23404102:C:T	0.872296	HAUS4	Brain_Substantia_nigra	9.18e-16	1.76e-10
pixelWise	rs2145542	14:23441179:A:G	0.790724	RBM23	Brain_Substantia_nigra	9.97e-07	0.0129875
pixelWise	rs9952482	18:6740452:G:T	0.92945	ARHGAP28	Brain_Substantia_nigra	4.31e-07	0.00539069

## Sheet: SupplementaryData5
analysis	sentinel	mappedSNP	r2	gene	tissue	FDR
pixelWise	rs62651780	rs115018039	0.852939	ABCA7	Retina	0.00045902
pixelWise	rs843348	rs1687225	0.903196	ABCF3	Retina	0.00143185
pixelWise	rs1109114	rs13161048	1	ABLIM3	Retina	0.00999271
pixelWise	rs10893936	rs12278958	0.909947	ACAD9-DT	Retina	0.0088892
pixelWise	rs10893936	rs12278958	0.909947	ACAD9	Retina	0.0088892
pixelWise	rs76849341	rs73349015	0.725167	ACP4	Retina	0.00093711
pixelWise	rs9398171	rs9384679	0.628452	ACTL7A	Retina	0.00028972
pixelWise	rs6770312	rs9844184	1	ADAMTSL4	Retina	0.00031334
pixelWise	rs726799	rs9909684	1	ADGRE2	Retina	0.00079559
pixelWise	rs2237157	rs9476827	0.722626	ADGRL1-AS1	Retina	0.00212924
pixelWise	rs2237157	rs2237141	0.735354	ADGRL1	Retina	0.00021763
pixelWise	rs945170	rs1334806	0.826186	ADGRL3-AS1	Retina	3.7e-08
pixelWise	rs2854108	rs78170481	0.929078	AEBP2	Retina	0.00200705
pixelWise	rs2237157	rs2237118	0.703823	AIMP1P1	Retina	1.69e-06
pixelWise	rs4635359	rs56278554	0.624581	ALG8	Retina	0.00225329
pixelWise	rs9398171	rs2802295	0.662435	ALKBH2	Retina	0.00166138
pixelWise	rs147609489	rs7306028	0.968406	ALKBH3	Retina	1.03e-08
pixelWise	rs1578060	rs1538172	0.996049	ANGPTL2	Retina	0.00268929
pixelWise	rs2237157	rs1474588	0.722626	ANKRD20A5P	Retina	0.00461218
pixelWise	rs2854108	rs2854108	1	ANKRD26P3	Retina	6.49e-16
pixelWise	rs1471909	rs325431	0.97644	ANKRD27	Retina	0.00611556
pixelWise	rs762414084	rs7794485	0.993584	ANKRD46	Retina	0.00036057
pixelWise	rs9919402	rs7088846	0.977766	ANKRD46	Retina	2.98e-08
pixelWise	rs12623906	rs12613134	0.564216	ANKRD53	Retina	0.00278055
pixelWise	rs6770312	rs13066779	1	ANKUB1	Retina	0.00292023
pixelWise	rs6770312	rs139288080	0.675952	ANP32E	Retina	0.00747555
pixelWise	rs843348	rs2668189	0.892728	AP2M1	Retina	7.87e-06
pixelWise	rs529577066	rs1588366	1	ARAFP2	Retina	2.08e-09
pixelWise	rs9505097	rs76823979	0.778681	ARHGAP28-AS1	Retina	0.0058464
pixelWise	rs9505097	rs76823979	0.778681	ARHGAP28	Retina	0.0058464
pixelWise	rs7955891	rs11183272	0.91984	ARID2	Retina	0.00137885
pixelWise	rs7161903	rs74025818	0.984503	ARID3B	Retina	5.84e-11
pixelWise	rs556217	rs2675336	1	ARL2BPP2	Retina	0.00155096
pixelWise	rs7752728	rs4711420	0.947954	ARMC12	Retina	9.19e-06
pixelWise	rs9398171	rs2802288	0.662435	ARMC2	Retina	0.00534623
pixelWise	rs2237157	rs9476827	0.722626	ASF1B	Retina	0.00212924
pixelWise	rs76849341	rs118100206	0.974839	ATL1	Retina	0.00162287
pixelWise	rs9330813	rs28370276	0.545764	ATP5F1A	Retina	0.00207136
pixelWise	rs9398171	rs9384679	0.628452	ATP5MFP2	Retina	6.51e-07
pixelWise	rs12623906	rs12613134	0.564216	ATP6V1B1-AS1	Retina	0.0001159
pixelWise	1:43195191_TTAA_T	rs78968154	1	ATP8A1-DT	Retina	2.55e-05
pixelWise	1:43195191_TTAA_T	rs78968154	1	ATP8A1	Retina	2.55e-05
pixelWise	rs7161903	rs74025818	0.984503	ATXN7L3B	Retina	7.6e-07
pixelWise	rs1689939	rs2467748	1	AZGP1P2	Retina	2.37e-07
pixelWise	rs6807660	rs9830830	0.889208	AZI2	Retina	0.00723112
pixelWise	rs76849341	rs73349015	0.725167	BCAS4	Retina	0.00093711
pixelWise	rs9505097	rs78588343	0.794039	BLOC1S4	Retina	8.08e-05
pixelWise	rs1892296	rs7160629	0.941349	BLZF2P	Retina	6.35e-05
pixelWise	rs1892296	rs7160629	0.941349	BMP10	Retina	6.35e-05
pixelWise	rs2854108	rs2854108	1	BMS1P17	Retina	7.96e-06
pixelWise	rs35507786	rs4775195	0.539359	BNIP2	Retina	0.00046627
pixelWise	rs2237157	rs2237118	0.703823	BNIP3P3	Retina	0.00072886
pixelWise	rs1468336	rs3801954	0.978255	BRD9P2	Retina	0.00284555
pixelWise	rs529577066	rs78022196	1	BSCL2	Retina	5.32e-07
pixelWise	rs7161903	rs76160708	0.781778	BTBD17	Retina	0.00441848
pixelWise	rs9398171	rs768023	0.655878	BUB3P1	Retina	0.00033515
pixelWise	rs4090240	rs11143947	0.857702	BUD23	Retina	2.05e-13
pixelWise	rs529577066	rs78022196	1	C11orf98	Retina	0.00171876
pixelWise	rs726799	rs8081364	0.671036	C12orf60	Retina	0.00207107
pixelWise	rs183659670	rs183659670	1	C1QTNF6	Retina	7.45e-34
pixelWise	rs1471909	rs325431	0.97644	C20orf203	Retina	6.37e-05
pixelWise	rs2854108	rs7517255	0.849303	C22orf39	Retina	0.00040145
pixelWise	rs945170	rs1334806	0.826186	C2CD4B	Retina	3.7e-08
pixelWise	rs7752728	rs4634451	0.759262	C2orf69P1	Retina	9.53e-11
pixelWise	rs258873	rs258873	1	C5orf47	Retina	1.44e-44
pixelWise	rs7161903	rs11072496	0.99209	C9orf40	Retina	5.39e-08
pixelWise	rs35507786	rs12442896	0.63738	CA8	Retina	0.00578031
pixelWise	rs7752728	rs9296157	0.597139	CA9	Retina	0.00645988
pixelWise	rs141312163	rs2182024	0.941475	CACNB1	Retina	0.00038865
pixelWise	rs843348	rs843355	0.643921	CAMK2N2	Retina	0.00115961
pixelWise	rs2854108	rs2854108	1	CAPZB	Retina	2.15e-05
pixelWise	rs7161903	rs11072496	0.99209	CARNMT1-AS1	Retina	5.39e-08
pixelWise	rs9398171	rs2802288	0.662435	CCDC138	Retina	0.00015491
pixelWise	1:43195191_TTAA_T	rs150151863	0.746982	CCDC152	Retina	0.00234629
pixelWise	rs7193432	rs12444539	0.792983	CCDC177	Retina	0.00222401
pixelWise	rs7910006	rs11816241	0.577001	CCDC18-AS1	Retina	0.00257523
pixelWise	rs2854108	rs12408663	0.983456	CCNQP3	Retina	0.00040069
pixelWise	rs2879054	rs77490879	0.805768	CD164	Retina	0.00816656
pixelWise	rs4090240	rs11143947	0.857702	CD276	Retina	2.05e-13
pixelWise	rs7161903	rs74025818	0.984503	CD300C	Retina	0.00030422
pixelWise	rs7161903	rs2415242	0.767867	CD300E	Retina	0.00122055
pixelWise	rs7161903	rs6495116	0.781778	CD300H	Retina	3.55e-05
pixelWise	rs7161903	rs8026923	0.767867	CD300LD-AS1	Retina	6.76e-05
pixelWise	rs7161903	rs11629946	0.992089	CD300LD	Retina	4.43e-06
pixelWise	rs9330813	rs28370276	0.545764	CD40	Retina	2.49e-10
pixelWise	rs9330813	rs28370276	0.545764	CDH22	Retina	0.00083229
pixelWise	rs2145542	rs1923	0.790724	CDH24	Retina	0.00927724
pixelWise	rs183659670	rs183659670	1	CEBPZ	Retina	0.00345178
pixelWise	rs183659670	rs183659670	1	CEBPZOS	Retina	7.45e-34
pixelWise	rs9398171	rs2802295	0.662435	CEP57L1	Retina	0.00166138
pixelWise	rs3743460	rs3743460	1	CFAP418	Retina	1.32e-08
pixelWise	rs2237157	rs9476827	0.722626	CHCHD4	Retina	0.00369341
pixelWise	rs7161903	rs4646903	0.672706	CHRDL2	Retina	0.00991645
pixelWise	rs1468336	rs10251808	0.978255	CHTF18	Retina	0.00902173
pixelWise	rs76849341	rs118100206	0.974839	CIMAP1B	Retina	0.00162287
pixelWise	rs9398171	rs2802295	0.662435	CIP2A	Retina	0.00048703
pixelWise	rs17279437	rs9857669	0.530696	CLIC5	Retina	1.25e-07
pixelWise	rs7161903	rs1821848	0.767867	CLK3	Retina	2.69e-06
pixelWise	rs62651780	rs62430966	0.837201	CNN2	Retina	0.00045902
pixelWise	rs7161903	rs74781061	0.98427	CNTN3	Retina	3.53e-06
pixelWise	rs57215159	rs11155674	0.991147	COMMD2	Retina	0.00331709
pixelWise	rs11717195	rs11719201	0.96461	COPS5P2	Retina	0.00120773
pixelWise	rs9505097	rs75757892	0.85098	COPS7A	Retina	0.00290647
pixelWise	rs1109114	rs12651908	0.806417	COX6B1P1	Retina	0.00692545
pixelWise	rs9330813	rs28370276	0.545764	COX7BP4	Retina	0.00207136
pixelWise	rs7910006	rs11816241	0.577001	COX8C	Retina	0.00257523
pixelWise	rs9330813	rs28370276	0.545764	CPB2	Retina	0.00207136
pixelWise	rs7752728	rs4713892	0.722575	CREB3	Retina	0.00010687
pixelWise	rs7161903	rs4646903	0.672706	CRYZ	Retina	0.00991645
pixelWise	rs529577066	rs78022196	1	CSKMT	Retina	0.00171876
pixelWise	rs190438	rs410216	0.73091	CTSL3P	Retina	0.00379102
pixelWise	rs9426785	rs10917075	0.802252	CXADRP2	Retina	0.00983964
pixelWise	rs9398171	rs9384679	0.628452	CYCSP29	Retina	0.00546302
pixelWise	rs2180833	rs6573307	0.986824	CYCSP38	Retina	2.24e-07
pixelWise	rs7161903	rs7497342	1	CYP1A2	Retina	0.00015713
pixelWise	rs843348	rs1021376	0.755576	CYP2AB1P	Retina	0.00139038
pixelWise	rs183659670	rs183659670	1	CYTH4	Retina	5.96e-06
pixelWise	rs2145542	rs12437151	0.855054	DAD1	Retina	2.67e-05
pixelWise	rs76849341	rs118100206	0.974839	DDC-AS1	Retina	0.00162287
pixelWise	rs9398171	rs2802295	0.662435	DDX10	Retina	7.49e-05
pixelWise	rs1892296	rs12589028	0.941349	DDX50	Retina	0.00135335
pixelWise	rs76849341	rs55986073	0.517527	DIP2B	Retina	0.00215123
pixelWise	rs7161903	rs2068982	0.774805	DIPK1C	Retina	0.00013117
pixelWise	rs1468336	rs3801954	0.978255	DLGAP2	Retina	0.00027752
pixelWise	rs62651780	rs115018039	0.852939	DMRT2	Retina	0.0022478
pixelWise	rs11817531	rs11594855	1	DNAAF1	Retina	3.49e-11
pixelWise	rs200916002	rs7144202	0.545977	DNAI2	Retina	9.67e-05
pixelWise	rs9398171	rs10457180	0.931768	DNAJB9	Retina	0.00464757
pixelWise	rs4090240	rs11143947	0.857702	DNAJC30	Retina	2.05e-13
pixelWise	rs1471909	rs325431	0.97644	DNM1L	Retina	0.00611556
pixelWise	rs7161903	rs74025818	0.984503	DOK1	Retina	0.00030422
pixelWise	rs4903064	rs12435382	0.501989	DPF3	Retina	7.55e-05
pixelWise	rs7910006	rs11816241	0.577001	DR1	Retina	0.00257523
pixelWise	1:43195191_TTAA_T	rs150151863	0.746982	DUXAP3	Retina	0.00623777
pixelWise	rs843348	rs2668189	0.892728	DVL3	Retina	0.00376223
pixelWise	rs9398171	rs2802295	0.662435	DZIP3	Retina	0.00048703
pixelWise	rs8008315	rs8007938	0.648232	ECE1	Retina	0.00389391
pixelWise	rs2237157	rs1474588	0.722626	EEF1A1P26	Retina	0.00436804
pixelWise	rs945170	rs1334806	0.826186	EEF1DP8	Retina	3.7e-08
pixelWise	rs9398171	rs2802295	0.662435	EEIG2	Retina	7.17e-07
pixelWise	rs141312163	rs11581796	0.941475	EID2	Retina	8.99e-06
pixelWise	rs6770312	rs9844184	1	EIF2A	Retina	0.00031334
pixelWise	rs843348	rs2668195	0.892728	EIF2B5	Retina	0.00101484
pixelWise	rs392783	rs446454	0.966448	EIF3E	Retina	0.00838434
pixelWise	rs9505097	rs113944237	0.526205	EIF4A1	Retina	0.00592803
pixelWise	rs726799	rs11650199	0.827077	EIF4EP5	Retina	0.00515929
pixelWise	rs843348	rs1709662	0.671016	EIF4G1	Retina	0.00525668
pixelWise	rs11717195	rs71330995	0.797915	EMBP1	Retina	0.00129757
pixelWise	rs392783	rs446454	0.966448	EMC2	Retina	0.00838434
pixelWise	rs9330813	rs9330813	1	EML2-AS1	Retina	0.00087312
pixelWise	rs9330813	rs73175081	0.986999	EML2	Retina	1.2e-08
pixelWise	rs56391092	rs56391092	1	ENPP2	Retina	0.00279694
pixelWise	rs2854108	rs2854108	1	EPN2-AS1	Retina	0.00874813
pixelWise	rs76849341	rs118100206	0.974839	EPN3	Retina	0.00162287
pixelWise	rs762414084	rs7811142	1	EPO	Retina	0.00380248
pixelWise	rs62651780	rs6972855	0.515183	ERC1	Retina	0.00476762
pixelWise	rs7161903	rs76160708	0.781778	EREG	Retina	0.00441848
pixelWise	rs1468336	rs3801954	0.978255	ERICH1	Retina	0.00027752
pixelWise	rs7161903	rs6495116	0.781778	ERICH3-AS1	Retina	4.43e-06
pixelWise	rs9426785	rs6699127	0.566901	ESRRAP2	Retina	0.00385697
pixelWise	rs9398171	rs2253310	0.662435	EXPH5	Retina	0.00019156
pixelWise	rs4480148	rs4475517	1	EXT1	Retina	0.00032389
pixelWise	1:43195191_TTAA_T	rs150151863	0.746982	EZH1	Retina	0.00623777
pixelWise	rs7161903	rs11072496	0.99209	FA2H	Retina	8.12e-07
pixelWise	rs726799	rs9909684	1	FAM107B	Retina	0.00079559
pixelWise	rs7910006	rs11816241	0.577001	FAM120A2P	Retina	0.00257523
pixelWise	14:75335538_CA_C	rs1799900	0.901073	FAM169A-AS1	Retina	0.00160102
pixelWise	14:75335538_CA_C	rs1799900	0.901073	FAM169A	Retina	0.00160102
pixelWise	rs9505097	rs113944237	0.526205	FAM90A22	Retina	0.00592803
pixelWise	rs2273171	rs766146	0.987378	FBRS	Retina	0.00341417
pixelWise	rs9398171	rs2802288	0.662435	FER	Retina	0.0016969
pixelWise	rs12575487	rs7127818	0.979559	FGF20	Retina	0.0040634
pixelWise	rs7985441	rs4773341	0.733953	FGF8	Retina	0.00326991
pixelWise	rs7752728	rs4634451	0.759262	FKBP5	Retina	0.00185323
pixelWise	rs10893936	rs10790981	0.952357	FOSL1P1	Retina	0.00241351
pixelWise	rs2145542	rs12437151	0.855054	FOXA2	Retina	2.67e-05
pixelWise	rs2237157	rs9476827	0.722626	FRG2LP	Retina	0.00212924
pixelWise	rs7752421	rs1171114	0.516453	FRMD3-AS1	Retina	4e-08
pixelWise	rs9505097	rs80334339	0.554616	FXR2	Retina	5.48e-09
pixelWise	rs9330813	rs28370276	0.545764	GABRG1	Retina	0.00035318
pixelWise	rs7193432	rs75298397	0.848414	GALR1	Retina	1.1e-07
pixelWise	rs2854108	rs3748746	0.902262	GATAD2A	Retina	0.00319183
pixelWise	rs1468336	rs28714607	0.982597	GATD1-DT	Retina	8.55e-08
pixelWise	rs1468336	rs28714607	0.982597	GATD1	Retina	8.55e-08
pixelWise	rs762414084	rs7811142	1	GCAWKR	Retina	0.00154454
pixelWise	rs3138142	rs56108400	0.79298	GDF11	Retina	0.00248318
pixelWise	rs13054238	rs11089441	0.778658	GDPD3	Retina	1.72e-05
pixelWise	rs7161903	rs11072496	0.99209	GFM2	Retina	2.84e-08
pixelWise	rs8008315	rs8007938	0.648232	GGT2P	Retina	0.0023244
pixelWise	rs183659670	rs183659670	1	GHRH	Retina	9.26e-06
pixelWise	rs6770312	rs6414375	0.994626	GIMAP8	Retina	8.22e-05
pixelWise	rs57215159	rs4870529	0.995575	GINM1	Retina	1.34e-17
pixelWise	rs1892296	rs2331919	0.941349	GKN3P	Retina	4.41e-05
pixelWise	rs7161903	rs7177407	0.767867	GLG1	Retina	2.97e-05
pixelWise	rs1468336	rs12673675	0.978255	GLOD4	Retina	6.38e-07
pixelWise	rs529577066	rs78022196	1	GNG3	Retina	5.32e-07
pixelWise	rs141312163	rs12132368	1	GOLGA5P1	Retina	0.00198372
pixelWise	rs7985441	rs4773341	0.733953	GOLGA8VP	Retina	0.00326991
pixelWise	rs9505097	rs78588343	0.794039	GPR108	Retina	0.00847925
pixelWise	rs62651780	rs115018039	0.852939	GPR146	Retina	0.00045902
pixelWise	rs76849341	rs73349015	0.725167	GRB10	Retina	0.00093711
pixelWise	rs4936637	rs10892758	0.594124	GRIK4	Retina	0.00119937
pixelWise	rs556217	rs2675336	1	GSTA12P	Retina	1.94e-05
pixelWise	rs556217	rs2675336	1	GSTA2	Retina	0.00155096
pixelWise	rs2273171	rs766146	0.987378	GTF2E2	Retina	0.00341417
pixelWise	rs7161903	rs4646421	0.653372	GTF2I	Retina	0.00133069
pixelWise	rs7161903	rs2068982	0.774805	GTF2IRD1	Retina	0.00110377
pixelWise	14:75335538_CA_C	rs2005864	0.831031	GTF2IRD2B	Retina	0.00039015
pixelWise	rs9505097	rs75757892	0.85098	GVINP1	Retina	0.00290647
pixelWise	rs57215159	rs9286597	0.89316	H2AC19	Retina	0.00060811
pixelWise	rs57215159	rs9286597	0.89316	H2BC20P	Retina	0.00060811
pixelWise	rs57215159	rs9286597	0.89316	H3C15	Retina	0.00060811
pixelWise	rs56239572	rs6496235	0.78562	H3P23	Retina	0.00716015
pixelWise	rs35507786	rs12908669	0.871543	H3P42	Retina	6.22e-08
pixelWise	rs9330813	rs28370276	0.545764	HAUS1	Retina	0.00207136
pixelWise	rs214092	rs214927	0.726159	HAUS8	Retina	0.0013686
pixelWise	rs11264763	rs12564669	0.910428	HAX1	Retina	0.00830301
pixelWise	rs2145542	rs2018545	0.690763	HDGFL1	Retina	6.38e-05
pixelWise	rs9525830	rs9533608	0.964511	HECW1-IT1	Retina	0.0074239
pixelWise	rs9398171	rs2802295	0.662435	HENMT1	Retina	7.49e-05
pixelWise	rs2854108	rs7517255	0.849303	HIRA	Retina	0.00040145
pixelWise	rs1471909	rs325436	0.843389	HLA-DQB1-AS1	Retina	3.07e-07
pixelWise	rs11717195	rs7613951	0.992899	HMGB3P17	Retina	0.00315879
pixelWise	rs2854108	rs2854108	1	HMGN1P20	Retina	2.15e-05
pixelWise	rs258873	rs258873	1	HNRNPA1P39	Retina	0.00580836
pixelWise	rs1109114	rs1438688	0.855049	HPS3	Retina	0.00160419
pixelWise	rs726799	rs9909684	1	HS3ST3B1	Retina	0.00029009
pixelWise	rs11817531	rs11594855	1	HSDL1	Retina	3.49e-11
pixelWise	rs190438	rs190438	1	HSPE1P19	Retina	2.17e-15
pixelWise	rs7161903	rs74781061	0.98427	HSPE1P7	Retina	3.53e-06
pixelWise	rs141312163	rs147878481	0.682655	HSPE1P8	Retina	0.00368422
pixelWise	rs62651780	rs115018039	0.852939	IDI1	Retina	0.0022478
pixelWise	rs62651780	rs62430966	0.837201	IDI2	Retina	0.00045902
pixelWise	rs529577066	rs1588366	1	IFITM8P	Retina	2.08e-09
pixelWise	rs8008315	rs8007938	0.648232	IFNA17	Retina	0.0023244
pixelWise	rs141312163	rs12132368	1	IFNL4P1	Retina	0.00290764
pixelWise	rs34183224	rs7560170	0.701987	IGFBP5	Retina	0.00244029
pixelWise	rs9330813	rs28370276	0.545764	IGFL3	Retina	0.00035318
pixelWise	rs17279437	rs9857669	0.530696	IGFL4	Retina	9.21e-13
pixelWise	rs7752728	rs992105	0.501948	IGFLR1	Retina	1.09e-06
pixelWise	rs1892296	rs12589028	0.941349	IGHMBP2	Retina	0.00135335
pixelWise	rs2145542	rs12437151	0.855054	IGLV2-33	Retina	2.67e-05
pixelWise	rs2145542	rs12437151	0.855054	IGLV2-34	Retina	0.00012061
pixelWise	rs2575134	rs1986146	0.838046	IL36G	Retina	0.00954257
pixelWise	rs6807660	rs9837054	0.889208	IL4R	Retina	0.00047848
pixelWise	rs11264763	rs12564669	0.910428	ILF2	Retina	0.00208859
pixelWise	rs7161903	rs2068982	0.774805	INO80B-WBP1	Retina	0.00013117
pixelWise	rs7161903	rs2068982	0.774805	INO80B	Retina	0.00013117
pixelWise	rs190438	rs34317	0.56212	IQGAP1	Retina	0.00066098
pixelWise	rs2177599	rs6706802	0.602643	IRS1	Retina	0.00524774
pixelWise	rs9919402	rs7088846	0.977766	IRS3P	Retina	0.00471187
pixelWise	rs9398171	rs2802295	0.662435	ISCU	Retina	7.17e-07
pixelWise	rs2273171	rs10138452	0.831081	ITGAX	Retina	0.00231175
pixelWise	rs556217	rs2675336	1	ITIH1	Retina	1.94e-05
pixelWise	rs556217	rs11852831	0.562301	ITIH4-AS1	Retina	0.00021783
pixelWise	rs2237157	rs2237118	0.703823	JARID2-AS1	Retina	0.00072886
pixelWise	rs2237157	rs2237118	0.703823	JARID2-DT	Retina	0.00072886
pixelWise	rs2237157	rs2237118	0.703823	JARID2	Retina	0.00072886
pixelWise	rs57215159	rs4870529	0.995575	KATNA1	Retina	0.00019096
pixelWise	rs9426785	rs12740881	0.584591	KCNJ12	Retina	0.00873828
pixelWise	rs4635359	rs56278554	0.624581	KCTD21-AS1	Retina	0.00225329
pixelWise	rs9505097	rs75757892	0.85098	KDM4C	Retina	0.00290647
pixelWise	rs57215159	rs12528279	0.986756	KRBA1	Retina	0.00331709
pixelWise	rs556217	rs11852831	0.562301	KRT3	Retina	0.00066709
pixelWise	rs556217	rs2675336	1	KRT76	Retina	1.94e-05
pixelWise	rs10893936	rs12278958	0.909947	KYAT1	Retina	0.00420421
pixelWise	rs10893936	rs12278958	0.909947	LAMA2	Retina	0.00420421
pixelWise	rs57215159	rs60424881	0.986756	LATS1	Retina	1.42e-06
pixelWise	rs726799	rs9909684	1	LDHAP4	Retina	0.00244101
pixelWise	rs2273171	rs179733	0.826988	LIMK2	Retina	0.00680572
pixelWise	rs2145542	rs12437151	0.855054	LINC00261	Retina	0.00012061
pixelWise	rs13054238	rs9606708	0.801528	LINC00365	Retina	5.69e-09
pixelWise	rs2854108	rs2854108	1	LINC00421	Retina	6.49e-16
pixelWise	rs529577066	rs78022196	1	LINC00686	Retina	2.83e-11
pixelWise	rs7955891	rs11183272	0.91984	LINC00938	Retina	0.00137885
pixelWise	rs2237157	rs2237118	0.703823	LINC01085	Retina	1.69e-06
pixelWise	rs1468336	rs12673675	0.978255	LINC01115	Retina	0.00683961
pixelWise	rs6770312	rs139288080	0.675952	LINC01213	Retina	0.00747555
pixelWise	rs62651780	rs115018039	0.852939	LINC01230	Retina	0.0022478
pixelWise	rs7161903	rs11072496	0.99209	LINC01293	Retina	7.9e-06
pixelWise	rs2854108	rs12408663	0.983456	LINC01297	Retina	0.00040069
pixelWise	rs7161903	rs74025818	0.984503	LINC01331	Retina	7.6e-07
pixelWise	rs2854108	rs2854108	1	LINC01376	Retina	4.46e-10
pixelWise	rs1468336	rs28714607	0.982597	LINC01409	Retina	8.55e-08
pixelWise	rs7193432	rs12444539	0.792983	LINC01483	Retina	0.00222401
pixelWise	rs10893936	rs575692	0.89218	LINC01503	Retina	7.58e-08
pixelWise	rs183659670	rs183659670	1	LINC01535	Retina	0.00014438
pixelWise	rs9505097	rs75757892	0.85098	LINC01672	Retina	0.00290647
pixelWise	rs9505097	rs78588343	0.794039	LINC01713	Retina	0.00847925
pixelWise	rs1468336	rs12673675	0.978255	LINC01836	Retina	6.38e-07
pixelWise	rs2145542	rs1923	0.790724	LINC01858	Retina	0.00022181
pixelWise	rs2180833	rs6573307	0.986824	LINC01999	Retina	9.86e-10
pixelWise	rs1471909	rs325431	0.97644	LINC02061	Retina	0.00298877
pixelWise	rs7752728	rs992105	0.501948	LINC02167	Retina	1.09e-06
pixelWise	rs9330813	rs77164166	0.965185	LINC02210	Retina	0.00136179
pixelWise	rs7161903	rs76160708	0.781778	LINC02255	Retina	0.00058532
pixelWise	rs35507786	rs28754340	0.966833	LINC02322	Retina	2.56e-06
pixelWise	rs2145542	rs12437151	0.855054	LINC02332	Retina	4.16e-05
pixelWise	rs1109114	rs12659695	0.85221	LINC02355	Retina	0.0049255
pixelWise	rs1109114	rs12659695	0.85221	LINC02430	Retina	0.0049255
pixelWise	rs9505097	rs76831056	0.614402	LINC02481	Retina	1.91e-05
pixelWise	14:75335538_CA_C	rs6574197	0.932179	LINC02562	Retina	0.00047929
pixelWise	rs9426785	rs10917075	0.802252	LINC02643	Retina	0.00983964
pixelWise	rs62651780	rs115018039	0.852939	LINC02688	Retina	0.0022478
pixelWise	rs1892296	rs7160629	0.941349	LINC02701	Retina	6.35e-05
pixelWise	rs2854108	rs2854108	1	LINC02858	Retina	0.00035675
pixelWise	rs9398171	rs9384679	0.628452	LINC02903	Retina	5.54e-11
pixelWise	rs10893936	rs575692	0.89218	LINC02913	Retina	9e-05
pixelWise	rs62651780	rs6972855	0.515183	LINC02982	Retina	0.00347154
pixelWise	rs76849341	rs55986073	0.517527	LMF2	Retina	0.00215123
pixelWise	rs556217	rs475377	0.963069	LNCAROD	Retina	0.00130421
pixelWise	rs8008315	rs8007938	0.648232	LONRF2P4	Retina	0.00389391
pixelWise	rs9330813	rs28496879	0.535386	LRRC41	Retina	0.00138721
pixelWise	rs10893936	rs12278958	0.909947	LRRC8A	Retina	0.00420421
pixelWise	rs183659670	rs183659670	1	LRRFIP2	Retina	1.37e-10
pixelWise	rs2237157	rs1474588	0.722626	LSM 3.00	Retina	0.00461218
pixelWise	rs7161903	rs74781061	0.98427	LTBP2	Retina	3.53e-06
pixelWise	rs7161903	rs4646421	0.653372	M1AP	Retina	0.00133069
pixelWise	rs726799	rs9909684	1	MACROD2-AS1	Retina	0.00164436
pixelWise	rs10281623	rs9771401	0.592664	MADD	Retina	0.00681295
pixelWise	rs4635359	rs56278554	0.624581	MAF	Retina	0.00959537
pixelWise	rs1892296	rs2331919	0.941349	MAGOH3P	Retina	0.00048637
pixelWise	rs183659670	rs183659670	1	MANBAL	Retina	5.79e-05
pixelWise	rs2854108	rs76193741	0.902262	MAP1LC3BP1	Retina	0.00685963
pixelWise	rs12147623	rs78775385	0.972577	MAPK6P1	Retina	1.29e-05
pixelWise	rs72682570	rs55765131	1	MAPK6P1	Retina	2.79e-13
pixelWise	rs9398171	rs2802288	0.662435	MAPKAPK5P1	Retina	0.00534623
pixelWise	rs10893936	rs575692	0.89218	MARK2P3	Retina	7.58e-08
pixelWise	rs556217	rs475377	0.963069	MBL2	Retina	2.42e-13
pixelWise	rs2854108	rs2854108	1	MED15P6	Retina	2.15e-05
pixelWise	rs2854108	rs3748746	0.902262	MFAP4	Retina	0.00319183
pixelWise	rs56293547	rs1654365	0.975519	MICALL1	Retina	2.25e-05
pixelWise	rs2854108	rs76193741	0.902262	MICOS10	Retina	0.00210374
pixelWise	rs183659670	rs183659670	1	MIPOL1	Retina	7.45e-34
pixelWise	rs2854108	rs2854108	1	MIR1180	Retina	6.49e-16
pixelWise	rs7752728	rs992105	0.501948	MIR128-2	Retina	1.09e-06
pixelWise	rs726799	rs9909684	1	MIR193B	Retina	0.00029009
pixelWise	rs726799	rs9909684	1	MIR193BHG	Retina	0.00029009
pixelWise	rs7161903	rs4646421	0.653372	MIR2052	Retina	0.00346111
pixelWise	rs7161903	rs1821848	0.767867	MIR2052HG	Retina	2.69e-06
pixelWise	rs2145542	rs12880925	0.943332	MIR3115	Retina	0.00771207
pixelWise	rs9330813	rs77164166	0.965185	MIR330	Retina	0.00161401
pixelWise	rs7161903	rs7497342	1	MIR3615	Retina	0.00015713
pixelWise	rs726799	rs11650199	0.827077	MIR365A	Retina	0.00515929
pixelWise	rs843348	rs2668189	0.892728	MIR4448	Retina	0.00328934
pixelWise	rs9398171	rs2022464	0.919059	MIR4496	Retina	1.89e-05
pixelWise	rs62651780	rs4723327	0.868813	MIR4635	Retina	0.00347154
pixelWise	rs7161903	rs7161903	1	MIR4696	Retina	0.00133069
pixelWise	rs2854108	rs2854108	1	MIR4757	Retina	4.46e-10
pixelWise	rs9330813	rs28370276	0.545764	MIR4763	Retina	0.00093388
pixelWise	rs2854108	rs2854108	1	MIR4791	Retina	7.96e-06
pixelWise	14:75335538_CA_C	rs2005864	0.831031	MIR5000	Retina	0.00039015
pixelWise	rs2180833	rs6573307	0.986824	MIR548AG2	Retina	9.86e-10
pixelWise	rs4903064	rs12435382	0.501989	MIR548AV	Retina	1.37e-09
pixelWise	rs7161903	rs74025818	0.984503	MIR5681A	Retina	0.00030422
pixelWise	rs7161903	rs74025818	0.984503	MIR5681B	Retina	0.00030422
pixelWise	rs9398171	rs2802290	0.662435	MIR619	Retina	8.21e-07
pixelWise	rs2854108	rs2854108	1	MIR640	Retina	4.46e-05
pixelWise	rs726799	rs9909684	1	MIR6511A1	Retina	0.00164436
pixelWise	rs1468336	rs3801954	0.978255	MIR662	Retina	0.00284555
pixelWise	rs726799	rs9909684	1	MIR6770-1	Retina	0.00821635
pixelWise	rs9505097	rs78588343	0.794039	MIR6791	Retina	0.00847925
pixelWise	rs9505097	rs80334339	0.554616	MIR6792	Retina	5e-06
pixelWise	rs7752728	rs4713892	0.722575	MIR6853	Retina	0.00010687
pixelWise	rs6770312	rs6778948	0.994626	MIR6878	Retina	3.4e-10
pixelWise	rs11717195	rs7613951	0.992899	MIR7150	Retina	0.00027605
pixelWise	rs4706827	rs2505949	0.811933	MIR8080	Retina	0.00676353
pixelWise	rs9330813	rs28370276	0.545764	MIRLET7A3	Retina	0.00093388
pixelWise	rs9330813	rs28370276	0.545764	MIRLET7B	Retina	0.00093388
pixelWise	rs7161903	rs4646421	0.653372	MLKL	Retina	0.00148035
pixelWise	rs57215159	rs62441279	0.995575	MMADHC-DT	Retina	0.00453459
pixelWise	rs57215159	rs62441279	0.995575	MMADHC	Retina	0.00453459
pixelWise	rs214092	rs214927	0.726159	MPRIP-AS1	Retina	0.0013686
pixelWise	rs1468336	rs12673675	0.978255	MRM3	Retina	6.38e-07
pixelWise	rs9505097	rs3778321	0.799749	MRPL17	Retina	0.00026821
pixelWise	rs1892296	rs12589028	0.941349	MRPL21	Retina	0.00135335
pixelWise	rs2854108	rs2854108	1	MRPL3P1	Retina	0.00874813
pixelWise	rs7752728	rs4634451	0.759262	MRPL50P1	Retina	0.00185323
pixelWise	rs35507786	rs28754340	0.966833	MS4A6E	Retina	1.18e-18
pixelWise	rs1468336	rs10251808	0.978255	MSLN	Retina	0.00014394
pixelWise	rs1468336	rs12673675	0.978255	MSLNL	Retina	6.38e-07
pixelWise	rs141312163	rs12132368	1	MSRB1P1	Retina	1.14e-11
pixelWise	rs2575134	rs2137520	0.658824	MTATP6P22	Retina	0.0038995
pixelWise	rs3857971	rs16926812	0.622222	MTCO2P1	Retina	0.00017661
pixelWise	rs2575134	rs2137520	0.658824	MTCO3P35	Retina	0.0038995
pixelWise	rs945170	rs1334806	0.826186	MTG2	Retina	2.75e-11
pixelWise	rs61916712	rs7303712	0.655955	MTMR10	Retina	0.00870068
pixelWise	rs7985441	rs4773337	0.987336	MTND3P4	Retina	0.00214399
pixelWise	rs2575134	rs2137520	0.658824	MTND3P6	Retina	0.0038995
pixelWise	rs2575134	rs2137520	0.658824	MTND4LP3	Retina	0.0038995
pixelWise	rs2575134	rs2137520	0.658824	MTND4P16	Retina	0.0038995
pixelWise	rs2575134	rs2137520	0.658824	MTND5P16	Retina	0.0038995
pixelWise	rs62651780	rs6976926	0.832438	MUC2	Retina	0.00172884
pixelWise	rs76849341	rs55986073	0.517527	MYCBPAP	Retina	0.00215123
pixelWise	rs843348	rs843352	0.877303	MYL12BP2	Retina	0.0046561
pixelWise	rs9912396	rs9907514	1	MYO9A	Retina	0.00077458
pixelWise	rs214092	rs214927	0.726159	MYO9B	Retina	0.0013686
pixelWise	rs9330813	rs77164166	0.965185	NASP	Retina	4.44e-07
pixelWise	rs4090240	rs11143947	0.857702	NAT8B	Retina	0.00729891
pixelWise	rs2854108	rs12408663	0.983456	NAV2-IT1	Retina	0.00040069
pixelWise	rs2854108	rs2854108	1	NAV2	Retina	1.14e-06
pixelWise	rs76849341	rs55986073	0.517527	NCAPH2	Retina	0.00215123
pixelWise	rs141312163	rs2182024	0.941475	NCCRP1	Retina	0.00038865
pixelWise	rs7161903	rs11072496	0.99209	NCF1	Retina	8.12e-07
pixelWise	rs17279437	rs9857669	0.530696	NCOA5	Retina	0.0013907
pixelWise	rs190438	rs34317	0.56212	NDUFA3P4	Retina	0.00066098
pixelWise	rs11717195	rs34642857	0.799771	NDUFA5	Retina	4.61e-09
pixelWise	rs2854108	rs12408663	0.983456	NDUFA5P3	Retina	0.00040069
pixelWise	rs56239572	rs6496235	0.78562	NDUFA5P5	Retina	0.00716015
pixelWise	rs183659670	rs183659670	1	NDUFAF7	Retina	0.00345178
pixelWise	rs556217	rs475377	0.963069	NEK4	Retina	2.42e-13
pixelWise	rs2854108	rs10917492	0.632846	NF1P4	Retina	0.00653143
pixelWise	rs2237157	rs9476827	0.722626	NFIB-AS1	Retina	0.00989781
pixelWise	rs190438	rs190438	1	NGRN	Retina	0.00019062
pixelWise	rs7161903	rs7497342	1	NHERF1	Retina	0.00015713
pixelWise	rs9505097	rs76345703	0.540679	NIFKP3	Retina	0.00228821
pixelWise	14:75335538_CA_C	rs6574197	0.932179	NIPA2P2	Retina	0.00047929
pixelWise	rs76849341	rs73349015	0.725167	NME1-NME2	Retina	0.0013218
pixelWise	rs76849341	rs73349015	0.725167	NME1	Retina	0.0013218
pixelWise	14:75335538_CA_C	rs6574197	0.932179	NMRK1	Retina	0.00056656
pixelWise	rs2180833	rs4901984	0.648659	NPAP1L	Retina	1.23e-05
pixelWise	rs726799	rs9909684	1	NPIPA1	Retina	0.00244101
pixelWise	rs7161903	rs76160708	0.781778	NPIPB15	Retina	0.00058532
pixelWise	rs516567	rs516567	1	NPL	Retina	0.00583029
pixelWise	14:75335538_CA_C	rs6574197	0.932179	NPM1P50	Retina	0.00047929
pixelWise	rs7985441	rs4773341	0.733953	NPM3	Retina	0.00326991
pixelWise	rs7161903	rs11072496	0.99209	NSA2	Retina	2.84e-08
pixelWise	rs2271733	rs73442131	0.948712	NSA2P4	Retina	1.91e-07
pixelWise	rs529577066	rs78022196	1	NTSR1	Retina	5.32e-07
pixelWise	rs10893936	rs575692	0.89218	NUP210P3	Retina	9.93e-09
pixelWise	rs57215159	rs4870529	0.995575	NUP43	Retina	1.42e-06
pixelWise	rs141312163	rs12132368	1	NXT1P1	Retina	0.00198372
pixelWise	rs183659670	rs183659670	1	OFD1P17	Retina	2.39e-08
pixelWise	rs4903064	rs12435382	0.501989	OIT3	Retina	7.55e-05
pixelWise	rs6663840	rs12131756	0.72159	OR52L1	Retina	0.00129
pixelWise	rs726799	rs9909684	1	OR7A15P	Retina	0.00164436
pixelWise	rs2854108	rs2854108	1	OSR1	Retina	1.02e-05
pixelWise	14:75335538_CA_C	rs6574197	0.932179	OSTF1	Retina	0.00056656
pixelWise	rs762414084	rs7811142	1	PABPC1	Retina	0.00380248
pixelWise	rs7985441	rs9515381	0.806791	PAM	Retina	0.00553606
pixelWise	rs843348	rs2668189	0.892728	PARL	Retina	1.06e-05
pixelWise	rs7161903	rs2415242	0.767867	PARM1	Retina	0.00444655
pixelWise	rs2854108	rs2854108	1	PARP4P2	Retina	4.46e-10
pixelWise	rs2180833	rs6573308	0.982461	PART1	Retina	5.29e-08
pixelWise	rs3857971	rs1985815	0.535201	PART1	Retina	0.0069254
pixelWise	rs7161903	rs8023479	0.992089	PCBP2P2	Retina	0.00323443
pixelWise	rs1468336	rs12673675	0.978255	PCGF3-AS1	Retina	6.38e-07
pixelWise	rs57215159	rs4870529	0.995575	PCMT1	Retina	1.42e-06
pixelWise	rs9919402	rs7088846	0.977766	PDCL3	Retina	2.98e-08
pixelWise	rs3743460	rs3743460	1	PDLIM1	Retina	2.62e-05
pixelWise	rs2145542	rs12437151	0.855054	PDLIM2	Retina	0.00012061
pixelWise	rs7161903	rs76160708	0.781778	PDPR2P	Retina	0.00441848
pixelWise	rs556217	rs11852831	0.562301	PELO-AS1	Retina	0.00066709
pixelWise	rs190438	rs34317	0.56212	PERPP2	Retina	0.00126332
pixelWise	rs9330813	rs28370276	0.545764	PHF21A	Retina	0.00035318
pixelWise	rs17095953	rs1252915	0.610985	PIEZO1P1	Retina	0.0058779
pixelWise	rs945170	rs1334806	0.826186	PIGN	Retina	1.47e-05
pixelWise	rs945170	rs1334806	0.826186	PIGPP2	Retina	1.47e-05
pixelWise	rs9505097	rs78588343	0.794039	PMS2CL	Retina	0.00847925
pixelWise	rs141312163	rs12124345	1	PNN-AS1	Retina	0.00173161
pixelWise	rs141312163	rs12124345	1	PNN	Retina	0.00173161
pixelWise	rs9398171	rs10457180	0.931768	PNPLA8	Retina	0.00464757
pixelWise	rs6807660	rs9837054	0.889208	POM121L2	Retina	0.00047848
pixelWise	14:75335538_CA_C	rs6574197	0.932179	PPIAP13	Retina	0.00056656
pixelWise	rs556217	rs11852831	0.562301	PPIAP26	Retina	0.00021783
pixelWise	rs7161903	rs76160708	0.781778	PPIAP46	Retina	0.00441848
pixelWise	1:43195191_TTAA_T	rs78968154	1	PPIH	Retina	2.55e-05
pixelWise	rs57215159	rs9286597	0.89316	PPIL4	Retina	0.00146138
pixelWise	rs2145542	rs12437151	0.855054	PRAME	Retina	4.16e-05
pixelWise	rs9505097	rs78588343	0.794039	PRELID3BP11	Retina	0.00847925
pixelWise	rs35507786	rs12442896	0.63738	PRIM2BP	Retina	0.00578031
pixelWise	rs9330813	rs73175081	0.986999	PRKCE	Retina	0.00064201
pixelWise	rs762414084	rs7794485	0.993584	PRKXP1	Retina	0.00036057
pixelWise	rs9919402	rs7088846	0.977766	PRKXP1	Retina	0.0053128
pixelWise	rs190438	rs34317	0.56212	PROS2P	Retina	0.00060601
pixelWise	rs3138142	rs56108400	0.79298	PRTG	Retina	0.00248318
pixelWise	rs2145542	rs12880925	0.943332	PSMB11	Retina	0.00771207
pixelWise	rs190438	rs34317	0.56212	PSMC1	Retina	0.00060601
pixelWise	rs843348	rs843352	0.877303	PSMD2	Retina	0.0046561
pixelWise	rs6807660	rs9837054	0.889208	PTK2B	Retina	0.00047848
pixelWise	rs13054238	rs929271	0.983944	QPRT	Retina	0.00036996
pixelWise	rs74614808	rs16833310	0.945717	RACK1	Retina	0.00411878
pixelWise	rs9398171	rs10457180	0.931768	RACK1P1	Retina	0.00031374
pixelWise	rs62651780	rs6972855	0.515183	RAD52	Retina	0.00476762
pixelWise	1:43195191_TTAA_T	rs150151863	0.746982	RAMP2	Retina	0.00234629
pixelWise	rs9398171	rs2153960	0.987511	RANBP2	Retina	0.00042091
pixelWise	rs7752728	rs4713892	0.722575	RASL10B	Retina	0.00010687
pixelWise	rs1471909	rs325431	0.97644	RBBP4	Retina	0.00298877
pixelWise	rs7752728	rs992105	0.501948	RBM39	Retina	1.09e-06
pixelWise	rs13054238	rs11089441	0.778658	RBPMS-AS1	Retina	0.00010135
pixelWise	rs9398171	rs1268162	0.75622	RCC2P8	Retina	0.0025962
pixelWise	rs945170	rs1334806	0.826186	RELCH	Retina	1.47e-05
pixelWise	rs9398171	rs2802290	0.662435	RETNLB	Retina	0.0035185
pixelWise	rs200916002	rs8013357	0.545977	RFC2	Retina	7.87e-08
pixelWise	rs1471909	rs325431	0.97644	RGS9BP	Retina	0.00611556
pixelWise	rs9525830	rs9533608	0.964511	RIT2	Retina	0.0074239
pixelWise	rs2879054	rs4766588	0.78544	RLIG1P2	Retina	0.00330926
pixelWise	rs7161903	rs7497342	1	RN7SKP297	Retina	0.00958516
pixelWise	rs2854108	rs12408663	0.983456	RN7SL168P	Retina	0.00455968
pixelWise	rs6663840	rs1539648	0.875093	RN7SL221P	Retina	0.00692945
pixelWise	rs7752728	rs9296157	0.597139	RN7SL22P	Retina	0.00645988
pixelWise	rs2237157	rs2237141	0.735354	RN7SL231P	Retina	0.0010675
pixelWise	rs8008315	rs8007938	0.648232	RN7SL426P	Retina	0.0023244
pixelWise	rs1109114	rs1438688	0.855049	RN7SL521P	Retina	0.00160419
pixelWise	rs1470108	rs1470108	1	RN7SL583P	Retina	5.45e-13
pixelWise	rs141312163	rs2182024	0.941475	RN7SL640P	Retina	1.07e-16
pixelWise	rs4635359	rs4384613	0.572607	RN7SL647P	Retina	2.72e-06
pixelWise	rs9330813	rs28496879	0.535386	RN7SL656P	Retina	0.00162617
pixelWise	rs56293547	rs1654365	0.975519	RN7SL709P	Retina	2.25e-05
pixelWise	rs1471909	rs325436	0.843389	RN7SL789P	Retina	3.07e-07
pixelWise	rs1689939	rs1689939	1	RN7SL802P	Retina	0.00327234
pixelWise	rs9330813	rs73175081	0.986999	RN7SL836P	Retina	0.00064201
pixelWise	rs57215159	rs9322189	0.934406	RN7SL868P	Retina	0.00453459
pixelWise	rs1892296	rs12435594	0.941349	RNA5SP135	Retina	0.00031689
pixelWise	rs2854108	rs2854108	1	RNA5SP205	Retina	4.46e-05
pixelWise	rs9426785	rs10917075	0.802252	RNA5SP25	Retina	0.00983964
pixelWise	rs3138142	rs56108400	0.79298	RNA5SP265	Retina	0.00248318
pixelWise	rs2237157	rs9464785	0.939198	RNA5SP332	Retina	0.0020876
pixelWise	rs2854108	rs78170481	0.929078	RNA5SP335	Retina	0.00200705
pixelWise	rs190438	rs190438	1	RNA5SP365	Retina	0.00756422
pixelWise	rs9398171	rs9384679	0.628452	RNA5SP372	Retina	0.00216765
pixelWise	rs7752728	rs4713892	0.722575	RNA5SP406	Retina	0.00010687
pixelWise	rs7752728	rs4713892	0.722575	RNA5SP407	Retina	0.00010687
pixelWise	rs7752728	rs4711420	0.947954	RNA5SP408	Retina	9.19e-06
pixelWise	rs7752728	rs4711420	0.947954	RNA5SP409	Retina	9.19e-06
pixelWise	rs183659670	rs183659670	1	RNA5SP43	Retina	6.29e-35
pixelWise	rs258873	rs258873	1	RNA5SP68	Retina	7.63e-15
pixelWise	rs7161903	rs7497342	1	RNF169	Retina	0.00015713
pixelWise	rs62651780	rs6976926	0.832438	RNF223	Retina	0.00172884
pixelWise	rs6770312	rs139288080	0.675952	RNU2-17P	Retina	0.00747555
pixelWise	rs1468336	rs12673675	0.978255	RNU4ATAC16P	Retina	6.38e-07
pixelWise	rs2854108	rs2854108	1	RNU6-1099P	Retina	0.00874813
pixelWise	rs2575134	rs1986146	0.838046	RNU6-1163P	Retina	0.00954257
pixelWise	rs2145542	rs12437151	0.855054	RNU6-1179P	Retina	4.16e-05
pixelWise	rs2237157	rs9476827	0.722626	RNU6-1265P	Retina	0.00369341
pixelWise	rs9330813	rs28370276	0.545764	RNU6-1278P	Retina	0.00035318
pixelWise	rs9919402	rs7088846	0.977766	RNU6-181P	Retina	2.98e-08
pixelWise	rs76849341	rs73117851	0.517527	RNU6-199P	Retina	0.00061608
pixelWise	rs945170	rs1334806	0.826186	RNU6-21P	Retina	1.47e-05
pixelWise	rs7161903	rs2068982	0.774805	RNU6-237P	Retina	0.00013117
pixelWise	rs2854108	rs7517255	0.849303	RNU6-254P	Retina	0.00040145
pixelWise	rs183659670	rs183659670	1	RNU6-273P	Retina	2.72e-10
pixelWise	rs2237157	rs1474588	0.722626	RNU6-316P	Retina	0.00436804
pixelWise	rs1892296	rs2331919	0.941349	RNU6-39P	Retina	0.0006233
pixelWise	rs56293547	rs1654365	0.975519	RNU6-489P	Retina	2.25e-05
pixelWise	rs2237157	rs7754701	0.735354	RNU6-522P	Retina	0.00760054
pixelWise	rs1892296	rs2331919	0.941349	RNU6-571P	Retina	3.1e-13
pixelWise	rs183659670	rs183659670	1	RNU6-636P	Retina	2.2e-09
pixelWise	rs9398171	rs9384679	0.628452	RNU6-653P	Retina	0.00367725
pixelWise	rs6807660	rs9830830	0.889208	RNU6-666P	Retina	1.57e-06
pixelWise	rs2237157	rs7754701	0.735354	RNU6-799P	Retina	0.00760054
pixelWise	rs3743460	rs3743460	1	RNU6-808P	Retina	2.62e-05
pixelWise	rs9330813	rs28370276	0.545764	RNU6-924P	Retina	0.00083229
pixelWise	rs141312163	rs12132368	1	RNU6-99P	Retina	0.00290764
pixelWise	rs2237157	rs9476827	0.722626	RNU7-153P	Retina	0.00989781
pixelWise	rs1578060	rs1591805	0.85848	RNU7-182P	Retina	0.00075967
pixelWise	rs1892296	rs2331919	0.941349	RNU7-4P	Retina	3.1e-13
pixelWise	rs17279437	rs9857669	0.530696	RNY4P37	Retina	9.21e-13
pixelWise	rs2273171	rs766146	0.987378	RPL13AP26	Retina	0.00341417
pixelWise	rs7161903	rs76160708	0.781778	RPL21P108	Retina	0.00058532
pixelWise	rs72682570	rs55765131	1	RPL21P79	Retina	0.00131821
pixelWise	rs57215159	rs9286597	0.89316	RPL29P14	Retina	0.00146138
pixelWise	rs1689939	rs2467748	1	RPL31	Retina	0.00928756
pixelWise	rs516567	rs516567	1	RPL31P15	Retina	0.00583029
pixelWise	rs183659670	rs183659670	1	RPL31P16	Retina	6.02e-23
pixelWise	rs9398171	rs10457180	0.931768	RPL34-DT	Retina	2.47e-05
pixelWise	rs9398171	rs10457180	0.931768	RPL34	Retina	2.47e-05
pixelWise	rs4936637	rs10892758	0.594124	RPL34P9	Retina	0.00119937
pixelWise	rs9505097	rs76823979	0.778681	RPL35AP20	Retina	4.48e-06
pixelWise	rs9398171	rs9384679	0.628452	RPL36AP35	Retina	0.00546302
pixelWise	rs9398171	rs10457180	0.931768	RPL36P14	Retina	0.0081959
pixelWise	rs13054238	rs9606708	0.801528	RPL36P17	Retina	5.69e-09
pixelWise	rs12147623	rs59351079	0.507519	RPL39P36	Retina	0.00223845
pixelWise	rs2854108	rs2854108	1	RPL5P20	Retina	4.46e-10
pixelWise	rs76849341	rs73117851	0.517527	RPL5P31	Retina	0.00061608
pixelWise	rs843348	rs843355	0.643921	RPL6P16	Retina	2.62e-06
pixelWise	rs9330813	rs73175081	0.986999	RPL7AP16	Retina	0.00064201
pixelWise	rs7985441	rs9515381	0.806791	RPL7AP39	Retina	0.00553606
pixelWise	rs2237157	rs7754755	0.735354	RPL7AP47	Retina	0.00172798
pixelWise	rs183659670	rs183659670	1	RPS12P24	Retina	0.00924277
pixelWise	rs214092	rs214927	0.726159	RPS13	Retina	0.0013686
pixelWise	rs556217	rs475377	0.963069	RPS13P2	Retina	2.42e-13
pixelWise	rs6770312	rs6803715	0.791526	RPS14	Retina	0.004937
pixelWise	rs9330813	rs73175081	0.986999	RPS15AP10	Retina	1.2e-08
pixelWise	rs183659670	rs183659670	1	RPS16P4	Retina	7.45e-34
pixelWise	rs4936637	rs4936636	1	RPS17P7	Retina	0.00550872
pixelWise	rs7161903	rs2415245	1	RPS28P5	Retina	0.00565908
pixelWise	rs7161903	rs76160708	0.781778	RPS2P2	Retina	0.00058532
pixelWise	rs2854108	rs7517255	0.849303	RPS2P46	Retina	0.00040145
pixelWise	rs9330813	rs9330813	1	RPS2P7	Retina	0.00087312
pixelWise	rs9525830	rs9533608	0.964511	RPS3AP47	Retina	0.0074239
pixelWise	rs843348	rs2668189	0.892728	RPS3P3	Retina	0.00920932
pixelWise	rs4936637	rs10892758	0.594124	RPS4XP12	Retina	2.06e-05
pixelWise	rs2145542	rs12437151	0.855054	RPS4XP18	Retina	2.67e-05
pixelWise	rs2854108	rs12408663	0.983456	RPS6	Retina	0.00040069
pixelWise	rs843348	rs2668189	0.892728	RPSAP31	Retina	0.00328934
pixelWise	rs2180833	rs1254251	0.619445	RPSAP66	Retina	1.04e-06
pixelWise	rs7161903	rs2068982	0.774805	RPSAP6	Retina	0.0016049
pixelWise	rs1468336	rs10251808	0.978255	RPUSD1	Retina	0.00902173
pixelWise	rs9330813	rs73175081	0.986999	RUNX2-AS1	Retina	1.85e-21
pixelWise	rs9505097	rs76831056	0.614402	S100P	Retina	1.91e-05
pixelWise	rs76849341	rs73349015	0.725167	SALL1	Retina	0.0013218
pixelWise	rs9398171	rs2802295	0.662435	SART3	Retina	7.17e-07
pixelWise	rs9398171	rs9384679	0.628452	SCARNA2	Retina	1.68e-05
pixelWise	rs1471909	rs325431	0.97644	SCG5-AS1	Retina	6.37e-05
pixelWise	rs945170	rs1334806	0.826186	SCGB1D1	Retina	1.47e-05
pixelWise	rs529577066	rs72843143	0.993888	SDR42E1P3	Retina	0.00483894
pixelWise	rs9398171	rs1536057	0.635075	SELPLG	Retina	0.00323818
pixelWise	rs9398171	rs2802295	0.662435	SESN1	Retina	0.00166138
pixelWise	rs9505097	rs80334339	0.554616	SHBG	Retina	5.48e-09
pixelWise	rs56293547	rs1654365	0.975519	SIPA1L3	Retina	2.25e-05
pixelWise	rs56391092	rs55920307	0.96991	SIRT4	Retina	6.09e-08
pixelWise	14:75335538_CA_C	rs6574197	0.932179	SLC16A5	Retina	0.00056656
pixelWise	rs62651780	rs6972855	0.515183	SLC26A1	Retina	0.00476762
pixelWise	rs3743460	rs3743460	1	SLC44A3-AS1	Retina	0.00403783
pixelWise	rs1468336	rs28714607	0.982597	SLC52A3	Retina	8.55e-08
pixelWise	rs7161903	rs7497342	1	SLC9A3R1-AS1	Retina	0.00015713
pixelWise	rs529577066	rs78022196	1	SLCO4A1-AS1	Retina	0.00171876
pixelWise	rs76849341	rs73349015	0.725167	SMIM47	Retina	0.00093711
pixelWise	rs9505097	rs113944237	0.526205	SNORA48	Retina	0.00592803
pixelWise	rs529577066	rs78022196	1	SNORA57	Retina	0.00171876
pixelWise	rs214092	rs214927	0.726159	SNORD14B	Retina	0.0013686
pixelWise	rs1471909	rs325431	0.97644	SNRPCP1	Retina	0.00611556
pixelWise	rs9426785	rs12740881	0.584591	SNX29P1	Retina	0.00873828
pixelWise	rs2879054	rs4766588	0.78544	SORT1	Retina	0.00330926
pixelWise	rs74614808	rs74614808	1	SOX2	Retina	3.51e-12
pixelWise	rs258873	rs258873	1	SP3	Retina	7.63e-15
pixelWise	rs7161903	rs76160708	0.781778	SPCS2	Retina	4.66e-10
pixelWise	rs9505097	rs75757892	0.85098	SPDYE20P	Retina	0.00290647
pixelWise	rs13054238	rs929271	0.983944	SPN	Retina	0.00036996
pixelWise	rs1892296	rs12435594	0.941349	SPOPLP3	Retina	0.00031689
pixelWise	rs9330813	rs77164166	0.965185	SQOR	Retina	0.00136179
pixelWise	rs9330813	rs73175083	0.947986	SRBD1	Retina	0.00033358
pixelWise	rs183659670	rs183659670	1	SSTR3	Retina	5.89e-10
pixelWise	rs62651780	rs4723327	0.868813	SSTR5	Retina	0.00347154
pixelWise	rs9398171	rs2802288	0.662435	STXBP3	Retina	0.0016969
pixelWise	rs183659670	rs183659670	1	SULT6B1	Retina	7.45e-34
pixelWise	rs9398171	rs9398171	1	SUMO2P8	Retina	1.81e-06
pixelWise	rs2273171	rs766146	0.987378	SVIL2P	Retina	0.00341417
pixelWise	rs9398171	rs9384679	0.628452	TAF13	Retina	3.11e-16
pixelWise	rs4936637	rs11218350	0.973317	TBC1D32	Retina	0.00381244
pixelWise	1:43195191_TTAA_T	rs150151863	0.746982	TBCC	Retina	0.00623777
pixelWise	rs183659670	rs183659670	1	TCEA1P2	Retina	0.00294482
pixelWise	rs34183224	rs62175360	1	TESHL	Retina	0.00031138
pixelWise	rs9398171	rs10457180	0.931768	THAP5	Retina	0.00464757
pixelWise	rs62651780	rs6972855	0.515183	TIMM22	Retina	0.00347154
pixelWise	rs7752728	rs4713892	0.722575	TLN1	Retina	0.00010687
pixelWise	rs726799	rs11650199	0.827077	TMEM167AP2	Retina	0.00888953
pixelWise	rs9398171	rs2802295	0.662435	TMEM167B-DT	Retina	0.00166138
pixelWise	rs9398171	rs2802295	0.662435	TMEM167B	Retina	0.00166138
pixelWise	rs2237157	rs9476827	0.722626	TMEM43	Retina	0.00369341
pixelWise	rs726799	rs11650199	0.827077	TMEM51-AS2	Retina	0.00023582
pixelWise	rs9398171	rs2802288	0.662435	TMEM74	Retina	0.00015491
pixelWise	rs2145542	rs11629120	0.706137	TNFRSF10B	Retina	4.39e-05
pixelWise	rs7161903	rs2415242	0.767867	TOR1BP1	Retina	0.00122055
pixelWise	rs1471909	rs325431	0.97644	TP53TG3	Retina	0.00611556
pixelWise	rs11817531	rs11200918	0.832414	TPM3P3	Retina	0.00376024
pixelWise	rs141312163	rs12132368	1	TRAPPC6B	Retina	0.00198372
pixelWise	rs9398171	rs9384679	0.628452	TRAT1	Retina	0.00546302
pixelWise	rs11717195	rs34970607	0.884346	TRDN-AS1	Retina	0.00043812
pixelWise	rs13054238	rs9606708	0.801528	TRIM31-AS1	Retina	5.69e-09
pixelWise	rs13054238	rs11089441	0.778658	TRIM31	Retina	1.72e-05
pixelWise	rs6807660	rs9837054	0.889208	TRIM35	Retina	0.00047848
pixelWise	rs74614808	rs16833310	0.945717	TRIM52-AS1	Retina	0.00411878
pixelWise	rs2273171	rs179733	0.826988	TRIM72	Retina	0.00680572
pixelWise	rs9505097	rs78588343	0.794039	TRIP10	Retina	0.00847925
pixelWise	rs1468336	rs12673675	0.978255	TUBB8P11	Retina	0.00104744
pixelWise	1:43195191_TTAA_T	rs78968154	1	TUBG2	Retina	2.55e-05
pixelWise	rs2237157	rs7754755	0.735354	TVP23CP2	Retina	0.00172798
pixelWise	rs76849341	rs118100206	0.974839	TYMP	Retina	0.00162287
pixelWise	rs7161903	rs4646903	0.672706	TYW3	Retina	0.00991645
pixelWise	rs7161903	rs1821848	0.767867	UBL7-DT	Retina	0.0021075
pixelWise	rs7161903	rs1821848	0.767867	UBL7	Retina	0.0021075
pixelWise	rs2854108	rs7517255	0.849303	UFD1-AS1	Retina	0.00040145
pixelWise	rs141312163	rs11581796	0.941475	UGDH-AS1	Retina	0.00976614
pixelWise	rs141312163	rs11581796	0.941475	UGDH	Retina	0.00976614
pixelWise	rs13054238	rs11089441	0.778658	ULK4P3	Retina	1.72e-05
pixelWise	rs12531825	rs12531825	1	UMAD1	Retina	0.00208008
pixelWise	rs9398171	rs9384679	0.628452	UNG	Retina	1.68e-05
pixelWise	rs7752728	rs9296157	0.597139	UPK1A-AS1	Retina	0.00645988
pixelWise	rs9330813	rs73175083	0.947986	UQCRC2P1	Retina	1.1e-10
pixelWise	rs9330813	rs28496879	0.535386	UQCRH	Retina	0.00138721
pixelWise	rs183659670	rs183659670	1	VN1R53P	Retina	0.00029555
pixelWise	rs2854108	rs1995312	0.601346	VPS35L	Retina	0.00653143
pixelWise	rs1892296	rs2331919	0.941349	VWA8P1	Retina	0.0006233
pixelWise	rs7955891	rs11183272	0.91984	WASHC2C	Retina	0.00137885
pixelWise	rs726799	rs8081364	0.671036	WBP11	Retina	0.00207107
pixelWise	rs7161903	rs2068982	0.774805	WBP1	Retina	0.00013117
pixelWise	rs141312163	rs12132368	1	WDR19	Retina	2.57e-07
pixelWise	rs62651780	rs115018039	0.852939	WDR37	Retina	0.0022478
pixelWise	rs56293547	rs1654365	0.975519	WDR87	Retina	2.25e-05
pixelWise	rs9330813	rs73175081	0.986999	WFDC8	Retina	1.85e-21
pixelWise	rs9330813	rs77164166	0.965185	WFDC9	Retina	0.00136179
pixelWise	rs4936637	rs11218350	0.973317	WNT16	Retina	0.0084991
pixelWise	rs57215159	rs9485402	0.89261	WWTR1-IT1	Retina	0.00839976
pixelWise	rs9505097	rs76823979	0.778681	XAF 1	Retina	0.00290396
pixelWise	rs17279437	rs9857669	0.530696	XCR1	Retina	0.0013907
pixelWise	rs141312163	rs2182024	0.941475	XIRP1	Retina	1.07e-16
pixelWise	rs2237157	rs1474588	0.722626	XPC	Retina	0.00461218
pixelWise	rs7161903	rs76160708	0.781778	XRRA1	Retina	4.66e-10
pixelWise	rs7161903	rs7497342	1	YLPM1	Retina	0.0001114
pixelWise	rs9505097	rs76831056	0.614402	YWHAQP10	Retina	1.91e-05
pixelWise	rs1471909	rs325431	0.97644	ZBTB8OS	Retina	0.00298877
pixelWise	rs6807660	rs9830830	0.889208	ZCWPW2	Retina	0.00723112
pixelWise	rs1468336	rs12673675	0.978255	ZDHHC11B	Retina	6.38e-07
pixelWise	rs9426785	rs12740881	0.584591	ZDHHC20-IT1	Retina	0.00873828
pixelWise	rs6807660	rs9830830	0.889208	ZKSCAN3	Retina	0.00723112
pixelWise	rs72682570	rs72682570	1	ZNF217-AS1	Retina	0.00239404
pixelWise	rs1109114	rs1438688	0.855049	ZNF398	Retina	0.00160419
pixelWise	rs7161903	rs1821848	0.767867	ZNF407-AS1	Retina	2.69e-06
pixelWise	rs7161903	rs1821848	0.767867	ZNF407	Retina	2.69e-06
pixelWise	rs1109114	rs1438688	0.855049	ZNF425	Retina	0.00160419
pixelWise	rs2237157	rs9464785	0.939198	ZNF519	Retina	0.0020876
pixelWise	rs12147623	rs59351079	0.507519	ZNF646P1	Retina	0.00223845
pixelWise	rs3743460	rs3743460	1	ZNF892	Retina	0.00489142
pixelWise	rs9398171	rs2802288	0.662435	ZPR1P1	Retina	0.00015491
FPC	rs3020595	rs2854108	0.967829	CAPZB	Adult_Cortex	5.74e-47
FPC	rs3020595	rs2854108	0.967829	CAPZB	Fetal_Cortex	8.32e-27
FPC	rs3020595	rs2854108	0.967829	MINOS1-NBL1	Adult_Cortex	2.72e-15
FPC	rs3020595	rs2854108	0.967829	MINOS1-NBL1	Fetal_Cortex	5.23e-15
FPC	rs3020595	rs2854108	0.967829	MINOS1	Adult_Cortex	2.72e-15
FPC	rs3020595	rs2854108	0.967829	MINOS1	Fetal_Cortex	5.23e-15
FPC	rs3020595	rs2314329	0.841741	NBL1	Adult_Cortex	4.03e-36
FPC	rs10917344	rs34565529	0.967657	CDC42	Adult_Cortex	4.62e-15
FPC	rs10917344	rs34565529	0.967657	WNT4	Adult_Cortex	1.62e-11
FPC	rs10917344	rs34565529	0.967657	C1QC	Adult_Cortex	7.12e-14
FPC	rs10917344	rs34565529	0.967657	C1QB	Adult_Cortex	7.12e-14
FPC	rs10917344	rs34565529	0.967657	LUZP1	Adult_Cortex	6.18e-20
FPC	rs10917344	rs2776822	0.777466	HTR1D	Adult_Cortex	8.37e-14
FPC	rs55992320	rs4839272	0.989252	WNT2B	Adult_Cortex	2.27e-11
FPC	rs55992320	rs4839272	0.989252	WNT2B	Fetal_Cortex	9.58e-14
FPC	rs55992320	rs4839272	0.989252	ST7L	Adult_Cortex	3.35e-34
FPC	rs55992320	rs4839272	0.989252	ST7L	Fetal_Cortex	6.87e-33
FPC	rs55992320	rs4839272	0.989252	CAPZA1	Adult_Cortex	3.35e-34
FPC	rs55992320	rs4839272	0.989252	CAPZA1	Fetal_Cortex	6.87e-33
FPC	rs55992320	rs4839272	0.989252	FAM19A3	Adult_Cortex	4.05e-36
FPC	rs55992320	rs4839272	0.989252	FAM19A3	Fetal_Cortex	2.7e-27
FPC	rs55992320	rs9429709	0.973285	SLC16A1	Adult_Cortex	2.27e-47
FPC	rs55992320	rs4839272	0.989252	MAGI3	Adult_Cortex	8.94e-21
FPC	rs55992320	rs4839272	0.989252	MAGI3	Fetal_Cortex	3.83e-24
FPC	rs55992320	rs4839272	0.989252	RSBN1	Adult_Cortex	1.89e-15
FPC	rs55992320	rs4839272	0.989252	RSBN1	Fetal_Cortex	1.2e-15
FPC	rs55992320	rs4839272	0.989252	PTPN22	Adult_Cortex	3.9e-13
FPC	rs55992320	rs4839272	0.989252	AP4B1	Fetal_Cortex	1.35e-15
FPC	rs55992320	rs4839272	0.989252	DCLRE1B	Fetal_Cortex	1.35e-15
FPC	rs55992320	rs4839272	0.989252	HIPK1	Adult_Cortex	1.37e-16
FPC	rs55992320	rs4839272	0.989252	HIPK1	Fetal_Cortex	1.61e-28
FPC	rs55992320	rs4839272	0.989252	SYT6	Fetal_Cortex	9.14e-14
FPC	rs55992320	rs4839272	0.989252	TRIM33	Adult_Cortex	2.45e-19
FPC	rs12035399	rs12122499	0.824573	NMNAT2	Adult_Cortex	3.42e-15
FPC	rs12035399	rs12122499	0.824573	NMNAT2	Fetal_Cortex	5.6e-15
FPC	rs2853603	rs2794783	0.854035	GPR137B	Fetal_Cortex	3.35e-13
FPC	rs2853603	rs2794783	0.854035	LGALS8	Fetal_Cortex	9.96e-24
FPC	rs2853603	rs2794783	0.854035	HEATR1	Fetal_Cortex	2.28e-18
FPC	rs232541	rs537412	0.824814	RMDN2	Adult_Cortex	2.83e-36
FPC	rs232541	rs537412	0.824814	RMDN2	Fetal_Cortex	7.45e-33
FPC	rs232541	rs537412	0.824814	HNRNPLL	Adult_Cortex	5.28e-12
FPC	rs232541	rs537412	0.824814	HNRNPLL	Fetal_Cortex	4.92e-16
FPC	rs7558687	rs1902060	0.813871	RTN4	Fetal_Cortex	1.65e-13
FPC	rs7558687	rs12621495	0.8489	MTIF2	Adult_Cortex	4.85e-18
FPC	rs7558687	rs1902060	0.813871	MTIF2	Fetal_Cortex	1.69e-78
FPC	rs7558687	rs1902060	0.813871	SMEK2	Adult_Cortex	7.14e-14
FPC	rs7558687	rs1902060	0.813871	SMEK2	Fetal_Cortex	3.65e-22
FPC	rs56277867	rs11370209	0.854706	ACVR1	Adult_Cortex	2.3e-11
FPC	rs56277867	rs11370209	0.854706	UPP2	Adult_Cortex	2.3e-11
FPC	rs17279437	rs80163550	0.626186	ZNF660	Fetal_Cortex	7.55e-13
FPC	rs17279437	rs80163550	0.626186	ZNF197	Fetal_Cortex	7.55e-13
FPC	rs17279437	rs80163550	0.626186	ZDHHC3	Fetal_Cortex	1.85e-15
FPC	rs17279437	rs80163550	0.626186	EXOSC7	Fetal_Cortex	1.85e-15
FPC	rs17279437	rs80163550	0.626186	TMEM158	Adult_Cortex	3.27e-12
FPC	rs17279437	rs80163550	0.626186	TMEM158	Fetal_Cortex	1.65e-23
FPC	rs17279437	rs80163550	0.626186	FYCO1	Fetal_Cortex	1.92e-19
FPC	rs77877421	rs77877421	1	FOXP1	Adult_Cortex	3.86e-57
FPC	rs77877421	rs77877421	1	FOXP1	Fetal_Cortex	4.15e-39
FPC	rs11717195	rs35606005	0.785818	CCDC58	Fetal_Cortex	6.69e-18
FPC	rs11717195	rs35606005	0.785818	FAM162A	Fetal_Cortex	6.69e-18
FPC	rs11717195	rs6794202	0.876112	PTPLB	Adult_Cortex	1.18e-20
FPC	rs11743441	rs26579	0.824339	TMEM161B	Adult_Cortex	3.46e-22
FPC	rs11743441	rs254779	0.951354	TMEM161B	Fetal_Cortex	1.57e-17
FPC	rs11743441	rs410671	0.872675	CETN3	Adult_Cortex	1.07e-17
FPC	rs11743441	rs254779	0.951354	CETN3	Fetal_Cortex	1.34e-34
FPC	rs11743441	rs26579	0.824339	MBLAC2	Adult_Cortex	6.89e-16
FPC	rs11743441	rs254779	0.951354	MBLAC2	Fetal_Cortex	1.97e-11
FPC	rs11743441	rs26579	0.824339	POLR3G	Adult_Cortex	8.06e-16
FPC	rs11743441	rs254779	0.951354	POLR3G	Fetal_Cortex	1.2e-24
FPC	rs11743441	rs254779	0.951354	LYSMD3	Fetal_Cortex	1.25e-12
FPC	rs11743441	rs254779	0.951354	GPR98	Fetal_Cortex	1.25e-12
FPC	rs1109114	rs12659695	0.85221	SCGB3A2	Fetal_Cortex	1.81e-14
FPC	rs1109114	rs12659695	0.85221	ABLIM3	Adult_Cortex	4.4e-57
FPC	rs1109114	rs12659695	0.85221	ABLIM3	Fetal_Cortex	5.26e-60
FPC	rs1109114	rs12659695	0.85221	GRPEL2	Adult_Cortex	6.11e-48
FPC	rs1109114	rs12659695	0.85221	GRPEL2	Fetal_Cortex	1.63e-15
FPC	rs1109114	rs12659695	0.85221	PCYOX1L	Adult_Cortex	4.64e-33
FPC	rs1109114	rs12659695	0.85221	CSNK1A1	Adult_Cortex	2.32e-51
FPC	rs1109114	rs12659695	0.85221	CSNK1A1	Fetal_Cortex	1.52e-32
FPC	rs1109114	rs12659695	0.85221	ARHGEF37	Adult_Cortex	2.32e-51
FPC	rs1109114	rs12659695	0.85221	ARHGEF37	Fetal_Cortex	1.52e-32
FPC	rs61739424	rs2913850	0.61948	COL23A1	Adult_Cortex	7.79e-47
FPC	rs4700712	rs4700710	1	MAPK9	Adult_Cortex	2.43e-13
FPC	rs67570523	rs77373614	0.868855	SNX3	Adult_Cortex	1.27e-12
FPC	rs67570523	rs77373614	0.868855	FOXO3	Adult_Cortex	9.59e-33
FPC	rs67570523	rs77373614	0.868855	FOXO3	Fetal_Cortex	2.43e-69
FPC	rs67570523	rs77373614	0.868855	ARMC2	Adult_Cortex	6.54e-33
FPC	rs67570523	rs77373614	0.868855	ARMC2	Fetal_Cortex	1.85e-20
FPC	rs67570523	rs11153151	0.580594	SESN1	Adult_Cortex	1.5e-14
FPC	rs67570523	rs11153151	0.580594	CEP57L1	Adult_Cortex	1.5e-14
FPC	rs67570523	rs77373614	0.868855	CD164	Adult_Cortex	2.77e-15
FPC	rs67570523	rs77373614	0.868855	PPIL6	Fetal_Cortex	8.18e-20
FPC	rs67570523	rs77373614	0.868855	PPIL6	Adult_Cortex	2.01e-25
FPC	rs67570523	rs77373614	0.868855	SMPD2	Fetal_Cortex	8.18e-20
FPC	rs67570523	rs77373614	0.868855	SMPD2	Adult_Cortex	2.01e-25
FPC	rs67570523	rs77373614	0.868855	MICAL1	Adult_Cortex	1.1e-17
FPC	rs56056246	rs56056246	1	PBOV1	Fetal_Cortex	2.2e-14
FPC	rs56056246	rs56056246	1	ECT2L	Fetal_Cortex	2.53e-12
FPC	rs56056246	rs56056246	1	ABRACL	Fetal_Cortex	2.94e-12
FPC	rs56056246	rs56056246	1	CITED2	Fetal_Cortex	1.7e-18
FPC	rs11441223	rs9397036	0.655819	LATS1	Adult_Cortex	1.36e-13
FPC	rs11441223	rs9397036	0.655819	LATS1	Fetal_Cortex	1.78e-33
FPC	rs11441223	rs9397036	0.655819	NUP43	Fetal_Cortex	4.58e-14
FPC	rs11441223	rs9397036	0.655819	PCMT1	Fetal_Cortex	4.58e-14
FPC	rs11441223	rs11155674	0.709418	ULBP1	Fetal_Cortex	7.73e-12
FPC	rs11441223	rs9397036	0.655819	ULBP3	Fetal_Cortex	1.19e-17
FPC	rs11441223	rs9397036	0.655819	AKAP12	Fetal_Cortex	8.41e-12
FPC	rs111907575	rs4723801	0.854626	SUN1	Adult_Cortex	1.16e-14
FPC	rs111907575	rs4723801	0.854626	ADAP1	Adult_Cortex	8.04e-17
FPC	rs111907575	rs4723801	0.854626	COX19	Adult_Cortex	1.33e-191
FPC	rs111907575	rs4723801	0.854626	COX19	Fetal_Cortex	1.13e-170
FPC	rs111907575	rs4723801	0.854626	C7orf50	Adult_Cortex	6.54e-60
FPC	rs111907575	rs4723801	0.854626	C7orf50	Fetal_Cortex	2.79e-54
FPC	rs111907575	rs7777203	0.835873	GPR146	Adult_Cortex	2.29e-98
FPC	rs111907575	rs7777203	0.835873	GPR146	Fetal_Cortex	6.01e-33
FPC	rs111907575	rs4723801	0.854626	ZFAND2A	Adult_Cortex	1.67e-66
FPC	rs111907575	rs4723801	0.854626	ZFAND2A	Fetal_Cortex	4.46e-81
FPC	rs111907575	rs34574588	0.509648	MICALL2	Fetal_Cortex	5.03e-12
FPC	rs111907575	rs4723801	0.854626	MICALL2	Adult_Cortex	1.78e-12
FPC	rs111907575	rs4723801	0.854626	MAFK	Adult_Cortex	2.29e-14
FPC	rs111907575	rs34574588	0.509648	TMEM184A	Fetal_Cortex	2.89e-13
FPC	rs111907575	rs34574588	0.509648	CHST12	Fetal_Cortex	2e-11
FPC	rs55842511	rs56037894	0.585041	FIGNL1	Fetal_Cortex	5.39e-25
FPC	rs12719025	rs36008765	0.654083	FIGNL1	Adult_Cortex	8.54e-21
FPC	rs427534	rs34526464	0.649723	MUC3A	Adult_Cortex	1.92e-15
FPC	rs427534	rs201443	0.793697	PLOD3	Fetal_Cortex	2.91e-15
FPC	rs427534	rs201443	0.793697	ZNHIT1	Fetal_Cortex	2.91e-15
FPC	rs427534	rs34526464	0.649723	FIS1	Adult_Cortex	4.79e-19
FPC	rs427534	rs201443	0.793697	CUX1	Adult_Cortex	4.89e-19
FPC	rs427534	rs201443	0.793697	CUX1	Fetal_Cortex	1.37e-44
FPC	rs398603	rs446454	0.988604	TMEM74	Adult_Cortex	8.37e-20
FPC	rs398603	rs446454	0.988604	NUDCD1	Fetal_Cortex	7.73e-14
FPC	rs398603	rs446454	0.988604	ENY2	Fetal_Cortex	7.73e-14
FPC	rs2670139	rs12347057	0.908314	LHX2	Fetal_Cortex	3.25e-38
FPC	rs2670139	rs12347057	0.908314	LHX2	Adult_Cortex	2.22e-27
FPC	rs2932912	rs1707281	0.8729	TRDMT1	Adult_Cortex	1.84e-18
FPC	rs2932912	rs1707281	0.8729	ST8SIA6	Adult_Cortex	2.32e-13
FPC	rs1900003	rs10047355	0.502696	SIRT1	Adult_Cortex	1.81e-18
FPC	rs1900003	rs10047355	0.502696	HERC4	Adult_Cortex	1.61e-23
FPC	rs1336259	rs2817687	0.511416	SLIT1	Adult_Cortex	4.81e-30
FPC	rs1336259	rs2636817	0.958767	SLIT1	Fetal_Cortex	2.26e-16
FPC	rs1336259	rs2817687	0.511416	RRP12	Adult_Cortex	1.02e-15
FPC	rs4917915	rs10883550	0.964208	PKD2L1	Fetal_Cortex	8.23e-12
FPC	rs4917915	rs10883550	0.964208	SEC31B	Adult_Cortex	6.35e-46
FPC	rs4917915	rs10883550	0.964208	SEC31B	Fetal_Cortex	2.51e-43
FPC	rs4917915	rs10883550	0.964208	NDUFB8	Adult_Cortex	6.35e-46
FPC	rs4917915	rs10883550	0.964208	NDUFB8	Fetal_Cortex	2.51e-43
FPC	rs4917915	rs10883550	0.964208	HIF1AN	Adult_Cortex	6.35e-46
FPC	rs4917915	rs10883550	0.964208	HIF1AN	Fetal_Cortex	2.51e-43
FPC	rs7902306	rs10883728	0.849621	PDZD7	Fetal_Cortex	1.34e-11
FPC	rs7902306	rs10883728	0.849621	SFXN3	Fetal_Cortex	1.34e-11
FPC	rs7902306	rs10883728	0.849621	HPS6	Adult_Cortex	1.18e-13
FPC	rs7902306	rs10883728	0.849621	LDB1	Adult_Cortex	5.02e-54
FPC	rs7902306	rs10883728	0.849621	LDB1	Fetal_Cortex	8.29e-74
FPC	rs7902306	rs10883728	0.849621	PPRC1	Adult_Cortex	4.4e-40
FPC	rs7902306	rs10883728	0.849621	PPRC1	Fetal_Cortex	9.18e-69
FPC	rs7902306	rs10883728	0.849621	ELOVL3	Adult_Cortex	4.28e-25
FPC	rs7902306	rs10883728	0.849621	ELOVL3	Fetal_Cortex	1.43e-21
FPC	rs7902306	rs10883728	0.849621	PITX3	Fetal_Cortex	1.32e-16
FPC	rs7902306	rs10883728	0.849621	GBF1	Fetal_Cortex	1.32e-16
FPC	rs7902306	rs10883728	0.849621	FBXL15	Adult_Cortex	1.04e-14
FPC	rs7902306	rs10883728	0.849621	FBXL15	Fetal_Cortex	3.09e-24
FPC	rs7902306	rs10883728	0.849621	CUEDC2	Adult_Cortex	2.35e-54
FPC	rs7902306	rs10883728	0.849621	CUEDC2	Fetal_Cortex	9.34e-90
FPC	rs7902306	rs10883728	0.849621	C10orf95	Fetal_Cortex	1.38e-21
FPC	rs7902306	rs6584504	0.849621	TMEM180	Adult_Cortex	1.42e-14
FPC	rs7902306	rs10883728	0.849621	TMEM180	Fetal_Cortex	3.86e-150
FPC	rs7902306	rs10748827	0.837051	ACTR1A	Adult_Cortex	1.84e-41
FPC	rs7902306	rs12414407	0.695445	ACTR1A	Fetal_Cortex	4.73e-96
FPC	rs7902306	rs10748827	0.837051	SUFU	Adult_Cortex	1.84e-41
FPC	rs7902306	rs12414407	0.695445	SUFU	Fetal_Cortex	4.73e-96
FPC	rs7902306	rs10883728	0.849621	ARL 3.00	Adult_Cortex	2.41e-54
FPC	rs7902306	rs10883728	0.849621	ARL 3.00	Fetal_Cortex	5.01e-69
FPC	rs7902306	rs10883728	0.849621	SFXN2	Adult_Cortex	2.41e-54
FPC	rs7902306	rs10883728	0.849621	SFXN2	Fetal_Cortex	5.01e-69
FPC	rs7902306	rs10883728	0.849621	WBP1L	Adult_Cortex	4.98e-14
FPC	rs7902306	rs10883728	0.849621	WBP1L	Fetal_Cortex	7.14e-39
FPC	rs7902306	rs10883728	0.849621	CYP17A1	Adult_Cortex	9.65e-17
FPC	rs7902306	rs10883728	0.849621	AS3MT	Fetal_Cortex	8.96e-12
FPC	rs7902306	rs10883728	0.849621	NT5C2	Adult_Cortex	9.67e-19
FPC	rs7902306	rs10883728	0.849621	NT5C2	Fetal_Cortex	1.59e-17
FPC	rs7902306	rs2251772	0.653935	RPEL1	Adult_Cortex	1.33e-16
FPC	rs7902306	rs10883728	0.849621	INA	Fetal_Cortex	5.18e-26
FPC	rs7902306	rs12414407	0.695445	INA	Adult_Cortex	7e-12
FPC	rs7902306	rs12414407	0.695445	PCGF6	Adult_Cortex	1.9e-14
FPC	rs7902306	rs2251772	0.653935	PCGF6	Fetal_Cortex	3.96e-12
FPC	rs7902306	rs10883728	0.849621	USMG5	Fetal_Cortex	5.37e-12
FPC	rs7902306	rs10883728	0.849621	PDCD11	Fetal_Cortex	5.37e-12
FPC	rs7902306	rs10883728	0.849621	CALHM2	Fetal_Cortex	1.97e-12
FPC	rs7902306	rs2486757	0.595018	CALHM2	Adult_Cortex	4.88e-13
FPC	rs7902306	rs10883728	0.849621	CALHM1	Fetal_Cortex	1.97e-12
FPC	rs7902306	rs2486757	0.595018	CALHM1	Adult_Cortex	4.88e-13
FPC	rs2984814	rs3026378	0.541616	DCDC1	Fetal_Cortex	3.19e-13
FPC	rs2984814	rs3026378	0.541616	DNAJC24	Fetal_Cortex	3.19e-13
FPC	rs2984814	rs3026378	0.541616	IMMP1L	Fetal_Cortex	6.42e-36
FPC	rs2984814	rs3026378	0.541616	ELP4	Fetal_Cortex	6.42e-36
FPC	rs2984814	rs3026378	0.541616	WT1	Fetal_Cortex	2.19e-59
FPC	rs2984814	rs3026378	0.541616	QSER1	Fetal_Cortex	5.11e-18
FPC	rs12361415	rs11039149	0.539344	CKAP5	Adult_Cortex	7.91e-14
FPC	rs12361415	rs11039149	0.539344	C11orf49	Adult_Cortex	7.14e-14
FPC	rs12361415	rs12225051	0.972069	ACP2	Adult_Cortex	5.21e-12
FPC	rs12361415	rs10838703	0.821238	ACP2	Fetal_Cortex	6.02e-38
FPC	rs12361415	rs12225051	0.972069	NR1H3	Adult_Cortex	5.21e-12
FPC	rs12361415	rs10838703	0.821238	NR1H3	Fetal_Cortex	6.02e-38
FPC	rs12361415	rs10838703	0.821238	MADD	Adult_Cortex	1.08e-23
FPC	rs12361415	rs11039149	0.539344	MADD	Fetal_Cortex	1.92e-11
FPC	rs12361415	rs6485758	0.867075	SPI1	Adult_Cortex	2.31e-17
FPC	rs12361415	rs12225051	0.972069	SLC39A13	Adult_Cortex	9.13e-22
FPC	rs12361415	rs12225051	0.972069	SLC39A13	Fetal_Cortex	3.61e-45
FPC	rs12361415	rs12225051	0.972069	RAPSN	Adult_Cortex	1.18e-35
FPC	rs12361415	rs12225051	0.972069	KBTBD4	Adult_Cortex	3.67e-92
FPC	rs12361415	rs12225051	0.972069	KBTBD4	Fetal_Cortex	8.1e-41
FPC	rs12361415	rs12225051	0.972069	FAM180B	Adult_Cortex	3.67e-92
FPC	rs12361415	rs12225051	0.972069	FAM180B	Fetal_Cortex	8.1e-41
FPC	rs12361415	rs11039149	0.539344	C1QTNF4	Adult_Cortex	1.7e-17
FPC	rs12361415	rs10838703	0.821238	C1QTNF4	Fetal_Cortex	4.24e-19
FPC	rs12361415	rs10838703	0.821238	MTCH2	Adult_Cortex	2.93e-15
FPC	rs12361415	rs10838703	0.821238	MTCH2	Fetal_Cortex	2.35e-20
FPC	rs12361415	rs10838703	0.821238	NUP160	Fetal_Cortex	6.46e-13
FPC	rs12361415	rs12225051	0.972069	NUP160	Adult_Cortex	1.71e-13
FPC	rs12791393	rs880487	0.8614	OAF	Adult_Cortex	6.43e-29
FPC	rs12791393	rs7949789	0.53606	OAF	Fetal_Cortex	9.25e-19
FPC	rs12791393	rs7949789	0.53606	TMEM136	Fetal_Cortex	3.45e-12
FPC	rs10771345	rs7964208	0.782322	ARNTL2	Adult_Cortex	2.35e-18
FPC	rs10771345	rs306664	0.539489	ARNTL2	Fetal_Cortex	2.52e-17
FPC	rs10771345	rs72157532	0.793512	PPFIBP1	Adult_Cortex	1.94e-13
FPC	rs10771345	rs306664	0.539489	PPFIBP1	Fetal_Cortex	2.35e-46
FPC	rs1047912	rs11169349	0.575156	SPATS2	Fetal_Cortex	6.61e-16
FPC	rs1047912	rs11365705	0.734055	NCKAP5L	Adult_Cortex	2.5e-18
FPC	rs1047912	rs11169349	0.575156	AQP6	Fetal_Cortex	2.03e-14
FPC	rs1047912	rs11365705	0.734055	ASIC1	Adult_Cortex	7.68e-13
FPC	rs1047912	rs11169349	0.575156	ASIC1	Fetal_Cortex	5.32e-22
FPC	rs1047912	rs11365705	0.734055	GPD1	Adult_Cortex	3.46e-20
FPC	rs1047912	rs9788075	0.734055	GPD1	Fetal_Cortex	1.57e-12
FPC	rs1047912	rs7137845	0.740786	COX14	Adult_Cortex	3.44e-13
FPC	rs1047912	rs11365705	0.734055	COX14	Fetal_Cortex	1.37e-11
FPC	rs1047912	rs7137845	0.740786	CERS5	Adult_Cortex	2.64e-13
FPC	rs1047912	rs11365705	0.734055	CERS5	Fetal_Cortex	4.19e-15
FPC	rs1047912	rs7137845	0.740786	LIMA1	Adult_Cortex	1.48e-17
FPC	rs1047912	rs11365705	0.734055	LIMA1	Fetal_Cortex	3.67e-23
FPC	rs1047912	rs7137845	0.740786	FAM186A	Adult_Cortex	3.76e-15
FPC	rs1047912	rs11365705	0.734055	FAM186A	Fetal_Cortex	5.12e-34
FPC	rs1047912	rs1047912	1	DIP2B	Adult_Cortex	7.97e-49
FPC	rs1047912	rs11365705	0.734055	DIP2B	Fetal_Cortex	7.84e-77
FPC	rs1047912	rs11365705	0.734055	METTL7A	Fetal_Cortex	4.7e-13
FPC	rs1047912	rs7137845	0.740786	METTL7A	Adult_Cortex	3.73e-19
FPC	rs1047912	rs12829524	0.732104	LETMD1	Adult_Cortex	4.74e-24
FPC	rs1047912	rs12829524	0.732104	LETMD1	Fetal_Cortex	1.1e-16
FPC	rs1047912	rs7137845	0.740786	CSRNP2	Adult_Cortex	4.9e-18
FPC	rs1047912	rs11365705	0.734055	CSRNP2	Fetal_Cortex	1.48e-15
FPC	rs1047912	rs12829524	0.732104	AC139768.1	Adult_Cortex	3.68e-14
FPC	rs1047912	rs7137845	0.740786	DAZAP2	Adult_Cortex	2.22e-15
FPC	rs1047912	rs11365705	0.734055	DAZAP2	Fetal_Cortex	2.17e-15
FPC	rs1047912	rs11365705	0.734055	SMAGP	Fetal_Cortex	1.26e-12
FPC	rs1047912	rs7137845	0.740786	SMAGP	Adult_Cortex	1.51e-11
FPC	rs1047912	rs7137845	0.740786	BIN2	Adult_Cortex	4.52e-12
FPC	rs1047912	rs12829524	0.732104	CELA1	Adult_Cortex	3.17e-20
FPC	rs3138142	rs3138142	1	GDF11	Adult_Cortex	4.64e-17
FPC	rs3138142	rs3138142	1	SARNP	Adult_Cortex	7.91e-13
FPC	rs3138142	rs3138142	1	SARNP	Fetal_Cortex	7.71e-12
FPC	rs3138142	rs3138142	1	ORMDL2	Adult_Cortex	7.91e-13
FPC	rs3138142	rs3138142	1	ORMDL2	Fetal_Cortex	7.71e-12
FPC	rs3138142	rs3138142	1	WIBG	Adult_Cortex	4.7e-40
FPC	rs3138142	rs3138142	1	WIBG	Fetal_Cortex	3.17e-20
FPC	rs3138142	rs3138142	1	DGKA	Adult_Cortex	4.7e-40
FPC	rs3138142	rs3138142	1	DGKA	Fetal_Cortex	3.17e-20
FPC	rs3138142	rs3138142	1	RPS26	Adult_Cortex	5.28e-15
FPC	rs3138142	rs3138142	1	RPS26	Fetal_Cortex	1.36e-14
FPC	rs3138142	rs3138142	1	RP11-603J24.9	Fetal_Cortex	5.06e-21
FPC	rs3138142	rs3138142	1	PA2G4	Fetal_Cortex	5.06e-21
FPC	rs3138142	rs3138142	1	RPL41	Adult_Cortex	1.59e-16
FPC	rs3138142	rs3138142	1	RPL41	Fetal_Cortex	2.84e-28
FPC	rs3138142	rs3138142	1	ZC3H10	Adult_Cortex	1.59e-16
FPC	rs3138142	rs3138142	1	ZC3H10	Fetal_Cortex	2.84e-28
FPC	rs3138142	rs3138142	1	ESYT1	Adult_Cortex	1.59e-16
FPC	rs3138142	rs3138142	1	ESYT1	Fetal_Cortex	2.84e-28
FPC	rs3138142	rs3138142	1	CS	Fetal_Cortex	3.83e-17
FPC	rs3138142	rs3138142	1	RP11-977G19.10	Fetal_Cortex	4.07e-14
FPC	rs3138142	rs3138142	1	CNPY2	Fetal_Cortex	4.07e-14
FPC	rs3138142	rs3138142	1	PRIM1	Fetal_Cortex	9.45e-12
FPC	rs3138142	rs3138142	1	HSD17B6	Fetal_Cortex	9.45e-12
FPC	rs35845043	rs35099849	0.921478	SART3	Fetal_Cortex	1.41e-11
FPC	rs35845043	rs35099849	0.921478	ISCU	Fetal_Cortex	1.41e-11
FPC	rs35845043	rs35099849	0.921478	SSH1	Fetal_Cortex	2.78e-33
FPC	rs35845043	rs35099849	0.921478	DAO	Fetal_Cortex	2.78e-33
FPC	rs35845043	rs35099849	0.921478	ALKBH2	Fetal_Cortex	1.93e-26
FPC	rs35845043	rs35099849	0.921478	UNG	Fetal_Cortex	1.93e-26
FPC	rs35845043	rs35845043	1	FOXN4	Fetal_Cortex	1.73e-27
FPC	rs35845043	rs35099849	0.921478	FAM222A	Fetal_Cortex	5.21e-20
FPC	rs9533603	rs9525838	1	EPSTI1	Fetal_Cortex	1.1e-48
FPC	rs9533603	rs11147927	0.521983	DNAJC15	Fetal_Cortex	3.4e-19
FPC	rs10132995	rs3818289	0.96122	DACT1	Adult_Cortex	2.3e-11
FPC	rs10132995	rs3818289	0.96122	DACT1	Fetal_Cortex	9.07e-16
FPC	rs10132995	rs3818289	0.96122	DAAM1	Adult_Cortex	1.01e-58
FPC	rs17095953	rs17095953	1	DAAM1	Adult_Cortex	3.35e-20
FPC	rs10132995	rs3818289	0.96122	DAAM1	Fetal_Cortex	1.87e-58
FPC	rs10132995	rs3818289	0.96122	RTN1	Fetal_Cortex	3.56e-18
FPC	rs12592512	rs2012008	0.961114	STOML1	Adult_Cortex	4.19e-18
FPC	rs12592512	rs2012008	0.961114	STOML1	Fetal_Cortex	3.76e-16
FPC	rs12592512	rs2012008	0.961114	PML	Adult_Cortex	4.19e-18
FPC	rs12592512	rs2012008	0.961114	PML	Fetal_Cortex	3.76e-16
FPC	rs12592512	rs2012008	0.961114	STRA6	Fetal_Cortex	1.37e-18
FPC	rs12592512	rs2012008	0.961114	CCDC33	Fetal_Cortex	1.37e-18
FPC	rs12592512	rs2012008	0.961114	UBL7	Adult_Cortex	1.69e-34
FPC	rs12592512	rs2012008	0.961114	UBL7	Fetal_Cortex	2.37e-29
FPC	rs12592512	rs2012008	0.961114	ARID3B	Adult_Cortex	1.86e-21
FPC	rs12592512	rs2012008	0.961114	ARID3B	Fetal_Cortex	2.63e-13
FPC	rs12592512	rs2012008	0.961114	CLK3	Fetal_Cortex	2.01e-44
FPC	rs12592512	rs2012008	0.961114	CYP1A1	Adult_Cortex	4.95e-18
FPC	rs12592512	rs2012008	0.961114	LMAN1L	Adult_Cortex	1.21e-16
FPC	rs12592512	rs2012008	0.961114	LMAN1L	Fetal_Cortex	6.89e-22
FPC	rs12592512	rs2012008	0.961114	ULK3	Adult_Cortex	4.6e-13
FPC	rs12592512	rs2012008	0.961114	FAM219B	Adult_Cortex	2.57e-12
FPC	rs12592512	rs55662551	0.749729	SNUPN	Fetal_Cortex	9.28e-22
FPC	rs114376569	rs11552322	0.656032	PDP2	Adult_Cortex	1.51e-13
FPC	rs114376569	rs1053293	0.641531	PDP2	Fetal_Cortex	5.13e-12
FPC	rs114376569	rs117539386	0.872814	CBFB	Adult_Cortex	6.2e-16
FPC	rs114376569	rs9940402	1	CBFB	Fetal_Cortex	5.76e-12
FPC	rs114376569	rs1053293	0.641531	NOL3	Fetal_Cortex	1.61e-14
FPC	rs114376569	rs149025632	0.660494	KIAA0895L	Adult_Cortex	1.33e-12
FPC	rs114376569	rs116906584	0.872814	ELMO3	Adult_Cortex	5.51e-17
FPC	rs114376569	rs9940402	1	ELMO3	Fetal_Cortex	1.81e-12
FPC	rs114376569	rs9940402	1	SLC9A5	Adult_Cortex	2.19e-13
FPC	rs114376569	rs117539386	0.872814	SLC9A5	Fetal_Cortex	1.17e-17
FPC	rs114376569	rs9940402	1	PLEKHG4	Adult_Cortex	4.45e-12
FPC	rs114376569	rs149025632	0.660494	PLEKHG4	Fetal_Cortex	1.47e-25
FPC	rs114376569	rs117577992	0.680483	KCTD19	Adult_Cortex	5.16e-13
FPC	rs114376569	rs117577992	0.680483	LRRC36	Adult_Cortex	5.16e-13
FPC	rs114376569	rs9940402	1	TPPP3	Adult_Cortex	6.33e-13
FPC	rs114376569	rs149025632	0.660494	TPPP3	Fetal_Cortex	5.87e-41
FPC	rs114376569	rs11552322	0.656032	ZDHHC1	Adult_Cortex	7.45e-13
FPC	rs114376569	rs1053293	0.641531	ZDHHC1	Fetal_Cortex	4.74e-30
FPC	rs114376569	rs9940402	1	ATP6V0D1	Adult_Cortex	7.35e-38
FPC	rs114376569	rs9940402	1	ATP6V0D1	Fetal_Cortex	3.05e-34
FPC	rs114376569	rs9940402	1	AGRP	Adult_Cortex	7.35e-38
FPC	rs114376569	rs9940402	1	AGRP	Fetal_Cortex	3.05e-34
FPC	rs114376569	rs140117641	0.872814	FAM65A	Adult_Cortex	2.14e-20
FPC	rs114376569	rs9940402	1	FAM65A	Fetal_Cortex	4.32e-12
FPC	rs114376569	rs9940402	1	CTCF	Adult_Cortex	3.07e-14
FPC	rs114376569	rs9940402	1	CTCF	Fetal_Cortex	6.19e-21
FPC	rs114376569	rs8051653	0.884902	RLTPR	Adult_Cortex	4.87e-16
FPC	rs114376569	rs8051653	0.884902	ACD	Adult_Cortex	5.37e-16
FPC	rs114376569	rs140117641	0.872814	ACD	Fetal_Cortex	8.73e-12
FPC	rs114376569	rs8051653	0.884902	PARD6A	Adult_Cortex	5.37e-16
FPC	rs114376569	rs140117641	0.872814	PARD6A	Fetal_Cortex	8.73e-12
FPC	rs114376569	rs9940402	1	GFOD2	Adult_Cortex	2.53e-38
FPC	rs114376569	rs9940402	1	GFOD2	Fetal_Cortex	9.99e-31
FPC	rs114376569	rs149330745	0.872814	RANBP10	Adult_Cortex	2e-13
FPC	rs114376569	rs149330745	0.872814	RANBP10	Fetal_Cortex	1.25e-15
FPC	rs114376569	rs149330745	0.872814	TSNAXIP1	Adult_Cortex	2e-13
FPC	rs114376569	rs149330745	0.872814	TSNAXIP1	Fetal_Cortex	1.25e-15
FPC	rs114376569	rs9940402	1	CENPT	Adult_Cortex	2.15e-29
FPC	rs114376569	rs9940402	1	CENPT	Fetal_Cortex	1.59e-27
FPC	rs114376569	rs117539386	0.872814	THAP11	Adult_Cortex	9.42e-42
FPC	rs114376569	rs140117641	0.872814	THAP11	Fetal_Cortex	2.91e-12
FPC	rs114376569	rs9940402	1	NUTF2	Adult_Cortex	2.15e-29
FPC	rs114376569	rs9940402	1	NUTF2	Fetal_Cortex	1.59e-27
FPC	rs114376569	rs140117641	0.872814	EDC4	Adult_Cortex	1.14e-15
FPC	rs114376569	rs9940402	1	NRN1L	Adult_Cortex	2.82e-45
FPC	rs114376569	rs9940402	1	NRN1L	Fetal_Cortex	3.15e-50
FPC	rs114376569	rs9940402	1	PSKH1	Adult_Cortex	6.14e-42
FPC	rs114376569	rs9940402	1	PSKH1	Fetal_Cortex	8.5e-48
FPC	rs114376569	rs9940402	1	CTRL	Adult_Cortex	8.51e-50
FPC	rs114376569	rs9940402	1	CTRL	Fetal_Cortex	3.19e-38
FPC	rs114376569	rs9940402	1	CTC-479C5.12	Adult_Cortex	8.51e-50
FPC	rs114376569	rs9940402	1	CTC-479C5.12	Fetal_Cortex	3.19e-38
FPC	rs114376569	rs9940402	1	PSMB10	Fetal_Cortex	2.04e-39
FPC	rs114376569	rs9940402	1	PSMB10	Adult_Cortex	6.16e-34
FPC	rs114376569	rs9940402	1	LCAT	Fetal_Cortex	2.04e-39
FPC	rs114376569	rs9940402	1	LCAT	Adult_Cortex	6.16e-34
FPC	rs114376569	rs117539386	0.872814	SLC12A4	Fetal_Cortex	1.17e-17
FPC	rs114376569	rs147716176	0.847568	SLC12A4	Adult_Cortex	2.31e-11
FPC	rs114376569	rs9940402	1	DPEP2	Fetal_Cortex	1.15e-17
FPC	rs114376569	rs8051653	0.884902	DPEP2	Adult_Cortex	9e-14
FPC	rs114376569	rs8051653	0.884902	DDX28	Adult_Cortex	5.61e-15
FPC	rs114376569	rs140117641	0.872814	DDX28	Fetal_Cortex	1.8e-13
FPC	rs114376569	rs9940402	1	NFATC3	Fetal_Cortex	3.12e-30
FPC	rs114376569	rs9940402	1	NFATC3	Adult_Cortex	2.94e-18
FPC	rs114376569	rs201476765	0.82243	NOB1	Adult_Cortex	4.26e-13
FPC	rs1431307	rs374840633	0.726424	FXR2	Adult_Cortex	6.14e-21
FPC	rs1431307	rs374840633	0.726424	FXR2	Fetal_Cortex	5.35e-36
FPC	rs1431307	rs374840633	0.726424	AC007421.1	Adult_Cortex	6.14e-21
FPC	rs1431307	rs374840633	0.726424	AC007421.1	Fetal_Cortex	5.35e-36
FPC	rs1431307	rs374840633	0.726424	SHBG	Adult_Cortex	6.14e-21
FPC	rs1431307	rs374840633	0.726424	SHBG	Fetal_Cortex	5.35e-36
FPC	rs1431307	rs374840633	0.726424	WRAP53	Fetal_Cortex	3.04e-12
FPC	rs1431307	rs374840633	0.726424	LSMD1	Fetal_Cortex	2.3e-18
FPC	rs1431307	rs374840633	0.726424	CHD3	Fetal_Cortex	2.3e-18
FPC	rs1431307	rs374840633	0.726424	ALOXE3	Adult_Cortex	7.11e-25
FPC	rs1431307	rs374840633	0.726424	ALOXE3	Fetal_Cortex	2.21e-39
FPC	rs1431307	rs374840633	0.726424	HES7	Adult_Cortex	7.11e-25
FPC	rs1431307	rs374840633	0.726424	HES7	Fetal_Cortex	2.21e-39
FPC	rs1431307	rs374840633	0.726424	PER1	Adult_Cortex	3.21e-30
FPC	rs1431307	rs374840633	0.726424	PER1	Fetal_Cortex	1.06e-22
FPC	rs1431307	rs374840633	0.726424	C17orf59	Adult_Cortex	1.06e-14
FPC	rs1431307	rs374840633	0.726424	C17orf59	Fetal_Cortex	1.17e-20
FPC	rs1431307	rs374840633	0.726424	CTC1	Fetal_Cortex	2.3e-19
FPC	rs1431307	rs374840633	0.726424	PFAS	Fetal_Cortex	2.3e-19
FPC	rs1431307	rs374840633	0.726424	KRBA2	Adult_Cortex	5.82e-22
FPC	rs1431307	rs374840633	0.726424	KRBA2	Fetal_Cortex	3.42e-42
FPC	rs1431307	rs374840633	0.726424	MYH10	Adult_Cortex	1.84e-14
FPC	rs1431307	rs374840633	0.726424	MYH10	Fetal_Cortex	1.74e-24
FPC	rs1431307	rs374840633	0.726424	CCDC42	Adult_Cortex	2.51e-18
FPC	rs1431307	rs374840633	0.726424	CCDC42	Fetal_Cortex	3.02e-26
FPC	rs1431307	rs374840633	0.726424	PIK3R5	Adult_Cortex	5.42e-12
FPC	rs1431307	rs374840633	0.726424	STX8	Fetal_Cortex	2.77e-33
FPC	rs1431307	rs374840633	0.726424	WDR16	Fetal_Cortex	2.77e-33
FPC	rs12953229	rs34635363	1	RP11-1055B8.6	Adult_Cortex	3.62e-35
FPC	rs12953229	rs34635363	1	PDE6G	Adult_Cortex	4e-15
FPC	rs12953229	rs34635363	1	OXLD1	Adult_Cortex	4e-15
FPC	rs12953229	rs34635363	1	CCDC137	Adult_Cortex	4e-15
FPC	rs12953229	rs34635363	1	ARL 16.00	Adult_Cortex	3.42e-30
FPC	rs12953229	rs34635363	1	HGS	Adult_Cortex	3.42e-30
FPC	rs12953229	rs34635363	1	ARHGDIA	Adult_Cortex	7.55e-12
FPC	rs13054238	rs3761427	0.804535	GATSL3	Fetal_Cortex	4.11e-21
FPC	rs13054238	rs11089441	0.778658	GATSL3	Adult_Cortex	9.43e-37
FPC	rs13054238	rs11089441	0.778658	TBC1D10A	Fetal_Cortex	1.04e-14
FPC	rs13054238	rs11089441	0.778658	MTFP1	Adult_Cortex	1.54e-26
FPC	rs13054238	rs11089441	0.778658	MTFP1	Fetal_Cortex	3.21e-31
pixelWise	rs62651780	rs115018039	0.852939	ABCA7	Retina	0.00045902
pixelWise	rs843348	rs1687225	0.903196	ABCF3	Retina	0.00143185
pixelWise	rs1109114	rs13161048	1	ABLIM3	Retina	0.00999271
pixelWise	rs10893936	rs12278958	0.909947	ACAD9-DT	Retina	0.0088892
pixelWise	rs10893936	rs12278958	0.909947	ACAD9	Retina	0.0088892
pixelWise	rs76849341	rs73349015	0.725167	ACP4	Retina	0.00093711
pixelWise	rs9398171	rs9384679	0.628452	ACTL7A	Retina	0.00028972
pixelWise	rs6770312	rs9844184	1	ADAMTSL4	Retina	0.00031334
pixelWise	rs726799	rs9909684	1	ADGRE2	Retina	0.00079559
pixelWise	rs2237157	rs9476827	0.722626	ADGRL1-AS1	Retina	0.00212924
pixelWise	rs2237157	rs2237141	0.735354	ADGRL1	Retina	0.00021763
pixelWise	rs945170	rs1334806	0.826186	ADGRL3-AS1	Retina	3.7e-08
pixelWise	rs2854108	rs78170481	0.929078	AEBP2	Retina	0.00200705
pixelWise	rs2237157	rs2237118	0.703823	AIMP1P1	Retina	1.69e-06
pixelWise	rs4635359	rs56278554	0.624581	ALG8	Retina	0.00225329
pixelWise	rs9398171	rs2802295	0.662435	ALKBH2	Retina	0.00166138
pixelWise	rs147609489	rs7306028	0.968406	ALKBH3	Retina	1.03e-08
pixelWise	rs1578060	rs1538172	0.996049	ANGPTL2	Retina	0.00268929
pixelWise	rs2237157	rs1474588	0.722626	ANKRD20A5P	Retina	0.00461218
pixelWise	rs2854108	rs2854108	1	ANKRD26P3	Retina	6.49e-16
pixelWise	rs1471909	rs325431	0.97644	ANKRD27	Retina	0.00611556
pixelWise	rs762414084	rs7794485	0.993584	ANKRD46	Retina	0.00036057
pixelWise	rs9919402	rs7088846	0.977766	ANKRD46	Retina	2.98e-08
pixelWise	rs12623906	rs12613134	0.564216	ANKRD53	Retina	0.00278055
pixelWise	rs6770312	rs13066779	1	ANKUB1	Retina	0.00292023
pixelWise	rs6770312	rs139288080	0.675952	ANP32E	Retina	0.00747555
pixelWise	rs843348	rs2668189	0.892728	AP2M1	Retina	7.87e-06
pixelWise	rs529577066	rs1588366	1	ARAFP2	Retina	2.08e-09
pixelWise	rs9505097	rs76823979	0.778681	ARHGAP28-AS1	Retina	0.0058464
pixelWise	rs9505097	rs76823979	0.778681	ARHGAP28	Retina	0.0058464
pixelWise	rs7955891	rs11183272	0.91984	ARID2	Retina	0.00137885
pixelWise	rs7161903	rs74025818	0.984503	ARID3B	Retina	5.84e-11
pixelWise	rs556217	rs2675336	1	ARL2BPP2	Retina	0.00155096
pixelWise	rs7752728	rs4711420	0.947954	ARMC12	Retina	9.19e-06
pixelWise	rs9398171	rs2802288	0.662435	ARMC2	Retina	0.00534623
pixelWise	rs2237157	rs9476827	0.722626	ASF1B	Retina	0.00212924
pixelWise	rs76849341	rs118100206	0.974839	ATL1	Retina	0.00162287
pixelWise	rs9330813	rs28370276	0.545764	ATP5F1A	Retina	0.00207136
pixelWise	rs9398171	rs9384679	0.628452	ATP5MFP2	Retina	6.51e-07
pixelWise	rs12623906	rs12613134	0.564216	ATP6V1B1-AS1	Retina	0.0001159
pixelWise	1:43195191_TTAA_T	rs78968154	1	ATP8A1-DT	Retina	2.55e-05
pixelWise	1:43195191_TTAA_T	rs78968154	1	ATP8A1	Retina	2.55e-05
pixelWise	rs7161903	rs74025818	0.984503	ATXN7L3B	Retina	7.6e-07
pixelWise	rs1689939	rs2467748	1	AZGP1P2	Retina	2.37e-07
pixelWise	rs6807660	rs9830830	0.889208	AZI2	Retina	0.00723112
pixelWise	rs76849341	rs73349015	0.725167	BCAS4	Retina	0.00093711
pixelWise	rs9505097	rs78588343	0.794039	BLOC1S4	Retina	8.08e-05
pixelWise	rs1892296	rs7160629	0.941349	BLZF2P	Retina	6.35e-05
pixelWise	rs1892296	rs7160629	0.941349	BMP10	Retina	6.35e-05
pixelWise	rs2854108	rs2854108	1	BMS1P17	Retina	7.96e-06
pixelWise	rs35507786	rs4775195	0.539359	BNIP2	Retina	0.00046627
pixelWise	rs2237157	rs2237118	0.703823	BNIP3P3	Retina	0.00072886
pixelWise	rs1468336	rs3801954	0.978255	BRD9P2	Retina	0.00284555
pixelWise	rs529577066	rs78022196	1	BSCL2	Retina	5.32e-07
pixelWise	rs7161903	rs76160708	0.781778	BTBD17	Retina	0.00441848
pixelWise	rs9398171	rs768023	0.655878	BUB3P1	Retina	0.00033515
pixelWise	rs4090240	rs11143947	0.857702	BUD23	Retina	2.05e-13
pixelWise	rs529577066	rs78022196	1	C11orf98	Retina	0.00171876
pixelWise	rs726799	rs8081364	0.671036	C12orf60	Retina	0.00207107
pixelWise	rs183659670	rs183659670	1	C1QTNF6	Retina	7.45e-34
pixelWise	rs1471909	rs325431	0.97644	C20orf203	Retina	6.37e-05
pixelWise	rs2854108	rs7517255	0.849303	C22orf39	Retina	0.00040145
pixelWise	rs945170	rs1334806	0.826186	C2CD4B	Retina	3.7e-08
pixelWise	rs7752728	rs4634451	0.759262	C2orf69P1	Retina	9.53e-11
pixelWise	rs258873	rs258873	1	C5orf47	Retina	1.44e-44
pixelWise	rs7161903	rs11072496	0.99209	C9orf40	Retina	5.39e-08
pixelWise	rs35507786	rs12442896	0.63738	CA8	Retina	0.00578031
pixelWise	rs7752728	rs9296157	0.597139	CA9	Retina	0.00645988
pixelWise	rs141312163	rs2182024	0.941475	CACNB1	Retina	0.00038865
pixelWise	rs843348	rs843355	0.643921	CAMK2N2	Retina	0.00115961
pixelWise	rs2854108	rs2854108	1	CAPZB	Retina	2.15e-05
pixelWise	rs7161903	rs11072496	0.99209	CARNMT1-AS1	Retina	5.39e-08
pixelWise	rs9398171	rs2802288	0.662435	CCDC138	Retina	0.00015491
pixelWise	1:43195191_TTAA_T	rs150151863	0.746982	CCDC152	Retina	0.00234629
pixelWise	rs7193432	rs12444539	0.792983	CCDC177	Retina	0.00222401
pixelWise	rs7910006	rs11816241	0.577001	CCDC18-AS1	Retina	0.00257523
pixelWise	rs2854108	rs12408663	0.983456	CCNQP3	Retina	0.00040069
pixelWise	rs2879054	rs77490879	0.805768	CD164	Retina	0.00816656
pixelWise	rs4090240	rs11143947	0.857702	CD276	Retina	2.05e-13
pixelWise	rs7161903	rs74025818	0.984503	CD300C	Retina	0.00030422
pixelWise	rs7161903	rs2415242	0.767867	CD300E	Retina	0.00122055
pixelWise	rs7161903	rs6495116	0.781778	CD300H	Retina	3.55e-05
pixelWise	rs7161903	rs8026923	0.767867	CD300LD-AS1	Retina	6.76e-05
pixelWise	rs7161903	rs11629946	0.992089	CD300LD	Retina	4.43e-06
pixelWise	rs9330813	rs28370276	0.545764	CD40	Retina	2.49e-10
pixelWise	rs9330813	rs28370276	0.545764	CDH22	Retina	0.00083229
pixelWise	rs2145542	rs1923	0.790724	CDH24	Retina	0.00927724
pixelWise	rs183659670	rs183659670	1	CEBPZ	Retina	0.00345178
pixelWise	rs183659670	rs183659670	1	CEBPZOS	Retina	7.45e-34
pixelWise	rs9398171	rs2802295	0.662435	CEP57L1	Retina	0.00166138
pixelWise	rs3743460	rs3743460	1	CFAP418	Retina	1.32e-08
pixelWise	rs2237157	rs9476827	0.722626	CHCHD4	Retina	0.00369341
pixelWise	rs7161903	rs4646903	0.672706	CHRDL2	Retina	0.00991645
pixelWise	rs1468336	rs10251808	0.978255	CHTF18	Retina	0.00902173
pixelWise	rs76849341	rs118100206	0.974839	CIMAP1B	Retina	0.00162287
pixelWise	rs9398171	rs2802295	0.662435	CIP2A	Retina	0.00048703
pixelWise	rs17279437	rs9857669	0.530696	CLIC5	Retina	1.25e-07
pixelWise	rs7161903	rs1821848	0.767867	CLK3	Retina	2.69e-06
pixelWise	rs62651780	rs62430966	0.837201	CNN2	Retina	0.00045902
pixelWise	rs7161903	rs74781061	0.98427	CNTN3	Retina	3.53e-06
pixelWise	rs57215159	rs11155674	0.991147	COMMD2	Retina	0.00331709
pixelWise	rs11717195	rs11719201	0.96461	COPS5P2	Retina	0.00120773
pixelWise	rs9505097	rs75757892	0.85098	COPS7A	Retina	0.00290647
pixelWise	rs1109114	rs12651908	0.806417	COX6B1P1	Retina	0.00692545
pixelWise	rs9330813	rs28370276	0.545764	COX7BP4	Retina	0.00207136
pixelWise	rs7910006	rs11816241	0.577001	COX8C	Retina	0.00257523
pixelWise	rs9330813	rs28370276	0.545764	CPB2	Retina	0.00207136
pixelWise	rs7752728	rs4713892	0.722575	CREB3	Retina	0.00010687
pixelWise	rs7161903	rs4646903	0.672706	CRYZ	Retina	0.00991645
pixelWise	rs529577066	rs78022196	1	CSKMT	Retina	0.00171876
pixelWise	rs190438	rs410216	0.73091	CTSL3P	Retina	0.00379102
pixelWise	rs9426785	rs10917075	0.802252	CXADRP2	Retina	0.00983964
pixelWise	rs9398171	rs9384679	0.628452	CYCSP29	Retina	0.00546302
pixelWise	rs2180833	rs6573307	0.986824	CYCSP38	Retina	2.24e-07
pixelWise	rs7161903	rs7497342	1	CYP1A2	Retina	0.00015713
pixelWise	rs843348	rs1021376	0.755576	CYP2AB1P	Retina	0.00139038
pixelWise	rs183659670	rs183659670	1	CYTH4	Retina	5.96e-06
pixelWise	rs2145542	rs12437151	0.855054	DAD1	Retina	2.67e-05
pixelWise	rs76849341	rs118100206	0.974839	DDC-AS1	Retina	0.00162287
pixelWise	rs9398171	rs2802295	0.662435	DDX10	Retina	7.49e-05
pixelWise	rs1892296	rs12589028	0.941349	DDX50	Retina	0.00135335
pixelWise	rs76849341	rs55986073	0.517527	DIP2B	Retina	0.00215123
pixelWise	rs7161903	rs2068982	0.774805	DIPK1C	Retina	0.00013117
pixelWise	rs1468336	rs3801954	0.978255	DLGAP2	Retina	0.00027752
pixelWise	rs62651780	rs115018039	0.852939	DMRT2	Retina	0.0022478
pixelWise	rs11817531	rs11594855	1	DNAAF1	Retina	3.49e-11
pixelWise	rs200916002	rs7144202	0.545977	DNAI2	Retina	9.67e-05
pixelWise	rs9398171	rs10457180	0.931768	DNAJB9	Retina	0.00464757
pixelWise	rs4090240	rs11143947	0.857702	DNAJC30	Retina	2.05e-13
pixelWise	rs1471909	rs325431	0.97644	DNM1L	Retina	0.00611556
pixelWise	rs7161903	rs74025818	0.984503	DOK1	Retina	0.00030422
pixelWise	rs4903064	rs12435382	0.501989	DPF3	Retina	7.55e-05
pixelWise	rs7910006	rs11816241	0.577001	DR1	Retina	0.00257523
pixelWise	1:43195191_TTAA_T	rs150151863	0.746982	DUXAP3	Retina	0.00623777
pixelWise	rs843348	rs2668189	0.892728	DVL3	Retina	0.00376223
pixelWise	rs9398171	rs2802295	0.662435	DZIP3	Retina	0.00048703
pixelWise	rs8008315	rs8007938	0.648232	ECE1	Retina	0.00389391
pixelWise	rs2237157	rs1474588	0.722626	EEF1A1P26	Retina	0.00436804
pixelWise	rs945170	rs1334806	0.826186	EEF1DP8	Retina	3.7e-08
pixelWise	rs9398171	rs2802295	0.662435	EEIG2	Retina	7.17e-07
pixelWise	rs141312163	rs11581796	0.941475	EID2	Retina	8.99e-06
pixelWise	rs6770312	rs9844184	1	EIF2A	Retina	0.00031334
pixelWise	rs843348	rs2668195	0.892728	EIF2B5	Retina	0.00101484
pixelWise	rs392783	rs446454	0.966448	EIF3E	Retina	0.00838434
pixelWise	rs9505097	rs113944237	0.526205	EIF4A1	Retina	0.00592803
pixelWise	rs726799	rs11650199	0.827077	EIF4EP5	Retina	0.00515929
pixelWise	rs843348	rs1709662	0.671016	EIF4G1	Retina	0.00525668
pixelWise	rs11717195	rs71330995	0.797915	EMBP1	Retina	0.00129757
pixelWise	rs392783	rs446454	0.966448	EMC2	Retina	0.00838434
pixelWise	rs9330813	rs9330813	1	EML2-AS1	Retina	0.00087312
pixelWise	rs9330813	rs73175081	0.986999	EML2	Retina	1.2e-08
pixelWise	rs56391092	rs56391092	1	ENPP2	Retina	0.00279694
pixelWise	rs2854108	rs2854108	1	EPN2-AS1	Retina	0.00874813
pixelWise	rs76849341	rs118100206	0.974839	EPN3	Retina	0.00162287
pixelWise	rs762414084	rs7811142	1	EPO	Retina	0.00380248
pixelWise	rs62651780	rs6972855	0.515183	ERC1	Retina	0.00476762
pixelWise	rs7161903	rs76160708	0.781778	EREG	Retina	0.00441848
pixelWise	rs1468336	rs3801954	0.978255	ERICH1	Retina	0.00027752
pixelWise	rs7161903	rs6495116	0.781778	ERICH3-AS1	Retina	4.43e-06
pixelWise	rs9426785	rs6699127	0.566901	ESRRAP2	Retina	0.00385697
pixelWise	rs9398171	rs2253310	0.662435	EXPH5	Retina	0.00019156
pixelWise	rs4480148	rs4475517	1	EXT1	Retina	0.00032389
pixelWise	1:43195191_TTAA_T	rs150151863	0.746982	EZH1	Retina	0.00623777
pixelWise	rs7161903	rs11072496	0.99209	FA2H	Retina	8.12e-07
pixelWise	rs726799	rs9909684	1	FAM107B	Retina	0.00079559
pixelWise	rs7910006	rs11816241	0.577001	FAM120A2P	Retina	0.00257523
pixelWise	14:75335538_CA_C	rs1799900	0.901073	FAM169A-AS1	Retina	0.00160102
pixelWise	14:75335538_CA_C	rs1799900	0.901073	FAM169A	Retina	0.00160102
pixelWise	rs9505097	rs113944237	0.526205	FAM90A22	Retina	0.00592803
pixelWise	rs2273171	rs766146	0.987378	FBRS	Retina	0.00341417
pixelWise	rs9398171	rs2802288	0.662435	FER	Retina	0.0016969
pixelWise	rs12575487	rs7127818	0.979559	FGF20	Retina	0.0040634
pixelWise	rs7985441	rs4773341	0.733953	FGF8	Retina	0.00326991
pixelWise	rs7752728	rs4634451	0.759262	FKBP5	Retina	0.00185323
pixelWise	rs10893936	rs10790981	0.952357	FOSL1P1	Retina	0.00241351
pixelWise	rs2145542	rs12437151	0.855054	FOXA2	Retina	2.67e-05
pixelWise	rs2237157	rs9476827	0.722626	FRG2LP	Retina	0.00212924
pixelWise	rs7752421	rs1171114	0.516453	FRMD3-AS1	Retina	4e-08
pixelWise	rs9505097	rs80334339	0.554616	FXR2	Retina	5.48e-09
pixelWise	rs9330813	rs28370276	0.545764	GABRG1	Retina	0.00035318
pixelWise	rs7193432	rs75298397	0.848414	GALR1	Retina	1.1e-07
pixelWise	rs2854108	rs3748746	0.902262	GATAD2A	Retina	0.00319183
pixelWise	rs1468336	rs28714607	0.982597	GATD1-DT	Retina	8.55e-08
pixelWise	rs1468336	rs28714607	0.982597	GATD1	Retina	8.55e-08
pixelWise	rs762414084	rs7811142	1	GCAWKR	Retina	0.00154454
pixelWise	rs3138142	rs56108400	0.79298	GDF11	Retina	0.00248318
pixelWise	rs13054238	rs11089441	0.778658	GDPD3	Retina	1.72e-05
pixelWise	rs7161903	rs11072496	0.99209	GFM2	Retina	2.84e-08
pixelWise	rs8008315	rs8007938	0.648232	GGT2P	Retina	0.0023244
pixelWise	rs183659670	rs183659670	1	GHRH	Retina	9.26e-06
pixelWise	rs6770312	rs6414375	0.994626	GIMAP8	Retina	8.22e-05
pixelWise	rs57215159	rs4870529	0.995575	GINM1	Retina	1.34e-17
pixelWise	rs1892296	rs2331919	0.941349	GKN3P	Retina	4.41e-05
pixelWise	rs7161903	rs7177407	0.767867	GLG1	Retina	2.97e-05
pixelWise	rs1468336	rs12673675	0.978255	GLOD4	Retina	6.38e-07
pixelWise	rs529577066	rs78022196	1	GNG3	Retina	5.32e-07
pixelWise	rs141312163	rs12132368	1	GOLGA5P1	Retina	0.00198372
pixelWise	rs7985441	rs4773341	0.733953	GOLGA8VP	Retina	0.00326991
pixelWise	rs9505097	rs78588343	0.794039	GPR108	Retina	0.00847925
pixelWise	rs62651780	rs115018039	0.852939	GPR146	Retina	0.00045902
pixelWise	rs76849341	rs73349015	0.725167	GRB10	Retina	0.00093711
pixelWise	rs4936637	rs10892758	0.594124	GRIK4	Retina	0.00119937
pixelWise	rs556217	rs2675336	1	GSTA12P	Retina	1.94e-05
pixelWise	rs556217	rs2675336	1	GSTA2	Retina	0.00155096
pixelWise	rs2273171	rs766146	0.987378	GTF2E2	Retina	0.00341417
pixelWise	rs7161903	rs4646421	0.653372	GTF2I	Retina	0.00133069
pixelWise	rs7161903	rs2068982	0.774805	GTF2IRD1	Retina	0.00110377
pixelWise	14:75335538_CA_C	rs2005864	0.831031	GTF2IRD2B	Retina	0.00039015
pixelWise	rs9505097	rs75757892	0.85098	GVINP1	Retina	0.00290647
pixelWise	rs57215159	rs9286597	0.89316	H2AC19	Retina	0.00060811
pixelWise	rs57215159	rs9286597	0.89316	H2BC20P	Retina	0.00060811
pixelWise	rs57215159	rs9286597	0.89316	H3C15	Retina	0.00060811
pixelWise	rs56239572	rs6496235	0.78562	H3P23	Retina	0.00716015
pixelWise	rs35507786	rs12908669	0.871543	H3P42	Retina	6.22e-08
pixelWise	rs9330813	rs28370276	0.545764	HAUS1	Retina	0.00207136
pixelWise	rs214092	rs214927	0.726159	HAUS8	Retina	0.0013686
pixelWise	rs11264763	rs12564669	0.910428	HAX1	Retina	0.00830301
pixelWise	rs2145542	rs2018545	0.690763	HDGFL1	Retina	6.38e-05
pixelWise	rs9525830	rs9533608	0.964511	HECW1-IT1	Retina	0.0074239
pixelWise	rs9398171	rs2802295	0.662435	HENMT1	Retina	7.49e-05
pixelWise	rs2854108	rs7517255	0.849303	HIRA	Retina	0.00040145
pixelWise	rs1471909	rs325436	0.843389	HLA-DQB1-AS1	Retina	3.07e-07
pixelWise	rs11717195	rs7613951	0.992899	HMGB3P17	Retina	0.00315879
pixelWise	rs2854108	rs2854108	1	HMGN1P20	Retina	2.15e-05
pixelWise	rs258873	rs258873	1	HNRNPA1P39	Retina	0.00580836
pixelWise	rs1109114	rs1438688	0.855049	HPS3	Retina	0.00160419
pixelWise	rs726799	rs9909684	1	HS3ST3B1	Retina	0.00029009
pixelWise	rs11817531	rs11594855	1	HSDL1	Retina	3.49e-11
pixelWise	rs190438	rs190438	1	HSPE1P19	Retina	2.17e-15
pixelWise	rs7161903	rs74781061	0.98427	HSPE1P7	Retina	3.53e-06
pixelWise	rs141312163	rs147878481	0.682655	HSPE1P8	Retina	0.00368422
pixelWise	rs62651780	rs115018039	0.852939	IDI1	Retina	0.0022478
pixelWise	rs62651780	rs62430966	0.837201	IDI2	Retina	0.00045902
pixelWise	rs529577066	rs1588366	1	IFITM8P	Retina	2.08e-09
pixelWise	rs8008315	rs8007938	0.648232	IFNA17	Retina	0.0023244
pixelWise	rs141312163	rs12132368	1	IFNL4P1	Retina	0.00290764
pixelWise	rs34183224	rs7560170	0.701987	IGFBP5	Retina	0.00244029
pixelWise	rs9330813	rs28370276	0.545764	IGFL3	Retina	0.00035318
pixelWise	rs17279437	rs9857669	0.530696	IGFL4	Retina	9.21e-13
pixelWise	rs7752728	rs992105	0.501948	IGFLR1	Retina	1.09e-06
pixelWise	rs1892296	rs12589028	0.941349	IGHMBP2	Retina	0.00135335
pixelWise	rs2145542	rs12437151	0.855054	IGLV2-33	Retina	2.67e-05
pixelWise	rs2145542	rs12437151	0.855054	IGLV2-34	Retina	0.00012061
pixelWise	rs2575134	rs1986146	0.838046	IL36G	Retina	0.00954257
pixelWise	rs6807660	rs9837054	0.889208	IL4R	Retina	0.00047848
pixelWise	rs11264763	rs12564669	0.910428	ILF2	Retina	0.00208859
pixelWise	rs7161903	rs2068982	0.774805	INO80B-WBP1	Retina	0.00013117
pixelWise	rs7161903	rs2068982	0.774805	INO80B	Retina	0.00013117
pixelWise	rs190438	rs34317	0.56212	IQGAP1	Retina	0.00066098
pixelWise	rs2177599	rs6706802	0.602643	IRS1	Retina	0.00524774
pixelWise	rs9919402	rs7088846	0.977766	IRS3P	Retina	0.00471187
pixelWise	rs9398171	rs2802295	0.662435	ISCU	Retina	7.17e-07
pixelWise	rs2273171	rs10138452	0.831081	ITGAX	Retina	0.00231175
pixelWise	rs556217	rs2675336	1	ITIH1	Retina	1.94e-05
pixelWise	rs556217	rs11852831	0.562301	ITIH4-AS1	Retina	0.00021783
pixelWise	rs2237157	rs2237118	0.703823	JARID2-AS1	Retina	0.00072886
pixelWise	rs2237157	rs2237118	0.703823	JARID2-DT	Retina	0.00072886
pixelWise	rs2237157	rs2237118	0.703823	JARID2	Retina	0.00072886
pixelWise	rs57215159	rs4870529	0.995575	KATNA1	Retina	0.00019096
pixelWise	rs9426785	rs12740881	0.584591	KCNJ12	Retina	0.00873828
pixelWise	rs4635359	rs56278554	0.624581	KCTD21-AS1	Retina	0.00225329
pixelWise	rs9505097	rs75757892	0.85098	KDM4C	Retina	0.00290647
pixelWise	rs57215159	rs12528279	0.986756	KRBA1	Retina	0.00331709
pixelWise	rs556217	rs11852831	0.562301	KRT3	Retina	0.00066709
pixelWise	rs556217	rs2675336	1	KRT76	Retina	1.94e-05
pixelWise	rs10893936	rs12278958	0.909947	KYAT1	Retina	0.00420421
pixelWise	rs10893936	rs12278958	0.909947	LAMA2	Retina	0.00420421
pixelWise	rs57215159	rs60424881	0.986756	LATS1	Retina	1.42e-06
pixelWise	rs726799	rs9909684	1	LDHAP4	Retina	0.00244101
pixelWise	rs2273171	rs179733	0.826988	LIMK2	Retina	0.00680572
pixelWise	rs2145542	rs12437151	0.855054	LINC00261	Retina	0.00012061
pixelWise	rs13054238	rs9606708	0.801528	LINC00365	Retina	5.69e-09
pixelWise	rs2854108	rs2854108	1	LINC00421	Retina	6.49e-16
pixelWise	rs529577066	rs78022196	1	LINC00686	Retina	2.83e-11
pixelWise	rs7955891	rs11183272	0.91984	LINC00938	Retina	0.00137885
pixelWise	rs2237157	rs2237118	0.703823	LINC01085	Retina	1.69e-06
pixelWise	rs1468336	rs12673675	0.978255	LINC01115	Retina	0.00683961
pixelWise	rs6770312	rs139288080	0.675952	LINC01213	Retina	0.00747555
pixelWise	rs62651780	rs115018039	0.852939	LINC01230	Retina	0.0022478
pixelWise	rs7161903	rs11072496	0.99209	LINC01293	Retina	7.9e-06
pixelWise	rs2854108	rs12408663	0.983456	LINC01297	Retina	0.00040069
pixelWise	rs7161903	rs74025818	0.984503	LINC01331	Retina	7.6e-07
pixelWise	rs2854108	rs2854108	1	LINC01376	Retina	4.46e-10
pixelWise	rs1468336	rs28714607	0.982597	LINC01409	Retina	8.55e-08
pixelWise	rs7193432	rs12444539	0.792983	LINC01483	Retina	0.00222401
pixelWise	rs10893936	rs575692	0.89218	LINC01503	Retina	7.58e-08
pixelWise	rs183659670	rs183659670	1	LINC01535	Retina	0.00014438
pixelWise	rs9505097	rs75757892	0.85098	LINC01672	Retina	0.00290647
pixelWise	rs9505097	rs78588343	0.794039	LINC01713	Retina	0.00847925
pixelWise	rs1468336	rs12673675	0.978255	LINC01836	Retina	6.38e-07
pixelWise	rs2145542	rs1923	0.790724	LINC01858	Retina	0.00022181
pixelWise	rs2180833	rs6573307	0.986824	LINC01999	Retina	9.86e-10
pixelWise	rs1471909	rs325431	0.97644	LINC02061	Retina	0.00298877
pixelWise	rs7752728	rs992105	0.501948	LINC02167	Retina	1.09e-06
pixelWise	rs9330813	rs77164166	0.965185	LINC02210	Retina	0.00136179
pixelWise	rs7161903	rs76160708	0.781778	LINC02255	Retina	0.00058532
pixelWise	rs35507786	rs28754340	0.966833	LINC02322	Retina	2.56e-06
pixelWise	rs2145542	rs12437151	0.855054	LINC02332	Retina	4.16e-05
pixelWise	rs1109114	rs12659695	0.85221	LINC02355	Retina	0.0049255
pixelWise	rs1109114	rs12659695	0.85221	LINC02430	Retina	0.0049255
pixelWise	rs9505097	rs76831056	0.614402	LINC02481	Retina	1.91e-05
pixelWise	14:75335538_CA_C	rs6574197	0.932179	LINC02562	Retina	0.00047929
pixelWise	rs9426785	rs10917075	0.802252	LINC02643	Retina	0.00983964
pixelWise	rs62651780	rs115018039	0.852939	LINC02688	Retina	0.0022478
pixelWise	rs1892296	rs7160629	0.941349	LINC02701	Retina	6.35e-05
pixelWise	rs2854108	rs2854108	1	LINC02858	Retina	0.00035675
pixelWise	rs9398171	rs9384679	0.628452	LINC02903	Retina	5.54e-11
pixelWise	rs10893936	rs575692	0.89218	LINC02913	Retina	9e-05
pixelWise	rs62651780	rs6972855	0.515183	LINC02982	Retina	0.00347154
pixelWise	rs76849341	rs55986073	0.517527	LMF2	Retina	0.00215123
pixelWise	rs556217	rs475377	0.963069	LNCAROD	Retina	0.00130421
pixelWise	rs8008315	rs8007938	0.648232	LONRF2P4	Retina	0.00389391
pixelWise	rs9330813	rs28496879	0.535386	LRRC41	Retina	0.00138721
pixelWise	rs10893936	rs12278958	0.909947	LRRC8A	Retina	0.00420421
pixelWise	rs183659670	rs183659670	1	LRRFIP2	Retina	1.37e-10
pixelWise	rs2237157	rs1474588	0.722626	LSM 3.00	Retina	0.00461218
pixelWise	rs7161903	rs74781061	0.98427	LTBP2	Retina	3.53e-06
pixelWise	rs7161903	rs4646421	0.653372	M1AP	Retina	0.00133069
pixelWise	rs726799	rs9909684	1	MACROD2-AS1	Retina	0.00164436
pixelWise	rs10281623	rs9771401	0.592664	MADD	Retina	0.00681295
pixelWise	rs4635359	rs56278554	0.624581	MAF	Retina	0.00959537
pixelWise	rs1892296	rs2331919	0.941349	MAGOH3P	Retina	0.00048637
pixelWise	rs183659670	rs183659670	1	MANBAL	Retina	5.79e-05
pixelWise	rs2854108	rs76193741	0.902262	MAP1LC3BP1	Retina	0.00685963
pixelWise	rs12147623	rs78775385	0.972577	MAPK6P1	Retina	1.29e-05
pixelWise	rs72682570	rs55765131	1	MAPK6P1	Retina	2.79e-13
pixelWise	rs9398171	rs2802288	0.662435	MAPKAPK5P1	Retina	0.00534623
pixelWise	rs10893936	rs575692	0.89218	MARK2P3	Retina	7.58e-08
pixelWise	rs556217	rs475377	0.963069	MBL2	Retina	2.42e-13
pixelWise	rs2854108	rs2854108	1	MED15P6	Retina	2.15e-05
pixelWise	rs2854108	rs3748746	0.902262	MFAP4	Retina	0.00319183
pixelWise	rs56293547	rs1654365	0.975519	MICALL1	Retina	2.25e-05
pixelWise	rs2854108	rs76193741	0.902262	MICOS10	Retina	0.00210374
pixelWise	rs183659670	rs183659670	1	MIPOL1	Retina	7.45e-34
pixelWise	rs2854108	rs2854108	1	MIR1180	Retina	6.49e-16
pixelWise	rs7752728	rs992105	0.501948	MIR128-2	Retina	1.09e-06
pixelWise	rs726799	rs9909684	1	MIR193B	Retina	0.00029009
pixelWise	rs726799	rs9909684	1	MIR193BHG	Retina	0.00029009
pixelWise	rs7161903	rs4646421	0.653372	MIR2052	Retina	0.00346111
pixelWise	rs7161903	rs1821848	0.767867	MIR2052HG	Retina	2.69e-06
pixelWise	rs2145542	rs12880925	0.943332	MIR3115	Retina	0.00771207
pixelWise	rs9330813	rs77164166	0.965185	MIR330	Retina	0.00161401
pixelWise	rs7161903	rs7497342	1	MIR3615	Retina	0.00015713
pixelWise	rs726799	rs11650199	0.827077	MIR365A	Retina	0.00515929
pixelWise	rs843348	rs2668189	0.892728	MIR4448	Retina	0.00328934
pixelWise	rs9398171	rs2022464	0.919059	MIR4496	Retina	1.89e-05
pixelWise	rs62651780	rs4723327	0.868813	MIR4635	Retina	0.00347154
pixelWise	rs7161903	rs7161903	1	MIR4696	Retina	0.00133069
pixelWise	rs2854108	rs2854108	1	MIR4757	Retina	4.46e-10
pixelWise	rs9330813	rs28370276	0.545764	MIR4763	Retina	0.00093388
pixelWise	rs2854108	rs2854108	1	MIR4791	Retina	7.96e-06
pixelWise	14:75335538_CA_C	rs2005864	0.831031	MIR5000	Retina	0.00039015
pixelWise	rs2180833	rs6573307	0.986824	MIR548AG2	Retina	9.86e-10
pixelWise	rs4903064	rs12435382	0.501989	MIR548AV	Retina	1.37e-09
pixelWise	rs7161903	rs74025818	0.984503	MIR5681A	Retina	0.00030422
pixelWise	rs7161903	rs74025818	0.984503	MIR5681B	Retina	0.00030422
pixelWise	rs9398171	rs2802290	0.662435	MIR619	Retina	8.21e-07
pixelWise	rs2854108	rs2854108	1	MIR640	Retina	4.46e-05
pixelWise	rs726799	rs9909684	1	MIR6511A1	Retina	0.00164436
pixelWise	rs1468336	rs3801954	0.978255	MIR662	Retina	0.00284555
pixelWise	rs726799	rs9909684	1	MIR6770-1	Retina	0.00821635
pixelWise	rs9505097	rs78588343	0.794039	MIR6791	Retina	0.00847925
pixelWise	rs9505097	rs80334339	0.554616	MIR6792	Retina	5e-06
pixelWise	rs7752728	rs4713892	0.722575	MIR6853	Retina	0.00010687
pixelWise	rs6770312	rs6778948	0.994626	MIR6878	Retina	3.4e-10
pixelWise	rs11717195	rs7613951	0.992899	MIR7150	Retina	0.00027605
pixelWise	rs4706827	rs2505949	0.811933	MIR8080	Retina	0.00676353
pixelWise	rs9330813	rs28370276	0.545764	MIRLET7A3	Retina	0.00093388
pixelWise	rs9330813	rs28370276	0.545764	MIRLET7B	Retina	0.00093388
pixelWise	rs7161903	rs4646421	0.653372	MLKL	Retina	0.00148035
pixelWise	rs57215159	rs62441279	0.995575	MMADHC-DT	Retina	0.00453459
pixelWise	rs57215159	rs62441279	0.995575	MMADHC	Retina	0.00453459
pixelWise	rs214092	rs214927	0.726159	MPRIP-AS1	Retina	0.0013686
pixelWise	rs1468336	rs12673675	0.978255	MRM3	Retina	6.38e-07
pixelWise	rs9505097	rs3778321	0.799749	MRPL17	Retina	0.00026821
pixelWise	rs1892296	rs12589028	0.941349	MRPL21	Retina	0.00135335
pixelWise	rs2854108	rs2854108	1	MRPL3P1	Retina	0.00874813
pixelWise	rs7752728	rs4634451	0.759262	MRPL50P1	Retina	0.00185323
pixelWise	rs35507786	rs28754340	0.966833	MS4A6E	Retina	1.18e-18
pixelWise	rs1468336	rs10251808	0.978255	MSLN	Retina	0.00014394
pixelWise	rs1468336	rs12673675	0.978255	MSLNL	Retina	6.38e-07
pixelWise	rs141312163	rs12132368	1	MSRB1P1	Retina	1.14e-11
pixelWise	rs2575134	rs2137520	0.658824	MTATP6P22	Retina	0.0038995
pixelWise	rs3857971	rs16926812	0.622222	MTCO2P1	Retina	0.00017661
pixelWise	rs2575134	rs2137520	0.658824	MTCO3P35	Retina	0.0038995
pixelWise	rs945170	rs1334806	0.826186	MTG2	Retina	2.75e-11
pixelWise	rs61916712	rs7303712	0.655955	MTMR10	Retina	0.00870068
pixelWise	rs7985441	rs4773337	0.987336	MTND3P4	Retina	0.00214399
pixelWise	rs2575134	rs2137520	0.658824	MTND3P6	Retina	0.0038995
pixelWise	rs2575134	rs2137520	0.658824	MTND4LP3	Retina	0.0038995
pixelWise	rs2575134	rs2137520	0.658824	MTND4P16	Retina	0.0038995
pixelWise	rs2575134	rs2137520	0.658824	MTND5P16	Retina	0.0038995
pixelWise	rs62651780	rs6976926	0.832438	MUC2	Retina	0.00172884
pixelWise	rs76849341	rs55986073	0.517527	MYCBPAP	Retina	0.00215123
pixelWise	rs843348	rs843352	0.877303	MYL12BP2	Retina	0.0046561
pixelWise	rs9912396	rs9907514	1	MYO9A	Retina	0.00077458
pixelWise	rs214092	rs214927	0.726159	MYO9B	Retina	0.0013686
pixelWise	rs9330813	rs77164166	0.965185	NASP	Retina	4.44e-07
pixelWise	rs4090240	rs11143947	0.857702	NAT8B	Retina	0.00729891
pixelWise	rs2854108	rs12408663	0.983456	NAV2-IT1	Retina	0.00040069
pixelWise	rs2854108	rs2854108	1	NAV2	Retina	1.14e-06
pixelWise	rs76849341	rs55986073	0.517527	NCAPH2	Retina	0.00215123
pixelWise	rs141312163	rs2182024	0.941475	NCCRP1	Retina	0.00038865
pixelWise	rs7161903	rs11072496	0.99209	NCF1	Retina	8.12e-07
pixelWise	rs17279437	rs9857669	0.530696	NCOA5	Retina	0.0013907
pixelWise	rs190438	rs34317	0.56212	NDUFA3P4	Retina	0.00066098
pixelWise	rs11717195	rs34642857	0.799771	NDUFA5	Retina	4.61e-09
pixelWise	rs2854108	rs12408663	0.983456	NDUFA5P3	Retina	0.00040069
pixelWise	rs56239572	rs6496235	0.78562	NDUFA5P5	Retina	0.00716015
pixelWise	rs183659670	rs183659670	1	NDUFAF7	Retina	0.00345178
pixelWise	rs556217	rs475377	0.963069	NEK4	Retina	2.42e-13
pixelWise	rs2854108	rs10917492	0.632846	NF1P4	Retina	0.00653143
pixelWise	rs2237157	rs9476827	0.722626	NFIB-AS1	Retina	0.00989781
pixelWise	rs190438	rs190438	1	NGRN	Retina	0.00019062
pixelWise	rs7161903	rs7497342	1	NHERF1	Retina	0.00015713
pixelWise	rs9505097	rs76345703	0.540679	NIFKP3	Retina	0.00228821
pixelWise	14:75335538_CA_C	rs6574197	0.932179	NIPA2P2	Retina	0.00047929
pixelWise	rs76849341	rs73349015	0.725167	NME1-NME2	Retina	0.0013218
pixelWise	rs76849341	rs73349015	0.725167	NME1	Retina	0.0013218
pixelWise	14:75335538_CA_C	rs6574197	0.932179	NMRK1	Retina	0.00056656
pixelWise	rs2180833	rs4901984	0.648659	NPAP1L	Retina	1.23e-05
pixelWise	rs726799	rs9909684	1	NPIPA1	Retina	0.00244101
pixelWise	rs7161903	rs76160708	0.781778	NPIPB15	Retina	0.00058532
pixelWise	rs516567	rs516567	1	NPL	Retina	0.00583029
pixelWise	14:75335538_CA_C	rs6574197	0.932179	NPM1P50	Retina	0.00047929
pixelWise	rs7985441	rs4773341	0.733953	NPM3	Retina	0.00326991
pixelWise	rs7161903	rs11072496	0.99209	NSA2	Retina	2.84e-08
pixelWise	rs2271733	rs73442131	0.948712	NSA2P4	Retina	1.91e-07
pixelWise	rs529577066	rs78022196	1	NTSR1	Retina	5.32e-07
pixelWise	rs10893936	rs575692	0.89218	NUP210P3	Retina	9.93e-09
pixelWise	rs57215159	rs4870529	0.995575	NUP43	Retina	1.42e-06
pixelWise	rs141312163	rs12132368	1	NXT1P1	Retina	0.00198372
pixelWise	rs183659670	rs183659670	1	OFD1P17	Retina	2.39e-08
pixelWise	rs4903064	rs12435382	0.501989	OIT3	Retina	7.55e-05
pixelWise	rs6663840	rs12131756	0.72159	OR52L1	Retina	0.00129
pixelWise	rs726799	rs9909684	1	OR7A15P	Retina	0.00164436
pixelWise	rs2854108	rs2854108	1	OSR1	Retina	1.02e-05
pixelWise	14:75335538_CA_C	rs6574197	0.932179	OSTF1	Retina	0.00056656
pixelWise	rs762414084	rs7811142	1	PABPC1	Retina	0.00380248
pixelWise	rs7985441	rs9515381	0.806791	PAM	Retina	0.00553606
pixelWise	rs843348	rs2668189	0.892728	PARL	Retina	1.06e-05
pixelWise	rs7161903	rs2415242	0.767867	PARM1	Retina	0.00444655
pixelWise	rs2854108	rs2854108	1	PARP4P2	Retina	4.46e-10
pixelWise	rs2180833	rs6573308	0.982461	PART1	Retina	5.29e-08
pixelWise	rs3857971	rs1985815	0.535201	PART1	Retina	0.0069254
pixelWise	rs7161903	rs8023479	0.992089	PCBP2P2	Retina	0.00323443
pixelWise	rs1468336	rs12673675	0.978255	PCGF3-AS1	Retina	6.38e-07
pixelWise	rs57215159	rs4870529	0.995575	PCMT1	Retina	1.42e-06
pixelWise	rs9919402	rs7088846	0.977766	PDCL3	Retina	2.98e-08
pixelWise	rs3743460	rs3743460	1	PDLIM1	Retina	2.62e-05
pixelWise	rs2145542	rs12437151	0.855054	PDLIM2	Retina	0.00012061
pixelWise	rs7161903	rs76160708	0.781778	PDPR2P	Retina	0.00441848
pixelWise	rs556217	rs11852831	0.562301	PELO-AS1	Retina	0.00066709
pixelWise	rs190438	rs34317	0.56212	PERPP2	Retina	0.00126332
pixelWise	rs9330813	rs28370276	0.545764	PHF21A	Retina	0.00035318
pixelWise	rs17095953	rs1252915	0.610985	PIEZO1P1	Retina	0.0058779
pixelWise	rs945170	rs1334806	0.826186	PIGN	Retina	1.47e-05
pixelWise	rs945170	rs1334806	0.826186	PIGPP2	Retina	1.47e-05
pixelWise	rs9505097	rs78588343	0.794039	PMS2CL	Retina	0.00847925
pixelWise	rs141312163	rs12124345	1	PNN-AS1	Retina	0.00173161
pixelWise	rs141312163	rs12124345	1	PNN	Retina	0.00173161
pixelWise	rs9398171	rs10457180	0.931768	PNPLA8	Retina	0.00464757
pixelWise	rs6807660	rs9837054	0.889208	POM121L2	Retina	0.00047848
pixelWise	14:75335538_CA_C	rs6574197	0.932179	PPIAP13	Retina	0.00056656
pixelWise	rs556217	rs11852831	0.562301	PPIAP26	Retina	0.00021783
pixelWise	rs7161903	rs76160708	0.781778	PPIAP46	Retina	0.00441848
pixelWise	1:43195191_TTAA_T	rs78968154	1	PPIH	Retina	2.55e-05
pixelWise	rs57215159	rs9286597	0.89316	PPIL4	Retina	0.00146138
pixelWise	rs2145542	rs12437151	0.855054	PRAME	Retina	4.16e-05
pixelWise	rs9505097	rs78588343	0.794039	PRELID3BP11	Retina	0.00847925
pixelWise	rs35507786	rs12442896	0.63738	PRIM2BP	Retina	0.00578031
pixelWise	rs9330813	rs73175081	0.986999	PRKCE	Retina	0.00064201
pixelWise	rs762414084	rs7794485	0.993584	PRKXP1	Retina	0.00036057
pixelWise	rs9919402	rs7088846	0.977766	PRKXP1	Retina	0.0053128
pixelWise	rs190438	rs34317	0.56212	PROS2P	Retina	0.00060601
pixelWise	rs3138142	rs56108400	0.79298	PRTG	Retina	0.00248318
pixelWise	rs2145542	rs12880925	0.943332	PSMB11	Retina	0.00771207
pixelWise	rs190438	rs34317	0.56212	PSMC1	Retina	0.00060601
pixelWise	rs843348	rs843352	0.877303	PSMD2	Retina	0.0046561
pixelWise	rs6807660	rs9837054	0.889208	PTK2B	Retina	0.00047848
pixelWise	rs13054238	rs929271	0.983944	QPRT	Retina	0.00036996
pixelWise	rs74614808	rs16833310	0.945717	RACK1	Retina	0.00411878
pixelWise	rs9398171	rs10457180	0.931768	RACK1P1	Retina	0.00031374
pixelWise	rs62651780	rs6972855	0.515183	RAD52	Retina	0.00476762
pixelWise	1:43195191_TTAA_T	rs150151863	0.746982	RAMP2	Retina	0.00234629
pixelWise	rs9398171	rs2153960	0.987511	RANBP2	Retina	0.00042091
pixelWise	rs7752728	rs4713892	0.722575	RASL10B	Retina	0.00010687
pixelWise	rs1471909	rs325431	0.97644	RBBP4	Retina	0.00298877
pixelWise	rs7752728	rs992105	0.501948	RBM39	Retina	1.09e-06
pixelWise	rs13054238	rs11089441	0.778658	RBPMS-AS1	Retina	0.00010135
pixelWise	rs9398171	rs1268162	0.75622	RCC2P8	Retina	0.0025962
pixelWise	rs945170	rs1334806	0.826186	RELCH	Retina	1.47e-05
pixelWise	rs9398171	rs2802290	0.662435	RETNLB	Retina	0.0035185
pixelWise	rs200916002	rs8013357	0.545977	RFC2	Retina	7.87e-08
pixelWise	rs1471909	rs325431	0.97644	RGS9BP	Retina	0.00611556
pixelWise	rs9525830	rs9533608	0.964511	RIT2	Retina	0.0074239
pixelWise	rs2879054	rs4766588	0.78544	RLIG1P2	Retina	0.00330926
pixelWise	rs7161903	rs7497342	1	RN7SKP297	Retina	0.00958516
pixelWise	rs2854108	rs12408663	0.983456	RN7SL168P	Retina	0.00455968
pixelWise	rs6663840	rs1539648	0.875093	RN7SL221P	Retina	0.00692945
pixelWise	rs7752728	rs9296157	0.597139	RN7SL22P	Retina	0.00645988
pixelWise	rs2237157	rs2237141	0.735354	RN7SL231P	Retina	0.0010675
pixelWise	rs8008315	rs8007938	0.648232	RN7SL426P	Retina	0.0023244
pixelWise	rs1109114	rs1438688	0.855049	RN7SL521P	Retina	0.00160419
pixelWise	rs1470108	rs1470108	1	RN7SL583P	Retina	5.45e-13
pixelWise	rs141312163	rs2182024	0.941475	RN7SL640P	Retina	1.07e-16
pixelWise	rs4635359	rs4384613	0.572607	RN7SL647P	Retina	2.72e-06
pixelWise	rs9330813	rs28496879	0.535386	RN7SL656P	Retina	0.00162617
pixelWise	rs56293547	rs1654365	0.975519	RN7SL709P	Retina	2.25e-05
pixelWise	rs1471909	rs325436	0.843389	RN7SL789P	Retina	3.07e-07
pixelWise	rs1689939	rs1689939	1	RN7SL802P	Retina	0.00327234
pixelWise	rs9330813	rs73175081	0.986999	RN7SL836P	Retina	0.00064201
pixelWise	rs57215159	rs9322189	0.934406	RN7SL868P	Retina	0.00453459
pixelWise	rs1892296	rs12435594	0.941349	RNA5SP135	Retina	0.00031689
pixelWise	rs2854108	rs2854108	1	RNA5SP205	Retina	4.46e-05
pixelWise	rs9426785	rs10917075	0.802252	RNA5SP25	Retina	0.00983964
pixelWise	rs3138142	rs56108400	0.79298	RNA5SP265	Retina	0.00248318
pixelWise	rs2237157	rs9464785	0.939198	RNA5SP332	Retina	0.0020876
pixelWise	rs2854108	rs78170481	0.929078	RNA5SP335	Retina	0.00200705
pixelWise	rs190438	rs190438	1	RNA5SP365	Retina	0.00756422
pixelWise	rs9398171	rs9384679	0.628452	RNA5SP372	Retina	0.00216765
pixelWise	rs7752728	rs4713892	0.722575	RNA5SP406	Retina	0.00010687
pixelWise	rs7752728	rs4713892	0.722575	RNA5SP407	Retina	0.00010687
pixelWise	rs7752728	rs4711420	0.947954	RNA5SP408	Retina	9.19e-06
pixelWise	rs7752728	rs4711420	0.947954	RNA5SP409	Retina	9.19e-06
pixelWise	rs183659670	rs183659670	1	RNA5SP43	Retina	6.29e-35
pixelWise	rs258873	rs258873	1	RNA5SP68	Retina	7.63e-15
pixelWise	rs7161903	rs7497342	1	RNF169	Retina	0.00015713
pixelWise	rs62651780	rs6976926	0.832438	RNF223	Retina	0.00172884
pixelWise	rs6770312	rs139288080	0.675952	RNU2-17P	Retina	0.00747555
pixelWise	rs1468336	rs12673675	0.978255	RNU4ATAC16P	Retina	6.38e-07
pixelWise	rs2854108	rs2854108	1	RNU6-1099P	Retina	0.00874813
pixelWise	rs2575134	rs1986146	0.838046	RNU6-1163P	Retina	0.00954257
pixelWise	rs2145542	rs12437151	0.855054	RNU6-1179P	Retina	4.16e-05
pixelWise	rs2237157	rs9476827	0.722626	RNU6-1265P	Retina	0.00369341
pixelWise	rs9330813	rs28370276	0.545764	RNU6-1278P	Retina	0.00035318
pixelWise	rs9919402	rs7088846	0.977766	RNU6-181P	Retina	2.98e-08
pixelWise	rs76849341	rs73117851	0.517527	RNU6-199P	Retina	0.00061608
pixelWise	rs945170	rs1334806	0.826186	RNU6-21P	Retina	1.47e-05
pixelWise	rs7161903	rs2068982	0.774805	RNU6-237P	Retina	0.00013117
pixelWise	rs2854108	rs7517255	0.849303	RNU6-254P	Retina	0.00040145
pixelWise	rs183659670	rs183659670	1	RNU6-273P	Retina	2.72e-10
pixelWise	rs2237157	rs1474588	0.722626	RNU6-316P	Retina	0.00436804
pixelWise	rs1892296	rs2331919	0.941349	RNU6-39P	Retina	0.0006233
pixelWise	rs56293547	rs1654365	0.975519	RNU6-489P	Retina	2.25e-05
pixelWise	rs2237157	rs7754701	0.735354	RNU6-522P	Retina	0.00760054
pixelWise	rs1892296	rs2331919	0.941349	RNU6-571P	Retina	3.1e-13
pixelWise	rs183659670	rs183659670	1	RNU6-636P	Retina	2.2e-09
pixelWise	rs9398171	rs9384679	0.628452	RNU6-653P	Retina	0.00367725
pixelWise	rs6807660	rs9830830	0.889208	RNU6-666P	Retina	1.57e-06
pixelWise	rs2237157	rs7754701	0.735354	RNU6-799P	Retina	0.00760054
pixelWise	rs3743460	rs3743460	1	RNU6-808P	Retina	2.62e-05
pixelWise	rs9330813	rs28370276	0.545764	RNU6-924P	Retina	0.00083229
pixelWise	rs141312163	rs12132368	1	RNU6-99P	Retina	0.00290764
pixelWise	rs2237157	rs9476827	0.722626	RNU7-153P	Retina	0.00989781
pixelWise	rs1578060	rs1591805	0.85848	RNU7-182P	Retina	0.00075967
pixelWise	rs1892296	rs2331919	0.941349	RNU7-4P	Retina	3.1e-13
pixelWise	rs17279437	rs9857669	0.530696	RNY4P37	Retina	9.21e-13
pixelWise	rs2273171	rs766146	0.987378	RPL13AP26	Retina	0.00341417
pixelWise	rs7161903	rs76160708	0.781778	RPL21P108	Retina	0.00058532
pixelWise	rs72682570	rs55765131	1	RPL21P79	Retina	0.00131821
pixelWise	rs57215159	rs9286597	0.89316	RPL29P14	Retina	0.00146138
pixelWise	rs1689939	rs2467748	1	RPL31	Retina	0.00928756
pixelWise	rs516567	rs516567	1	RPL31P15	Retina	0.00583029
pixelWise	rs183659670	rs183659670	1	RPL31P16	Retina	6.02e-23
pixelWise	rs9398171	rs10457180	0.931768	RPL34-DT	Retina	2.47e-05
pixelWise	rs9398171	rs10457180	0.931768	RPL34	Retina	2.47e-05
pixelWise	rs4936637	rs10892758	0.594124	RPL34P9	Retina	0.00119937
pixelWise	rs9505097	rs76823979	0.778681	RPL35AP20	Retina	4.48e-06
pixelWise	rs9398171	rs9384679	0.628452	RPL36AP35	Retina	0.00546302
pixelWise	rs9398171	rs10457180	0.931768	RPL36P14	Retina	0.0081959
pixelWise	rs13054238	rs9606708	0.801528	RPL36P17	Retina	5.69e-09
pixelWise	rs12147623	rs59351079	0.507519	RPL39P36	Retina	0.00223845
pixelWise	rs2854108	rs2854108	1	RPL5P20	Retina	4.46e-10
pixelWise	rs76849341	rs73117851	0.517527	RPL5P31	Retina	0.00061608
pixelWise	rs843348	rs843355	0.643921	RPL6P16	Retina	2.62e-06
pixelWise	rs9330813	rs73175081	0.986999	RPL7AP16	Retina	0.00064201
pixelWise	rs7985441	rs9515381	0.806791	RPL7AP39	Retina	0.00553606
pixelWise	rs2237157	rs7754755	0.735354	RPL7AP47	Retina	0.00172798
pixelWise	rs183659670	rs183659670	1	RPS12P24	Retina	0.00924277
pixelWise	rs214092	rs214927	0.726159	RPS13	Retina	0.0013686
pixelWise	rs556217	rs475377	0.963069	RPS13P2	Retina	2.42e-13
pixelWise	rs6770312	rs6803715	0.791526	RPS14	Retina	0.004937
pixelWise	rs9330813	rs73175081	0.986999	RPS15AP10	Retina	1.2e-08
pixelWise	rs183659670	rs183659670	1	RPS16P4	Retina	7.45e-34
pixelWise	rs4936637	rs4936636	1	RPS17P7	Retina	0.00550872
pixelWise	rs7161903	rs2415245	1	RPS28P5	Retina	0.00565908
pixelWise	rs7161903	rs76160708	0.781778	RPS2P2	Retina	0.00058532
pixelWise	rs2854108	rs7517255	0.849303	RPS2P46	Retina	0.00040145
pixelWise	rs9330813	rs9330813	1	RPS2P7	Retina	0.00087312
pixelWise	rs9525830	rs9533608	0.964511	RPS3AP47	Retina	0.0074239
pixelWise	rs843348	rs2668189	0.892728	RPS3P3	Retina	0.00920932
pixelWise	rs4936637	rs10892758	0.594124	RPS4XP12	Retina	2.06e-05
pixelWise	rs2145542	rs12437151	0.855054	RPS4XP18	Retina	2.67e-05
pixelWise	rs2854108	rs12408663	0.983456	RPS6	Retina	0.00040069
pixelWise	rs843348	rs2668189	0.892728	RPSAP31	Retina	0.00328934
pixelWise	rs2180833	rs1254251	0.619445	RPSAP66	Retina	1.04e-06
pixelWise	rs7161903	rs2068982	0.774805	RPSAP6	Retina	0.0016049
pixelWise	rs1468336	rs10251808	0.978255	RPUSD1	Retina	0.00902173
pixelWise	rs9330813	rs73175081	0.986999	RUNX2-AS1	Retina	1.85e-21
pixelWise	rs9505097	rs76831056	0.614402	S100P	Retina	1.91e-05
pixelWise	rs76849341	rs73349015	0.725167	SALL1	Retina	0.0013218
pixelWise	rs9398171	rs2802295	0.662435	SART3	Retina	7.17e-07
pixelWise	rs9398171	rs9384679	0.628452	SCARNA2	Retina	1.68e-05
pixelWise	rs1471909	rs325431	0.97644	SCG5-AS1	Retina	6.37e-05
pixelWise	rs945170	rs1334806	0.826186	SCGB1D1	Retina	1.47e-05
pixelWise	rs529577066	rs72843143	0.993888	SDR42E1P3	Retina	0.00483894
pixelWise	rs9398171	rs1536057	0.635075	SELPLG	Retina	0.00323818
pixelWise	rs9398171	rs2802295	0.662435	SESN1	Retina	0.00166138
pixelWise	rs9505097	rs80334339	0.554616	SHBG	Retina	5.48e-09
pixelWise	rs56293547	rs1654365	0.975519	SIPA1L3	Retina	2.25e-05
pixelWise	rs56391092	rs55920307	0.96991	SIRT4	Retina	6.09e-08
pixelWise	14:75335538_CA_C	rs6574197	0.932179	SLC16A5	Retina	0.00056656
pixelWise	rs62651780	rs6972855	0.515183	SLC26A1	Retina	0.00476762
pixelWise	rs3743460	rs3743460	1	SLC44A3-AS1	Retina	0.00403783
pixelWise	rs1468336	rs28714607	0.982597	SLC52A3	Retina	8.55e-08
pixelWise	rs7161903	rs7497342	1	SLC9A3R1-AS1	Retina	0.00015713
pixelWise	rs529577066	rs78022196	1	SLCO4A1-AS1	Retina	0.00171876
pixelWise	rs76849341	rs73349015	0.725167	SMIM47	Retina	0.00093711
pixelWise	rs9505097	rs113944237	0.526205	SNORA48	Retina	0.00592803
pixelWise	rs529577066	rs78022196	1	SNORA57	Retina	0.00171876
pixelWise	rs214092	rs214927	0.726159	SNORD14B	Retina	0.0013686
pixelWise	rs1471909	rs325431	0.97644	SNRPCP1	Retina	0.00611556
pixelWise	rs9426785	rs12740881	0.584591	SNX29P1	Retina	0.00873828
pixelWise	rs2879054	rs4766588	0.78544	SORT1	Retina	0.00330926
pixelWise	rs74614808	rs74614808	1	SOX2	Retina	3.51e-12
pixelWise	rs258873	rs258873	1	SP3	Retina	7.63e-15
pixelWise	rs7161903	rs76160708	0.781778	SPCS2	Retina	4.66e-10
pixelWise	rs9505097	rs75757892	0.85098	SPDYE20P	Retina	0.00290647
pixelWise	rs13054238	rs929271	0.983944	SPN	Retina	0.00036996
pixelWise	rs1892296	rs12435594	0.941349	SPOPLP3	Retina	0.00031689
pixelWise	rs9330813	rs77164166	0.965185	SQOR	Retina	0.00136179
pixelWise	rs9330813	rs73175083	0.947986	SRBD1	Retina	0.00033358
pixelWise	rs183659670	rs183659670	1	SSTR3	Retina	5.89e-10
pixelWise	rs62651780	rs4723327	0.868813	SSTR5	Retina	0.00347154
pixelWise	rs9398171	rs2802288	0.662435	STXBP3	Retina	0.0016969
pixelWise	rs183659670	rs183659670	1	SULT6B1	Retina	7.45e-34
pixelWise	rs9398171	rs9398171	1	SUMO2P8	Retina	1.81e-06
pixelWise	rs2273171	rs766146	0.987378	SVIL2P	Retina	0.00341417
pixelWise	rs9398171	rs9384679	0.628452	TAF13	Retina	3.11e-16
pixelWise	rs4936637	rs11218350	0.973317	TBC1D32	Retina	0.00381244
pixelWise	1:43195191_TTAA_T	rs150151863	0.746982	TBCC	Retina	0.00623777
pixelWise	rs183659670	rs183659670	1	TCEA1P2	Retina	0.00294482
pixelWise	rs34183224	rs62175360	1	TESHL	Retina	0.00031138
pixelWise	rs9398171	rs10457180	0.931768	THAP5	Retina	0.00464757
pixelWise	rs62651780	rs6972855	0.515183	TIMM22	Retina	0.00347154
pixelWise	rs7752728	rs4713892	0.722575	TLN1	Retina	0.00010687
pixelWise	rs726799	rs11650199	0.827077	TMEM167AP2	Retina	0.00888953
pixelWise	rs9398171	rs2802295	0.662435	TMEM167B-DT	Retina	0.00166138
pixelWise	rs9398171	rs2802295	0.662435	TMEM167B	Retina	0.00166138
pixelWise	rs2237157	rs9476827	0.722626	TMEM43	Retina	0.00369341
pixelWise	rs726799	rs11650199	0.827077	TMEM51-AS2	Retina	0.00023582
pixelWise	rs9398171	rs2802288	0.662435	TMEM74	Retina	0.00015491
pixelWise	rs2145542	rs11629120	0.706137	TNFRSF10B	Retina	4.39e-05
pixelWise	rs7161903	rs2415242	0.767867	TOR1BP1	Retina	0.00122055
pixelWise	rs1471909	rs325431	0.97644	TP53TG3	Retina	0.00611556
pixelWise	rs11817531	rs11200918	0.832414	TPM3P3	Retina	0.00376024
pixelWise	rs141312163	rs12132368	1	TRAPPC6B	Retina	0.00198372
pixelWise	rs9398171	rs9384679	0.628452	TRAT1	Retina	0.00546302
pixelWise	rs11717195	rs34970607	0.884346	TRDN-AS1	Retina	0.00043812
pixelWise	rs13054238	rs9606708	0.801528	TRIM31-AS1	Retina	5.69e-09
pixelWise	rs13054238	rs11089441	0.778658	TRIM31	Retina	1.72e-05
pixelWise	rs6807660	rs9837054	0.889208	TRIM35	Retina	0.00047848
pixelWise	rs74614808	rs16833310	0.945717	TRIM52-AS1	Retina	0.00411878
pixelWise	rs2273171	rs179733	0.826988	TRIM72	Retina	0.00680572
pixelWise	rs9505097	rs78588343	0.794039	TRIP10	Retina	0.00847925
pixelWise	rs1468336	rs12673675	0.978255	TUBB8P11	Retina	0.00104744
pixelWise	1:43195191_TTAA_T	rs78968154	1	TUBG2	Retina	2.55e-05
pixelWise	rs2237157	rs7754755	0.735354	TVP23CP2	Retina	0.00172798
pixelWise	rs76849341	rs118100206	0.974839	TYMP	Retina	0.00162287
pixelWise	rs7161903	rs4646903	0.672706	TYW3	Retina	0.00991645
pixelWise	rs7161903	rs1821848	0.767867	UBL7-DT	Retina	0.0021075
pixelWise	rs7161903	rs1821848	0.767867	UBL7	Retina	0.0021075
pixelWise	rs2854108	rs7517255	0.849303	UFD1-AS1	Retina	0.00040145
pixelWise	rs141312163	rs11581796	0.941475	UGDH-AS1	Retina	0.00976614
pixelWise	rs141312163	rs11581796	0.941475	UGDH	Retina	0.00976614
pixelWise	rs13054238	rs11089441	0.778658	ULK4P3	Retina	1.72e-05
pixelWise	rs12531825	rs12531825	1	UMAD1	Retina	0.00208008
pixelWise	rs9398171	rs9384679	0.628452	UNG	Retina	1.68e-05
pixelWise	rs7752728	rs9296157	0.597139	UPK1A-AS1	Retina	0.00645988
pixelWise	rs9330813	rs73175083	0.947986	UQCRC2P1	Retina	1.1e-10
pixelWise	rs9330813	rs28496879	0.535386	UQCRH	Retina	0.00138721
pixelWise	rs183659670	rs183659670	1	VN1R53P	Retina	0.00029555
pixelWise	rs2854108	rs1995312	0.601346	VPS35L	Retina	0.00653143
pixelWise	rs1892296	rs2331919	0.941349	VWA8P1	Retina	0.0006233
pixelWise	rs7955891	rs11183272	0.91984	WASHC2C	Retina	0.00137885
pixelWise	rs726799	rs8081364	0.671036	WBP11	Retina	0.00207107
pixelWise	rs7161903	rs2068982	0.774805	WBP1	Retina	0.00013117
pixelWise	rs141312163	rs12132368	1	WDR19	Retina	2.57e-07
pixelWise	rs62651780	rs115018039	0.852939	WDR37	Retina	0.0022478
pixelWise	rs56293547	rs1654365	0.975519	WDR87	Retina	2.25e-05
pixelWise	rs9330813	rs73175081	0.986999	WFDC8	Retina	1.85e-21
pixelWise	rs9330813	rs77164166	0.965185	WFDC9	Retina	0.00136179
pixelWise	rs4936637	rs11218350	0.973317	WNT16	Retina	0.0084991
pixelWise	rs57215159	rs9485402	0.89261	WWTR1-IT1	Retina	0.00839976
pixelWise	rs9505097	rs76823979	0.778681	XAF 1	Retina	0.00290396
pixelWise	rs17279437	rs9857669	0.530696	XCR1	Retina	0.0013907
pixelWise	rs141312163	rs2182024	0.941475	XIRP1	Retina	1.07e-16
pixelWise	rs2237157	rs1474588	0.722626	XPC	Retina	0.00461218
pixelWise	rs7161903	rs76160708	0.781778	XRRA1	Retina	4.66e-10
pixelWise	rs7161903	rs7497342	1	YLPM1	Retina	0.0001114
pixelWise	rs9505097	rs76831056	0.614402	YWHAQP10	Retina	1.91e-05
pixelWise	rs1471909	rs325431	0.97644	ZBTB8OS	Retina	0.00298877
pixelWise	rs6807660	rs9830830	0.889208	ZCWPW2	Retina	0.00723112
pixelWise	rs1468336	rs12673675	0.978255	ZDHHC11B	Retina	6.38e-07
pixelWise	rs9426785	rs12740881	0.584591	ZDHHC20-IT1	Retina	0.00873828
pixelWise	rs6807660	rs9830830	0.889208	ZKSCAN3	Retina	0.00723112
pixelWise	rs72682570	rs72682570	1	ZNF217-AS1	Retina	0.00239404
pixelWise	rs1109114	rs1438688	0.855049	ZNF398	Retina	0.00160419
pixelWise	rs7161903	rs1821848	0.767867	ZNF407-AS1	Retina	2.69e-06
pixelWise	rs7161903	rs1821848	0.767867	ZNF407	Retina	2.69e-06
pixelWise	rs1109114	rs1438688	0.855049	ZNF425	Retina	0.00160419
pixelWise	rs2237157	rs9464785	0.939198	ZNF519	Retina	0.0020876
pixelWise	rs12147623	rs59351079	0.507519	ZNF646P1	Retina	0.00223845
pixelWise	rs3743460	rs3743460	1	ZNF892	Retina	0.00489142
pixelWise	rs9398171	rs2802288	0.662435	ZPR1P1	Retina	0.00015491
pixelWise	rs2854108	rs2854108	1	CAPZB	Adult_Cortex	5.74e-47
pixelWise	rs2854108	rs2854108	1	CAPZB	Fetal_Cortex	8.32e-27
pixelWise	rs2854108	rs2854108	1	MINOS1-NBL1	Adult_Cortex	2.72e-15
pixelWise	rs2854108	rs2854108	1	MINOS1-NBL1	Fetal_Cortex	5.23e-15
pixelWise	rs2854108	rs2854108	1	MINOS1	Adult_Cortex	2.72e-15
pixelWise	rs2854108	rs2854108	1	MINOS1	Fetal_Cortex	5.23e-15
pixelWise	rs2854108	rs2314329	0.849303	NBL1	Adult_Cortex	4.03e-36
pixelWise	rs141312163	rs12118033	0.932231	INPP5B	Fetal_Cortex	1.01e-11
pixelWise	rs141312163	rs12118033	0.932231	RRAGC	Adult_Cortex	5.09e-16
pixelWise	rs141312163	rs141312163	1	RRAGC	Fetal_Cortex	1.45e-11
pixelWise	rs141312163	rs12118033	0.932231	NDUFS5	Adult_Cortex	1.77e-25
pixelWise	rs141312163	rs12118033	0.932231	PABPC4	Adult_Cortex	1.36e-14
pixelWise	rs141312163	rs12118033	0.932231	PABPC4	Fetal_Cortex	2.65e-24
pixelWise	rs12026778	rs1892420	1	EDN2	Fetal_Cortex	2.33e-18
pixelWise	rs12026778	rs1892420	1	FOXJ3	Fetal_Cortex	1.09e-12
pixelWise	rs543874203	rs4839272	0.946497	WNT2B	Adult_Cortex	2.27e-11
pixelWise	rs543874203	rs4839272	0.946497	WNT2B	Fetal_Cortex	9.58e-14
pixelWise	rs543874203	rs4839272	0.946497	ST7L	Adult_Cortex	3.35e-34
pixelWise	rs543874203	rs4839272	0.946497	ST7L	Fetal_Cortex	6.87e-33
pixelWise	rs543874203	rs4839272	0.946497	CAPZA1	Adult_Cortex	3.35e-34
pixelWise	rs543874203	rs4839272	0.946497	CAPZA1	Fetal_Cortex	6.87e-33
pixelWise	rs543874203	rs4839272	0.946497	FAM19A3	Adult_Cortex	4.05e-36
pixelWise	rs543874203	rs4839272	0.946497	FAM19A3	Fetal_Cortex	2.7e-27
pixelWise	rs543874203	rs9429709	0.973181	SLC16A1	Adult_Cortex	2.27e-47
pixelWise	rs543874203	rs9429709	0.973181	MAGI3	Adult_Cortex	9.2e-14
pixelWise	rs543874203	rs4839272	0.946497	MAGI3	Fetal_Cortex	3.83e-24
pixelWise	rs543874203	rs4839272	0.946497	RSBN1	Adult_Cortex	1.89e-15
pixelWise	rs543874203	rs4839272	0.946497	RSBN1	Fetal_Cortex	1.2e-15
pixelWise	rs543874203	rs4839272	0.946497	PTPN22	Adult_Cortex	3.9e-13
pixelWise	rs543874203	rs4839272	0.946497	AP4B1	Fetal_Cortex	1.35e-15
pixelWise	rs543874203	rs4839272	0.946497	DCLRE1B	Fetal_Cortex	1.35e-15
pixelWise	rs543874203	rs4839272	0.946497	HIPK1	Adult_Cortex	1.37e-16
pixelWise	rs543874203	rs4839272	0.946497	HIPK1	Fetal_Cortex	1.61e-28
pixelWise	rs543874203	rs4839272	0.946497	SYT6	Fetal_Cortex	9.14e-14
pixelWise	rs543874203	rs4839272	0.946497	TRIM33	Adult_Cortex	2.45e-19
pixelWise	rs11264763	rs11583896	0.846526	S100A2	Adult_Cortex	8.73e-17
pixelWise	rs11264763	rs6680140	0.900108	S100A2	Fetal_Cortex	9.09e-16
pixelWise	rs11264763	rs6680140	0.900108	INTS3	Adult_Cortex	1.24e-12
pixelWise	rs11264763	rs6680140	0.900108	INTS3	Fetal_Cortex	2e-13
pixelWise	rs11264763	rs6680140	0.900108	GATAD2B	Adult_Cortex	6.34e-18
pixelWise	rs11264763	rs6680140	0.900108	GATAD2B	Fetal_Cortex	1.33e-26
pixelWise	rs11264763	rs60150125	0.884319	DENND4B	Adult_Cortex	3.56e-13
pixelWise	rs11264763	rs11583896	0.846526	DENND4B	Fetal_Cortex	1.97e-19
pixelWise	rs11264763	rs6680140	0.900108	JTB	Adult_Cortex	2.88e-53
pixelWise	rs11264763	rs6680140	0.900108	JTB	Fetal_Cortex	1.27e-44
pixelWise	rs11264763	rs6680140	0.900108	RAB13	Adult_Cortex	2.88e-53
pixelWise	rs11264763	rs6680140	0.900108	RAB13	Fetal_Cortex	1.27e-44
pixelWise	rs11264763	rs11583896	0.846526	TPM3	Adult_Cortex	1.71e-12
pixelWise	rs11264763	rs6680140	0.900108	TPM3	Fetal_Cortex	3.37e-12
pixelWise	rs2788045	rs481157	0.869467	NMNAT2	Adult_Cortex	6.76e-30
pixelWise	rs2788045	rs481157	0.869467	NMNAT2	Fetal_Cortex	2.42e-33
pixelWise	rs114537871	rs79608947	0.946209	PARP1	Adult_Cortex	6.11e-16
pixelWise	rs114537871	rs79608947	0.946209	PSEN2	Adult_Cortex	7.81e-23
pixelWise	rs114537871	rs79608947	0.946209	ADCK3	Adult_Cortex	5.13e-12
pixelWise	rs201965985	rs74912293	0.53158	CDC42BPA	Adult_Cortex	3.83e-20
pixelWise	rs114537871	rs79608947	0.946209	ARF1	Adult_Cortex	2.39e-18
pixelWise	rs114537871	rs79608947	0.946209	C1orf35	Adult_Cortex	9.91e-15
pixelWise	rs114537871	rs79608947	0.946209	MRPL55	Adult_Cortex	9.91e-15
pixelWise	rs114537871	rs79608947	0.946209	CCSAP	Adult_Cortex	9.27e-13
pixelWise	rs114537871	rs79608947	0.946209	CCSAP	Fetal_Cortex	4.26e-14
pixelWise	rs141182808	rs7558300	0.830445	SF3B14	Adult_Cortex	4.25e-22
pixelWise	rs141182808	rs7558300	0.830445	SF3B14	Fetal_Cortex	3.29e-44
pixelWise	rs141182808	rs7558300	0.830445	FAM228B	Adult_Cortex	4.25e-22
pixelWise	rs141182808	rs7558300	0.830445	FAM228B	Fetal_Cortex	3.29e-44
pixelWise	rs2867177	rs1902060	0.82802	RTN4	Fetal_Cortex	1.65e-13
pixelWise	rs2867177	rs12621495	0.863826	MTIF2	Adult_Cortex	4.85e-18
pixelWise	rs2867177	rs1902060	0.82802	MTIF2	Fetal_Cortex	1.69e-78
pixelWise	rs2867177	rs1902060	0.82802	SMEK2	Adult_Cortex	7.14e-14
pixelWise	rs2867177	rs1902060	0.82802	SMEK2	Fetal_Cortex	3.65e-22
pixelWise	rs3835853	rs1517327	1	SCN9A	Fetal_Cortex	1.68e-11
pixelWise	rs3835853	rs13023468	0.959099	SCN9A	Adult_Cortex	1.55e-18
pixelWise	rs3835853	rs3769408	1	STK39	Adult_Cortex	4.98e-26
pixelWise	rs3835853	rs1517327	1	STK39	Fetal_Cortex	8.32e-27
pixelWise	rs3835853	rs1517327	1	CERS6	Fetal_Cortex	1.35e-18
pixelWise	rs3835853	rs13023468	0.959099	CERS6	Adult_Cortex	3.09e-12
pixelWise	rs3835853	rs3769408	1	SPC25	Fetal_Cortex	1.51e-11
pixelWise	rs34183224	rs11682296	0.668752	IGFBP5	Fetal_Cortex	8.68e-12
pixelWise	rs34183224	rs11684548	0.668752	IGFBP5	Adult_Cortex	1.43e-17
pixelWise	rs17279437	rs80163550	0.626186	ZNF660	Fetal_Cortex	7.55e-13
pixelWise	rs17279437	rs80163550	0.626186	ZNF197	Fetal_Cortex	7.55e-13
pixelWise	rs17279437	rs80163550	0.626186	ZDHHC3	Fetal_Cortex	1.85e-15
pixelWise	rs17279437	rs80163550	0.626186	EXOSC7	Fetal_Cortex	1.85e-15
pixelWise	rs17279437	rs80163550	0.626186	TMEM158	Adult_Cortex	3.27e-12
pixelWise	rs17279437	rs80163550	0.626186	TMEM158	Fetal_Cortex	1.65e-23
pixelWise	rs17279437	rs80163550	0.626186	FYCO1	Fetal_Cortex	1.92e-19
pixelWise	rs77877421	rs77877421	1	FOXP1	Adult_Cortex	3.86e-57
pixelWise	rs77877421	rs77877421	1	FOXP1	Fetal_Cortex	4.15e-39
pixelWise	rs11717195	rs35606005	0.785818	CCDC58	Fetal_Cortex	6.69e-18
pixelWise	rs11717195	rs35606005	0.785818	FAM162A	Fetal_Cortex	6.69e-18
pixelWise	rs11717195	rs6794202	0.876112	PTPLB	Adult_Cortex	1.18e-20
pixelWise	rs74614808	rs74614808	1	SOX2	Adult_Cortex	4.33e-33
pixelWise	rs74614808	rs74614808	1	SOX2	Fetal_Cortex	1.01e-77
pixelWise	rs13118227	rs4637381	0.81778	TMEM154	Fetal_Cortex	7.74e-20
pixelWise	rs13118227	rs10009567	0.855274	TIGD4	Fetal_Cortex	6.76e-14
pixelWise	rs13118227	rs10009567	0.855274	ARFIP1	Fetal_Cortex	6.76e-14
pixelWise	rs13118227	rs10009567	0.855274	FHDC1	Fetal_Cortex	6.41e-13
pixelWise	rs13118227	rs4637381	0.81778	MND1	Fetal_Cortex	2.61e-13
pixelWise	rs13118227	rs4637381	0.81778	SFRP2	Adult_Cortex	9.15e-23
pixelWise	rs13118227	rs4637381	0.81778	SFRP2	Fetal_Cortex	8.61e-32
pixelWise	rs13118227	rs10009567	0.855274	PLRG1	Adult_Cortex	2.98e-17
pixelWise	rs13118227	rs10009567	0.855274	PLRG1	Fetal_Cortex	5.51e-19
pixelWise	rs13118227	rs4637381	0.81778	FGA	Adult_Cortex	4.9e-17
pixelWise	rs190438	rs58631865	0.566706	TMEM161B	Adult_Cortex	3.46e-22
pixelWise	rs190438	rs58631865	0.566706	TMEM161B	Fetal_Cortex	1.07e-34
pixelWise	rs190438	rs304151	0.698327	CETN3	Adult_Cortex	1.01e-14
pixelWise	rs190438	rs58631865	0.566706	CETN3	Fetal_Cortex	3.23e-50
pixelWise	rs190438	rs58631865	0.566706	MBLAC2	Adult_Cortex	6.89e-16
pixelWise	rs190438	rs58631865	0.566706	MBLAC2	Fetal_Cortex	1.38e-11
pixelWise	rs190438	rs304151	0.698327	POLR3G	Adult_Cortex	7.78e-13
pixelWise	rs190438	rs58631865	0.566706	POLR3G	Fetal_Cortex	2.43e-16
pixelWise	rs190438	rs254779	0.535713	LYSMD3	Fetal_Cortex	1.25e-12
pixelWise	rs190438	rs254779	0.535713	GPR98	Fetal_Cortex	1.25e-12
pixelWise	rs1109114	rs12659695	0.85221	SCGB3A2	Fetal_Cortex	1.81e-14
pixelWise	rs1109114	rs12659695	0.85221	ABLIM3	Adult_Cortex	4.4e-57
pixelWise	rs1109114	rs12659695	0.85221	ABLIM3	Fetal_Cortex	5.26e-60
pixelWise	rs1109114	rs12659695	0.85221	GRPEL2	Adult_Cortex	6.11e-48
pixelWise	rs1109114	rs12659695	0.85221	GRPEL2	Fetal_Cortex	1.63e-15
pixelWise	rs1109114	rs12659695	0.85221	PCYOX1L	Adult_Cortex	4.64e-33
pixelWise	rs1109114	rs12659695	0.85221	CSNK1A1	Adult_Cortex	2.32e-51
pixelWise	rs1109114	rs12659695	0.85221	CSNK1A1	Fetal_Cortex	1.52e-32
pixelWise	rs1109114	rs12659695	0.85221	ARHGEF37	Adult_Cortex	2.32e-51
pixelWise	rs1109114	rs12659695	0.85221	ARHGEF37	Fetal_Cortex	1.52e-32
pixelWise	rs258873	rs258873	1	C5orf47	Adult_Cortex	6.27e-15
pixelWise	rs258873	rs258873	1	C5orf47	Fetal_Cortex	6.73e-27
pixelWise	rs4248877	rs4700710	1	MAPK9	Adult_Cortex	2.43e-13
pixelWise	rs2237157	rs3841761	0.919258	MCUR1	Adult_Cortex	8.45e-15
pixelWise	rs2237157	rs3841761	0.919258	RNF182	Adult_Cortex	3.21e-12
pixelWise	rs2237157	rs3841761	0.919258	RNF182	Fetal_Cortex	8.37e-21
pixelWise	rs2237157	rs3841761	0.919258	CD83	Adult_Cortex	1.53e-14
pixelWise	rs2237157	rs3841761	0.919258	CD83	Fetal_Cortex	7.74e-17
pixelWise	rs2237157	rs3841761	0.919258	JARID2	Adult_Cortex	2.12e-48
pixelWise	rs2237157	rs3841761	0.919258	JARID2	Fetal_Cortex	1.59e-34
pixelWise	rs2237157	rs3841761	0.919258	DTNBP1	Adult_Cortex	1.12e-18
pixelWise	rs2237157	rs3841761	0.919258	DTNBP1	Fetal_Cortex	8.27e-30
pixelWise	rs7752728	rs4713879	0.680508	NUDT3	Fetal_Cortex	1.22e-11
pixelWise	rs7752728	rs4713879	0.680508	FKBP5	Fetal_Cortex	1.7e-52
pixelWise	rs7752728	rs4713879	0.680508	ARMC12	Fetal_Cortex	7e-27
pixelWise	rs9381282	rs9381282	1	RSPH9	Fetal_Cortex	2.63e-17
pixelWise	rs9381282	rs9381282	1	MRPS18A	Adult_Cortex	5.2e-14
pixelWise	rs9381282	rs9381282	1	MRPS18A	Fetal_Cortex	8.85e-25
pixelWise	rs9398171	rs1536057	0.635075	PDSS2	Fetal_Cortex	1.9e-11
pixelWise	rs9398171	rs1536057	0.635075	OSTM1	Fetal_Cortex	1.33e-11
pixelWise	rs9398171	rs1536057	0.635075	NR2E1	Fetal_Cortex	1.33e-11
pixelWise	rs9398171	rs1536057	0.635075	SNX3	Adult_Cortex	4.28e-24
pixelWise	rs9398171	rs1536057	0.635075	SNX3	Fetal_Cortex	3.1e-15
pixelWise	rs9398171	rs2153960	0.987511	FOXO3	Adult_Cortex	2.24e-74
pixelWise	rs9398171	rs2764261	0.662435	FOXO3	Fetal_Cortex	1.25e-43
pixelWise	rs9398171	rs2153960	0.987511	ARMC2	Adult_Cortex	6.8e-24
[truncated: 1,686 more rows]

## Sheet: SupplementaryData6
analysis	SNP rsid	gene	exonic	CADD20	proximity	eQTLBlood	eQTLBrain	eQTLRetina	chromatinInteractionCortex	chromatinInteractionRetina	OMIM	mousePhenotype	evidenceScore
FPC	rs1109114	ABLIM3	0	0	1	0	1	1	1	1	0	1	6
pixelWise	rs1109114	ABLIM3	0	0	1	0	1	1	1	1	0	1	6
FPC	rs61739424	COL23A1	1	1	1	0	0	0	1	0	0	0	4
FPC	rs3138142	RDH5	1	0	1	1	1	0	0	0	0	0	4
pixelWise	rs843348	VWA5B2	1	0	1	0	1	1	0	0	0	0	4
pixelWise	rs7752728	FKBP5	0	0	1	0	0	0	1	1	0	1	4
pixelWise	rs57215159	GINM1	0	0	1	0	1	0	0	1	0	1	4
pixelWise	rs57215159	LATS1	0	0	1	0	1	0	1	1	0	0	4
pixelWise	rs57215159	NUP43	0	0	1	0	1	0	1	1	0	0	4
pixelWise	rs3138142	RDH5	1	0	1	1	1	0	0	0	0	0	4
pixelWise	rs2145542	HAUS4	0	0	1	1	1	0	1	0	0	0	4
pixelWise	rs75638145	TRPM1	1	1	1	0	0	0	0	0	0	1	4
pixelWise	rs7161903	UBL7	0	0	1	0	0	0	1	1	0	1	4
pixelWise	rs74614808	SOX2	0	0	0	0	0	0	1	1	1	1	4
FPC	rs12035399	NMNAT2	0	0	1	0	0	0	1	0	0	1	3
FPC	rs17279437	SLC6A20	1	1	1	0	0	0	0	0	0	0	3
FPC	rs11441223	NUP43	1	0	1	0	0	0	1	0	0	0	3
FPC	rs7902306	SUFU	0	0	1	0	0	0	1	0	0	1	3
FPC	rs7902306	WBP1L	0	0	1	0	0	0	1	0	0	1	3
FPC	rs12361415	SLC39A13	1	0	1	0	0	0	1	0	0	0	3
FPC	rs1047912	FAM186A	1	0	1	0	0	0	1	0	0	0	3
FPC	rs3138142	RP11-644F5.10	1	0	1	0	0	1	0	0	0	0	3
FPC	rs146737847	C14orf39	1	1	1	0	0	0	0	0	0	0	3
FPC	rs146737847	SIX6	1	1	1	0	0	0	0	0	0	0	3
FPC	rs2180833	C14orf39	1	1	1	0	0	0	0	0	0	0	3
FPC	rs2180833	SIX6	1	1	1	0	0	0	0	0	0	0	3
FPC	rs1800407	OCA2	1	1	1	0	0	0	0	0	0	0	3
FPC	rs12592512	UBL7	0	0	1	0	0	0	1	0	0	1	3
FPC	rs114376569	TPPP3	1	0	1	0	0	0	1	0	0	0	3
FPC	rs114376569	AGRP	1	0	1	0	0	0	1	0	0	0	3
FPC	rs114376569	PARD6A	1	0	1	0	0	0	1	0	0	0	3
FPC	rs114376569	CENPT	0	0	1	0	0	0	1	0	0	1	3
FPC	rs114376569	NUTF2	0	0	1	0	0	0	1	0	0	1	3
FPC	rs114376569	CTC-479C5.12	1	0	1	0	0	0	1	0	0	0	3
FPC	rs114376569	PSMB10	1	0	1	0	0	0	1	0	0	0	3
FPC	rs114376569	LCAT	1	0	1	0	0	0	1	0	0	0	3
FPC	rs114376569	NFATC3	0	0	1	0	0	0	1	0	0	1	3
FPC	rs12929297	ADAMTS18	1	0	1	0	0	0	0	0	0	1	3
FPC	rs57215159	GINM1	0	0	0	0	1	0	0	1	0	1	3
FPC	rs6770312	ADAMTSL4	0	0	0	0	0	0	0	1	1	1	3
FPC	rs10917344	CDC42	0	0	0	0	0	0	1	0	1	1	3
FPC	rs74614808	SOX2	0	0	0	0	0	0	0	1	1	1	3
pixelWise	rs2854108	NBL1	0	0	1	0	0	1	1	0	0	0	3
pixelWise	rs11264763	JTB	0	0	1	0	0	0	1	0	0	1	3
pixelWise	rs2788045	NMNAT2	0	0	1	0	0	0	1	0	0	1	3
pixelWise	rs141447363	ACTR1B	1	1	1	0	0	0	0	0	0	0	3
pixelWise	rs17279437	SLC6A20	1	1	1	0	0	0	0	0	0	0	3
pixelWise	rs843348	CAMK2N2	0	1	1	0	0	0	0	1	0	0	3
pixelWise	rs13118227	SFRP2	0	0	1	0	0	0	1	0	0	1	3
pixelWise	rs3813474	ADAMTS12	1	0	1	0	0	0	0	0	0	1	3
pixelWise	rs2237157	JARID2	0	0	1	0	0	0	1	1	0	0	3
pixelWise	rs9398171	FOXO3	0	0	1	0	0	0	1	0	0	1	3
pixelWise	rs57215159	PCMT1	0	0	1	0	0	0	1	1	0	0	3
pixelWise	rs62651780	GPR146	0	0	1	0	0	0	1	1	0	0	3
pixelWise	rs1468336	BCAP29	0	0	1	0	1	0	1	0	0	0	3
pixelWise	rs34715615	MOS	1	1	1	0	0	0	0	0	0	0	3
pixelWise	rs3793917	ARMS2	1	0	1	0	0	0	1	0	0	0	3
pixelWise	rs214092	NUCB2	0	0	1	1	1	0	0	0	0	0	3
pixelWise	rs4936637	SORL1	0	0	1	0	0	0	1	0	0	1	3
pixelWise	rs61916712	TSPAN11	0	0	1	0	1	1	0	0	0	0	3
pixelWise	rs3138142	RP11-644F5.10	1	0	1	0	0	1	0	0	0	0	3
pixelWise	rs7985441	ARHGEF7	0	0	1	0	0	1	1	0	0	0	3
pixelWise	rs2145542	RBM23	0	0	1	0	1	0	1	0	0	0	3
pixelWise	rs2145542	RP11-298I3.5	0	0	1	0	0	1	1	0	0	0	3
pixelWise	rs2273171	STRN3	1	1	1	0	0	0	0	0	0	0	3
pixelWise	rs146737847	C14orf39	1	1	1	0	0	0	0	0	0	0	3
pixelWise	rs146737847	SIX6	1	1	1	0	0	0	0	0	0	0	3
pixelWise	rs10483727	C14orf39	1	1	1	0	0	0	0	0	0	0	3
pixelWise	rs10483727	SIX6	1	1	1	0	0	0	0	0	0	0	3
pixelWise	rs1800407	OCA2	1	1	1	0	0	0	0	0	0	0	3
pixelWise	rs121918166	OCA2	1	1	1	0	0	0	0	0	0	0	3
pixelWise	rs35507786	GTF2A2	0	0	1	1	0	1	0	0	0	0	3
pixelWise	rs7161903	ARID3B	0	0	1	0	0	0	1	1	0	0	3
pixelWise	rs7161903	CLK3	0	0	1	0	0	0	1	1	0	0	3
pixelWise	rs7161903	CYP1A1	0	0	1	0	1	0	1	0	0	0	3
pixelWise	rs9952482	ARHGAP28	0	0	1	0	1	1	0	0	0	0	3
pixelWise	rs2271733	RAX	1	0	1	0	0	1	0	0	0	0	3
pixelWise	rs6770312	ADAMTSL4	0	0	0	0	0	0	0	1	1	1	3
FPC	rs3020595	MINOS1-NBL1	0	0	1	0	0	0	1	0	0	0	2
FPC	rs3020595	MINOS1	0	0	1	0	0	0	1	0	0	0	2
FPC	rs3020595	NBL1	0	0	1	0	0	0	1	0	0	0	2
FPC	rs10917344	LUZP1	0	0	1	0	0	0	1	0	0	0	2
FPC	rs10917344	HTR1D	0	0	1	0	0	0	1	0	0	0	2
FPC	rs4073941	RSPO1	0	0	1	0	0	0	0	0	0	1	2
FPC	rs55992320	SLC16A1	0	0	1	0	0	0	1	0	0	0	2
FPC	rs2853603	LGALS8	0	0	1	0	0	0	1	0	0	0	2
FPC	rs2853603	HEATR1	0	0	1	0	0	0	1	0	0	0	2
FPC	rs4016036	AC007382.1	1	0	1	0	0	0	0	0	0	0	2
FPC	rs77877421	FOXP1	0	0	1	0	0	0	1	0	0	0	2
FPC	rs11717195	ADCY5	0	0	1	0	0	1	0	0	0	0	2
FPC	rs13315366	VWA5B2	1	0	1	0	0	0	0	0	0	0	2
FPC	rs13315366	CAMK2N2	0	1	1	0	0	0	0	0	0	0	2
FPC	rs67570523	ARMC2	0	0	1	0	0	0	1	0	0	0	2
FPC	rs67570523	SESN1	0	0	1	0	0	0	1	0	0	0	2
FPC	rs67570523	CEP57L1	0	0	1	0	0	0	1	0	0	0	2
FPC	rs11441223	GINM1	0	0	1	0	0	0	0	0	0	1	2
FPC	rs11441223	LATS1	0	0	1	0	0	0	1	0	0	0	2
FPC	rs11441223	PCMT1	0	0	1	0	0	0	1	0	0	0	2
FPC	rs111907575	C7orf50	0	0	1	0	0	0	1	0	0	0	2
FPC	rs111907575	GPR146	0	0	1	0	0	0	1	0	0	0	2
FPC	rs427534	CUX1	0	0	1	0	0	0	1	0	0	0	2
FPC	rs2932912	CUBN	0	0	1	0	0	0	0	0	0	1	2
FPC	rs1336259	SLIT1	0	0	1	0	0	0	1	0	0	0	2
FPC	rs7902306	TMEM180	0	0	1	0	0	0	1	0	0	0	2
FPC	rs7902306	ACTR1A	0	0	1	0	0	0	1	0	0	0	2
FPC	rs7902306	ARL 3.00	0	0	1	0	0	0	1	0	0	0	2
FPC	rs7902306	SFXN2	0	0	1	0	0	0	1	0	0	0	2
FPC	rs2984814	DNAJC24	0	0	1	0	0	0	1	0	0	0	2
FPC	rs2984814	IMMP1L	0	0	1	0	0	0	1	0	0	0	2
FPC	rs2984814	ELP4	0	0	1	0	0	0	1	0	0	0	2
FPC	rs2984814	PAX6	0	0	1	0	0	0	0	0	0	1	2
FPC	rs12361415	NR1H3	0	0	1	0	0	0	1	0	0	0	2
FPC	rs12361415	MADD	0	0	1	0	0	0	1	0	0	0	2
FPC	rs12361415	SPI1	0	0	1	0	0	0	1	0	0	0	2
FPC	rs12361415	RAPSN	0	0	1	0	0	0	1	0	0	0	2
FPC	rs12361415	KBTBD4	0	0	1	0	0	0	1	0	0	0	2
FPC	rs12361415	MTCH2	0	0	1	0	0	0	1	0	0	0	2
FPC	rs12361415	NUP160	0	0	1	0	0	0	1	0	0	0	2
FPC	rs10771345	PPFIBP1	0	0	1	0	0	0	1	0	0	0	2
FPC	rs1047912	LIMA1	0	0	1	0	0	0	1	0	0	0	2
FPC	rs1047912	AC140061.12	1	0	1	0	0	0	0	0	0	0	2
FPC	rs1047912	DIP2B	0	0	1	0	0	0	1	0	0	0	2
FPC	rs3138142	ORMDL2	0	0	1	0	0	0	1	0	0	0	2
FPC	rs35845043	FOXN4	0	0	1	0	0	0	1	0	0	0	2
FPC	rs10132995	DAAM1	0	0	1	0	0	0	1	0	0	0	2
FPC	rs17095953	DAAM1	0	0	1	0	0	0	1	0	0	0	2
FPC	rs12592512	ARID3B	0	0	1	0	0	0	1	0	0	0	2
FPC	rs12592512	CLK3	0	0	1	0	0	0	1	0	0	0	2
FPC	rs12592512	EDC3	0	0	1	0	0	0	0	0	0	1	2
FPC	rs12592512	CYP1A1	0	0	1	0	0	0	1	0	0	0	2
FPC	rs114376569	SLC9A5	0	0	1	0	0	0	1	0	0	0	2
FPC	rs114376569	PLEKHG4	0	0	1	0	0	0	1	0	0	0	2
FPC	rs114376569	KCTD19	0	0	1	0	0	0	1	0	0	0	2
FPC	rs114376569	LRRC36	0	0	1	0	0	0	1	0	0	0	2
FPC	rs114376569	ZDHHC1	0	0	1	0	0	0	1	0	0	0	2
FPC	rs114376569	HSD11B2	1	0	1	0	0	0	0	0	0	0	2
FPC	rs114376569	ATP6V0D1	0	0	1	0	0	0	1	0	0	0	2
FPC	rs114376569	FAM65A	0	0	1	0	0	0	1	0	0	0	2
FPC	rs114376569	CTCF	0	0	1	0	0	0	1	0	0	0	2
FPC	rs114376569	RLTPR	0	0	1	0	0	0	1	0	0	0	2
FPC	rs114376569	ACD	0	0	1	0	0	0	1	0	0	0	2
FPC	rs114376569	GFOD2	0	0	1	0	0	0	1	0	0	0	2
FPC	rs114376569	RANBP10	0	0	1	0	0	0	1	0	0	0	2
FPC	rs114376569	TSNAXIP1	0	0	1	0	0	0	1	0	0	0	2
FPC	rs114376569	EDC4	0	0	1	0	0	0	1	0	0	0	2
FPC	rs114376569	NRN1L	0	0	1	0	0	0	1	0	0	0	2
FPC	rs114376569	PSKH1	0	0	1	0	0	0	1	0	0	0	2
FPC	rs114376569	SLC12A4	0	0	1	0	0	0	1	0	0	0	2
FPC	rs114376569	DPEP2	0	0	1	0	0	0	1	0	0	0	2
FPC	rs1431307	MYH10	0	0	1	0	0	0	1	0	0	0	2
FPC	rs12953229	PDE6G	0	0	1	0	0	0	1	0	0	0	2
FPC	rs12953229	HGS	0	0	1	0	0	0	1	0	0	0	2
FPC	rs12953229	SLC25A10	0	0	1	0	0	0	0	0	0	1	2
FPC	rs11152142	CCBE1	0	0	1	0	0	0	0	0	0	1	2
FPC	rs184371255	SHROOM2	0	0	1	0	0	0	0	0	0	1	2
FPC	2:97779487_GC_G	ACTR1B	0	0	0	1	1	0	0	0	0	0	2
FPC	rs9952482	ARHGAP28	0	0	0	0	1	1	0	0	0	0	2
FPC	rs3138142	BLOC1S1	0	0	0	0	1	1	0	0	0	0	2
FPC	rs1410996	CFHR1	0	0	0	0	1	0	0	0	1	0	2
FPC	rs35507786	GTF2A2	0	0	0	1	0	1	0	0	0	0	2
FPC	rs2145542	HAUS4	0	0	0	1	1	0	0	0	0	0	2
FPC	rs57215159	LATS1	0	0	0	0	1	0	0	1	0	0	2
FPC	rs214092	NUCB2	0	0	0	1	1	0	0	0	0	0	2
FPC	rs57215159	NUP43	0	0	0	0	1	0	0	1	0	0	2
FPC	rs762414084	PILRA	0	0	0	0	1	1	0	0	0	0	2
FPC	rs61916712	TSPAN11	0	0	0	0	1	1	0	0	0	0	2
FPC	rs843348	VWA5B2	0	0	0	0	1	1	0	0	0	0	2
FPC	rs762414084	ZCWPW1	0	0	0	1	1	0	0	0	0	0	2
FPC	rs1431307	ALOXE3	0	0	0	0	0	0	1	0	0	1	2
FPC	rs1471909	ANKRD27	0	0	0	0	0	0	0	1	0	1	2
FPC	rs1047912	AQP6	0	0	0	0	0	0	1	0	0	1	2
FPC	rs12953229	ARL 16.00	0	0	0	0	0	0	1	0	0	1	2
FPC	rs529577066	BSCL2	0	0	0	0	0	0	0	1	0	1	2
FPC	rs7902306	CALHM2	0	0	0	0	0	0	1	0	0	1	2
FPC	rs55992320	CAPZA1	0	0	0	0	0	0	1	0	0	1	2
FPC	rs12361415	CKAP5	0	0	0	0	0	0	1	0	0	1	2
FPC	rs17279437	CLIC5	0	0	0	0	0	0	0	1	0	1	2
FPC	rs3138142	CNPY2	0	0	0	0	0	0	1	0	0	1	2
FPC	rs9505097	COPS7A	0	0	0	0	0	0	0	1	0	1	2
FPC	rs1047912	DAZAP2	0	0	0	0	0	0	1	0	0	1	2
FPC	rs1471909	DNM1L	0	0	0	0	0	0	0	1	0	1	2
FPC	rs843348	EIF4G1	0	0	0	0	0	0	0	1	0	1	2
FPC	rs114376569	ELMO3	0	0	0	0	0	0	1	0	0	1	2
FPC	rs9330813	EML2	0	0	0	0	0	0	0	1	0	1	2
FPC	rs62651780	ERC1	0	0	0	0	0	0	0	1	0	1	2
FPC	rs3138142	ESYT1	0	0	0	0	0	0	1	0	0	1	2
FPC	rs7161903	FA2H	0	0	0	0	0	0	0	1	0	1	2
FPC	rs11717195	FAM162A	0	0	0	0	0	0	1	0	0	1	2
FPC	rs9398171	FER	0	0	0	0	0	0	0	1	0	1	2
FPC	rs12575487	FGF20	0	0	0	0	0	0	0	1	0	1	2
FPC	rs7752728	FKBP5	0	0	0	0	0	0	0	1	0	1	2
FPC	rs67570523	FOXO3	0	0	0	0	0	0	1	0	0	1	2
FPC	rs17279437	FYCO1	0	0	0	0	0	0	1	0	0	1	2
FPC	rs3138142	GDF11	0	0	0	0	0	0	1	1	0	0	2
FPC	rs9505097	GPR108	0	0	0	0	0	0	0	1	0	1	2
FPC	rs4936637	GRIK4	0	0	0	0	0	0	0	1	0	1	2
FPC	rs4917915	HIF1AN	0	0	0	0	0	0	1	0	0	1	2
FPC	rs1109114	HPS3	0	0	0	0	0	0	0	1	1	0	2
FPC	rs7902306	HPS6	0	0	0	0	0	0	1	0	0	1	2
FPC	rs1892296	IGHMBP2	0	0	0	0	0	0	0	1	0	1	2
FPC	rs10893936	LRRC8A	0	0	0	0	0	0	0	1	0	1	2
FPC	rs4635359	MAF	0	0	0	0	0	0	0	1	0	1	2
FPC	rs183659670	MIPOL1	0	0	0	0	0	0	0	1	0	1	2
FPC	rs7161903	NCF1	0	0	0	0	0	0	0	1	0	1	2
FPC	rs114376569	NOL3	0	0	0	0	0	0	1	0	0	1	2
FPC	rs7985441	NPM3	0	0	0	0	0	0	0	1	0	1	2
FPC	14:75335538_CA_C	OSTF1	0	0	0	0	0	0	0	1	0	1	2
FPC	rs843348	PARL	0	0	0	0	0	0	0	1	0	1	2
FPC	rs114376569	PDP2	0	0	0	0	0	0	1	0	0	1	2
FPC	rs945170	PIGN	0	0	0	0	0	0	0	1	0	1	2
FPC	rs7902306	PITX3	0	0	0	0	0	0	1	0	0	1	2
FPC	rs1471909	RBBP4	0	0	0	0	0	0	0	1	0	1	2
FPC	rs3138142	SARNP	0	0	0	0	0	0	1	0	0	1	2
FPC	rs1900003	SIRT1	0	0	0	0	0	0	1	0	0	1	2
FPC	rs1047912	SMAGP	0	0	0	0	0	0	1	0	0	1	2
FPC	rs67570523	SNX3	0	0	0	0	0	0	1	0	0	1	2
FPC	rs13054238	SPN	0	0	0	0	0	0	0	1	0	1	2
FPC	rs2932912	ST8SIA6	0	0	0	0	0	0	1	0	0	1	2
FPC	rs12592512	STOML1	0	0	0	0	0	0	1	0	0	1	2
FPC	rs111907575	SUN1	0	0	0	0	0	0	1	0	0	1	2
FPC	rs4936637	TBC1D32	0	0	0	0	0	0	0	1	0	1	2
FPC	rs398603	TMEM74	0	0	0	0	0	0	1	0	0	1	2
FPC	rs9398171	TMEM74	0	0	0	0	0	0	0	1	0	1	2
FPC	rs2932912	TRDMT1	0	0	0	0	0	0	1	0	0	1	2
FPC	rs13054238	TRIM31	0	0	0	0	0	0	0	1	0	1	2
FPC	rs55992320	TRIM33	0	0	0	0	0	0	1	0	0	1	2
FPC	rs7161903	UBL7	0	0	0	0	0	0	0	1	0	1	2
FPC	rs12592512	ULK3	0	0	0	0	0	0	1	0	0	1	2
FPC	rs141312163	WDR19	0	0	0	0	0	0	0	1	1	0	2
FPC	rs55992320	WNT2B	0	0	0	0	0	0	1	0	0	1	2
FPC	rs7161903	YLPM1	0	0	0	0	0	0	0	1	0	1	2
pixelWise	rs6663840	CEP104	0	0	1	0	1	0	0	0	0	0	2
pixelWise	rs2854108	MINOS1-NBL1	0	0	1	0	0	0	1	0	0	0	2
pixelWise	rs2854108	MINOS1	0	0	1	0	0	0	1	0	0	0	2
pixelWise	rs9426785	HSPG2	0	0	1	0	0	1	0	0	0	0	2
pixelWise	rs141312163	BMP8A	1	0	1	0	0	0	0	0	0	0	2
pixelWise	rs543874203	SLC16A1	0	0	1	0	0	0	1	0	0	0	2
pixelWise	rs11264763	GATAD2B	0	0	1	0	0	0	1	0	0	0	2
pixelWise	rs11264763	DENND4B	0	0	1	0	0	0	1	0	0	0	2
pixelWise	rs11264763	RAB13	0	0	1	0	0	0	1	0	0	0	2
pixelWise	rs11264763	TPM3	0	0	1	0	0	0	1	0	0	0	2
pixelWise	rs1410996	CFH	0	0	1	0	0	0	0	0	1	0	2
pixelWise	rs1410996	CFHR3	0	0	1	0	0	0	0	0	1	0	2
pixelWise	rs201965985	CDC42BPA	0	0	1	0	0	0	1	0	0	0	2
pixelWise	rs141447363	ANKRD36	1	0	1	0	0	0	0	0	0	0	2
pixelWise	rs3835853	STK39	0	0	1	0	0	0	1	0	0	0	2
pixelWise	rs36016897	LRP2	0	0	1	0	0	0	0	0	1	0	2
pixelWise	rs2544373	LRP2	0	0	1	0	0	0	0	0	1	0	2
pixelWise	rs2177599	COL4A4	0	0	1	0	0	0	0	0	0	1	2
pixelWise	rs11331207	COL4A3	0	0	1	0	0	0	0	0	0	1	2
pixelWise	rs35667547	ADAMTS9	0	0	1	0	0	0	0	0	0	1	2
pixelWise	rs77877421	FOXP1	0	0	1	0	0	0	1	0	0	0	2
pixelWise	rs11717195	ADCY5	0	0	1	0	0	1	0	0	0	0	2
pixelWise	rs843348	EIF2B5	0	0	1	0	0	0	0	1	0	0	2
pixelWise	rs2309957	STOX2	0	0	1	0	0	0	0	0	0	1	2
pixelWise	rs9505097	SSR1	0	0	1	0	0	0	0	0	0	1	2
pixelWise	rs4706827	TTK	0	0	1	0	0	1	0	0	0	0	2
pixelWise	rs7752421	PRSS35	0	0	1	0	0	0	0	0	0	1	2
pixelWise	rs57215159	KATNA1	0	0	1	0	0	0	0	1	0	0	2
pixelWise	rs62651780	C7orf50	0	0	1	0	0	0	1	0	0	0	2
pixelWise	rs12531825	RPA3-AS1	0	0	1	0	0	0	1	0	0	0	2
pixelWise	rs76849341	GRB10	0	0	1	0	0	0	0	1	0	0	2
pixelWise	rs150726853	PILRA	0	0	1	0	0	0	1	0	0	0	2
pixelWise	rs150726853	ZCWPW1	0	0	1	0	0	0	1	0	0	0	2
pixelWise	rs150726853	MEPCE	0	0	1	0	0	0	1	0	0	0	2
pixelWise	rs150726853	TSC22D4	1	0	1	0	0	0	0	0	0	0	2
pixelWise	rs1468336	PRKAR2B	0	0	1	0	0	0	1	0	0	0	2
pixelWise	rs1468336	HBP1	0	0	1	0	0	0	1	0	0	0	2
pixelWise	rs392783	EIF3E	0	0	1	0	0	0	0	1	0	0	2
pixelWise	rs4480148	EXT1	0	0	1	0	0	0	0	1	0	0	2
pixelWise	rs117634551	IKBKAP	0	0	1	0	1	0	0	0	0	0	2
pixelWise	rs117634551	FAM206A	0	0	1	0	1	0	0	0	0	0	2
pixelWise	rs117634551	CTNNAL1	0	0	1	0	1	0	0	0	0	0	2
pixelWise	rs117634551	TMEM245	0	0	1	0	0	0	1	0	0	0	2
pixelWise	rs117634551	FRRS1L	0	0	1	0	0	0	1	0	0	0	2
pixelWise	rs543070	DENND1A	0	0	1	0	0	0	1	0	0	0	2
pixelWise	rs61151602	CUBN	0	0	1	0	0	0	0	0	0	1	2
pixelWise	rs2579136	DLG5	0	0	1	0	0	0	1	0	0	0	2
pixelWise	rs2579136	AL391421.1	0	0	1	0	0	0	1	0	0	0	2
pixelWise	rs2636780	SLIT1	0	0	1	0	0	0	1	0	0	0	2
pixelWise	rs9919402	PAX2	0	0	1	0	0	1	0	0	0	0	2
pixelWise	rs3793917	HTRA1	1	0	1	0	0	0	0	0	0	0	2
pixelWise	rs214092	RPS13	0	0	1	0	0	0	0	1	0	0	2
pixelWise	rs961627	DNAJC24	0	0	1	0	0	0	1	0	0	0	2
pixelWise	rs961627	IMMP1L	0	0	1	0	0	0	1	0	0	0	2
pixelWise	rs961627	ELP4	0	0	1	0	0	0	1	0	0	0	2
pixelWise	rs961627	PAX6	0	0	1	0	0	0	0	0	0	1	2
pixelWise	rs628224	PAX6	0	0	1	0	0	0	0	0	0	1	2
pixelWise	rs628224	RCN1	0	0	1	0	0	0	0	0	0	1	2
pixelWise	rs10893936	ARHGAP32	0	0	1	0	0	1	0	0	0	0	2
pixelWise	rs7955891	ARID2	0	0	1	0	0	0	0	1	0	0	2
pixelWise	rs3138142	ORMDL2	0	0	1	0	0	0	1	0	0	0	2
pixelWise	rs2879054	FOXN4	0	0	1	0	0	0	1	0	0	0	2
pixelWise	rs2145542	AJUBA	0	0	1	0	0	0	1	0	0	0	2
pixelWise	rs2145542	C14orf93	0	0	1	0	0	0	1	0	0	0	2
pixelWise	rs17095953	DAAM1	0	0	1	0	0	0	1	0	0	0	2
pixelWise	rs1892296	DCAF5	0	0	1	0	0	0	1	0	0	0	2
pixelWise	rs1892296	EXD2	0	0	1	0	0	0	1	0	0	0	2
pixelWise	rs4903064	DPF3	0	0	1	0	0	0	0	1	0	0	2
pixelWise	rs200916002	CCDC176	0	0	1	0	0	0	1	0	0	0	2
pixelWise	rs200916002	ALDH6A1	0	0	1	0	1	0	0	0	0	0	2
pixelWise	rs34902627	YLPM1	0	0	1	0	0	0	0	0	0	1	2
pixelWise	rs34902627	DLST	0	0	1	0	0	0	1	0	0	0	2
pixelWise	rs34902627	RPS6KL1	0	0	1	0	0	0	1	0	0	0	2
pixelWise	rs35507786	BNIP2	0	0	1	0	0	0	0	1	0	0	2
pixelWise	rs7161903	EDC3	0	0	1	0	0	0	0	0	0	1	2
pixelWise	rs148849596	MAF	0	0	1	0	0	0	0	0	0	1	2
pixelWise	rs529577066	TANC2	0	0	1	0	0	1	0	0	0	0	2
pixelWise	rs11662962	CCBE1	0	0	1	0	0	0	0	0	0	1	2
pixelWise	rs11876072	CCBE1	0	0	1	0	0	0	0	0	0	1	2
pixelWise	rs56293547	SIPA1L3	0	0	1	0	0	0	0	1	0	0	2
pixelWise	rs4803297	DYRK1B	0	0	1	0	0	0	0	0	0	1	2
pixelWise	rs4803297	FBL	0	0	1	0	0	1	0	0	0	0	2
pixelWise	rs74848904	RUNX1	0	1	1	0	0	0	0	0	0	0	2
pixelWise	rs184371255	SHROOM2	0	0	1	0	0	0	0	0	0	1	2
pixelWise	2:97779487_GC_G	ACTR1B	0	0	0	1	1	0	0	0	0	0	2
pixelWise	rs3138142	BLOC1S1	0	0	0	0	1	1	0	0	0	0	2
pixelWise	rs1410996	CFHR1	0	0	0	0	1	0	0	0	1	0	2
pixelWise	rs4073871	MLLT3	0	0	0	0	0	1	1	0	0	0	2
pixelWise	rs56391092	OAF	0	0	0	0	0	1	1	0	0	0	2
pixelWise	rs762414084	PILRA	0	0	0	0	1	1	0	0	0	0	2
pixelWise	rs762414084	ZCWPW1	0	0	0	1	1	0	0	0	0	0	2
pixelWise	rs7275579	ADAMTS1	0	0	0	0	0	0	1	0	0	1	2
pixelWise	rs1471909	ANKRD27	0	0	0	0	0	0	0	1	0	1	2
pixelWise	rs7752728	ARMC12	0	0	0	0	0	0	1	1	0	0	2
pixelWise	rs9398171	ARMC2	0	0	0	0	0	0	1	1	0	0	2
pixelWise	rs7985441	ATP11A	0	0	0	0	0	0	1	0	0	1	2
pixelWise	rs529577066	BSCL2	0	0	0	0	0	0	0	1	0	1	2
pixelWise	rs258873	C5orf47	0	0	0	0	0	0	1	1	0	0	2
pixelWise	rs543874203	CAPZA1	0	0	0	0	0	0	1	0	0	1	2
pixelWise	rs2854108	CAPZB	0	0	0	0	0	0	1	1	0	0	2
pixelWise	rs9398171	CEP57L1	0	0	0	0	0	0	1	1	0	0	2
pixelWise	rs17279437	CLIC5	0	0	0	0	0	0	0	1	0	1	2
pixelWise	rs3138142	CNPY2	0	0	0	0	0	0	1	0	0	1	2
pixelWise	rs150726853	CNPY4	0	0	0	0	0	0	1	0	0	1	2
pixelWise	rs9505097	COPS7A	0	0	0	0	0	0	0	1	0	1	2
pixelWise	rs2145542	DAD1	0	0	0	0	0	0	1	1	0	0	2
pixelWise	rs1471909	DNM1L	0	0	0	0	0	0	0	1	0	1	2
pixelWise	rs2237157	DTNBP1	0	0	0	0	0	0	1	0	0	1	2
pixelWise	rs843348	EIF4G1	0	0	0	0	0	0	0	1	0	1	2
pixelWise	rs9330813	EML2	0	0	0	0	0	0	0	1	0	1	2
pixelWise	rs62651780	ERC1	0	0	0	0	0	0	0	1	0	1	2
pixelWise	rs3138142	ESYT1	0	0	0	0	0	0	1	0	0	1	2
pixelWise	rs7161903	FA2H	0	0	0	0	0	0	0	1	0	1	2
pixelWise	rs11717195	FAM162A	0	0	0	0	0	0	1	0	0	1	2
pixelWise	rs9398171	FER	0	0	0	0	0	0	0	1	0	1	2
pixelWise	rs12575487	FGF20	0	0	0	0	0	0	0	1	0	1	2
pixelWise	rs12026778	FOXJ3	0	0	0	0	0	0	1	0	0	1	2
pixelWise	rs17279437	FYCO1	0	0	0	0	0	0	1	0	0	1	2
pixelWise	rs3138142	GDF11	0	0	0	0	0	0	1	1	0	0	2
pixelWise	rs9505097	GPR108	0	0	0	0	0	0	0	1	0	1	2
pixelWise	rs4936637	GRIK4	0	0	0	0	0	0	0	1	0	1	2
pixelWise	rs9919402	HIF1AN	0	0	0	0	0	0	1	0	0	1	2
pixelWise	rs1109114	HPS3	0	0	0	0	0	0	0	1	1	0	2
pixelWise	rs34183224	IGFBP5	0	0	0	0	0	0	1	1	0	0	2
pixelWise	rs1892296	IGHMBP2	0	0	0	0	0	0	0	1	0	1	2
pixelWise	rs10893936	LRRC8A	0	0	0	0	0	0	0	1	0	1	2
pixelWise	rs4635359	MAF	0	0	0	0	0	0	0	1	0	1	2
pixelWise	rs2237157	MCUR1	0	0	0	0	0	0	1	0	0	1	2
pixelWise	rs183659670	MIPOL1	0	0	0	0	0	0	0	1	0	1	2
pixelWise	rs7161903	NCF1	0	0	0	0	0	0	0	1	0	1	2
pixelWise	rs7985441	NPM3	0	0	0	0	0	0	0	1	0	1	2
pixelWise	14:75335538_CA_C	OSTF1	0	0	0	0	0	0	0	1	0	1	2
pixelWise	rs843348	PARL	0	0	0	0	0	0	0	1	0	1	2
pixelWise	rs114537871	PARP1	0	0	0	0	0	0	1	0	0	1	2
pixelWise	rs945170	PIGN	0	0	0	0	0	0	0	1	0	1	2
pixelWise	rs1471909	RBBP4	0	0	0	0	0	0	0	1	0	1	2
pixelWise	rs200916002	RBM25	0	0	0	0	0	0	1	0	0	1	2
pixelWise	rs3138142	SARNP	0	0	0	0	0	0	1	0	0	1	2
pixelWise	rs9398171	SESN1	0	0	0	0	0	0	1	1	0	0	2
pixelWise	rs10762199	SIRT1	0	0	0	0	0	0	1	0	0	1	2
pixelWise	rs9398171	SNX3	0	0	0	0	0	0	1	0	0	1	2
pixelWise	rs13054238	SPN	0	0	0	0	0	0	0	1	0	1	2
pixelWise	rs61151602	ST8SIA6	0	0	0	0	0	0	1	0	0	1	2
pixelWise	rs7161903	STOML1	0	0	0	0	0	0	1	0	0	1	2
pixelWise	rs62651780	SUN1	0	0	0	0	0	0	1	0	0	1	2
pixelWise	rs529577066	TACO1	0	0	0	0	0	0	1	0	0	1	2
pixelWise	rs150726853	TAF6	0	0	0	0	0	0	1	0	0	1	2
pixelWise	rs4936637	TBC1D32	0	0	0	0	0	0	0	1	0	1	2
pixelWise	rs392783	TMEM74	0	0	0	0	0	0	1	0	0	1	2
pixelWise	rs9398171	TMEM74	0	0	0	0	0	0	0	1	0	1	2
pixelWise	rs61151602	TRDMT1	0	0	0	0	0	0	1	0	0	1	2
pixelWise	rs13054238	TRIM31	0	0	0	0	0	0	0	1	0	1	2
pixelWise	rs543874203	TRIM33	0	0	0	0	0	0	1	0	0	1	2
pixelWise	rs7161903	ULK3	0	0	0	0	0	0	1	0	0	1	2
pixelWise	rs141312163	WDR19	0	0	0	0	0	0	0	1	1	0	2
pixelWise	rs543874203	WNT2B	0	0	0	0	0	0	1	0	0	1	2
pixelWise	rs7161903	YLPM1	0	0	0	0	0	0	0	1	0	1	2
pixelWise	rs34902627	ZC2HC1C	0	0	0	0	0	0	1	0	0	1	2
FPC	rs10917344	LACTBL1	0	0	1	0	0	0	0	0	0	0	1
FPC	rs10917344	C1orf234	0	0	1	0	0	0	0	0	0	0	1
FPC	rs10917344	KDM1A	0	0	1	0	0	0	0	0	0	0	1
FPC	rs2182601	LPHN2	0	0	1	0	0	0	0	0	0	0	1
FPC	rs4016036	STRN	0	0	1	0	0	0	0	0	0	0	1
FPC	rs4016036	HEATR5B	0	0	1	0	0	0	0	0	0	0	1
FPC	rs232541	CYP1B1	0	0	1	0	0	0	0	0	0	0	1
FPC	rs7558687	CCDC88A	0	0	1	0	0	0	0	0	0	0	1
FPC	rs56277867	TANC1	0	0	1	0	0	0	0	0	0	0	1
FPC	rs17428174	DYNC1I2	0	0	1	0	0	0	0	0	0	0	1
FPC	rs17428174	SLC25A12	0	0	1	0	0	0	0	0	0	0	1
FPC	rs17428174	HAT1	0	0	1	0	0	0	0	0	0	0	1
FPC	rs17428174	METAP1D	0	0	1	0	0	0	0	0	0	0	1
FPC	rs6435399	PLEKHM3	0	0	1	0	0	0	0	0	0	0	1
FPC	rs2568177	DIRC3	0	0	1	0	0	0	0	0	0	0	1
FPC	rs6775569	RARB	0	0	1	0	0	0	0	0	0	0	1
FPC	rs17279437	LARS2	0	0	1	0	0	0	0	0	0	0	1
FPC	rs17279437	SACM1L	0	0	1	0	0	0	0	0	0	0	1
FPC	rs12497181	FRMD4B	0	0	1	0	0	0	0	0	0	0	1
FPC	rs7615545	ROBO2	0	0	1	0	0	0	0	0	0	0	1
FPC	rs6763422	TSC22D2	0	0	1	0	0	0	0	0	0	0	1
FPC	rs13315366	EIF2B5	0	0	1	0	0	0	0	0	0	0	1
FPC	rs13315366	ALG3	0	0	1	0	0	0	0	0	0	0	1
FPC	rs13315366	ECE2	0	0	1	0	0	0	0	0	0	0	1
FPC	rs13127286	KDR	0	0	1	0	0	0	0	0	0	0	1
FPC	rs13144102	COL25A1	0	0	1	0	0	0	0	0	0	0	1
FPC	rs327070	FAT1	0	0	1	0	0	0	0	0	0	0	1
FPC	rs67138036	FAT1	0	0	1	0	0	0	0	0	0	0	1
FPC	rs76410097	CTNND2	0	0	1	0	0	0	0	0	0	0	1
FPC	rs62338626	CTNND2	0	0	1	0	0	0	0	0	0	0	1
FPC	rs199502002	TMEM161B	0	0	1	0	0	0	0	0	0	0	1
FPC	rs150488004	TMEM161B	0	0	1	0	0	0	0	0	0	0	1
FPC	rs11743441	MEF2C	0	0	1	0	0	0	0	0	0	0	1
FPC	rs192770751	MCC	0	0	1	0	0	0	0	0	0	0	1
FPC	rs192770751	YTHDC2	0	0	1	0	0	0	0	0	0	0	1
FPC	rs16766	PRR16	0	0	1	0	0	0	0	0	0	0	1
FPC	rs1109114	AFAP1L1	0	0	1	0	0	0	0	0	0	0	1
FPC	rs55914544	WWC1	0	0	1	0	0	0	0	0	0	0	1
FPC	rs4700712	RASGEF1C	0	0	1	0	0	0	0	0	0	0	1
FPC	rs9395622	TFAP2D	0	0	1	0	0	0	0	0	0	0	1
FPC	rs9343961	TTK	0	0	1	0	0	0	0	0	0	0	1
FPC	rs11307281	CENPW	0	0	1	0	0	0	0	0	0	0	1
FPC	rs9385414	RSPO3	0	0	1	0	0	0	0	0	0	0	1
FPC	rs56056246	NHSL1	0	0	1	0	0	0	0	0	0	0	1
FPC	rs7753246	UTRN	0	0	1	0	0	0	0	0	0	0	1
FPC	rs11441223	KATNA1	0	0	1	0	0	0	0	0	0	0	1
FPC	rs11441223	LRP11	0	0	1	0	0	0	0	0	0	0	1
FPC	rs111907575	CYP2W1	0	0	1	0	0	0	0	0	0	0	1
FPC	rs111907575	GPER1	0	0	1	0	0	0	0	0	0	0	1
FPC	rs55842511	GRB10	0	0	1	0	0	0	0	0	0	0	1
FPC	rs12719025	COBL	0	0	1	0	0	0	0	0	0	0	1
FPC	rs59614411	CHD7	0	0	1	0	0	0	0	0	0	0	1
FPC	rs3857971	CLVS1	0	0	1	0	0	0	0	0	0	0	1
FPC	rs398603	RSPO2	0	0	1	0	0	0	0	0	0	0	1
FPC	rs398603	EIF3E	0	0	1	0	0	0	0	0	0	0	1
FPC	rs7020703	PTPRD	0	0	1	0	0	0	0	0	0	0	1
FPC	rs12378141	RORB	0	0	1	0	0	0	0	0	0	0	1
FPC	rs2670139	DENND1A	0	0	1	0	0	0	0	0	0	0	1
FPC	rs1900003	MYPN	0	0	1	0	0	0	0	0	0	0	1
FPC	rs1900003	ATOH7	0	0	1	0	0	0	0	0	0	0	1
FPC	rs1900003	PBLD	0	0	1	0	0	0	0	0	0	0	1
FPC	rs1336259	ARHGAP19-SLIT1	0	0	1	0	0	0	0	0	0	0	1
FPC	rs4917915	PAX2	0	0	1	0	0	0	0	0	0	0	1
FPC	rs7902306	TRIM8	0	0	1	0	0	0	0	0	0	0	1
FPC	rs11024102	PLEKHA7	0	0	1	0	0	0	0	0	0	0	1
FPC	rs12361415	PSMC3	0	0	1	0	0	0	0	0	0	0	1
FPC	rs12361415	CELF1	0	0	1	0	0	0	0	0	0	0	1
FPC	rs12361415	NDUFS3	0	0	1	0	0	0	0	0	0	0	1
FPC	rs12361415	AGBL2	0	0	1	0	0	0	0	0	0	0	1
FPC	rs12361415	FNBP4	0	0	1	0	0	0	0	0	0	0	1
FPC	rs113884885	TYR	0	0	1	0	0	0	0	0	0	0	1
FPC	rs113884885	NOX4	0	0	1	0	0	0	0	0	0	0	1
FPC	rs12791393	TRIM29	0	0	1	0	0	0	0	0	0	0	1
FPC	rs12791393	AP000679.2	0	0	1	0	0	0	0	0	0	0	1
FPC	rs16926921	SOX5	0	0	1	0	0	0	0	0	0	0	1
FPC	rs147609489	ADAMTS20	0	0	1	0	0	0	0	0	0	0	1
FPC	rs1047912	ATF1	0	0	1	0	0	0	0	0	0	0	1
FPC	rs17106472	HOXC4	0	0	1	0	0	0	0	0	0	0	1
FPC	rs3138142	RP11-762I7.5	0	0	1	0	0	0	0	0	0	0	1
FPC	rs35352799	NTN4	0	0	1	0	0	0	0	0	0	0	1
FPC	rs35352799	RP11-536G4.1	0	0	1	0	0	0	0	0	0	0	1
FPC	rs35352799	SNRPF	0	0	1	0	0	0	0	0	0	0	1
FPC	rs35352799	CCDC38	0	0	1	0	0	0	0	0	0	0	1
FPC	rs7983774	FLT1	0	0	1	0	0	0	0	0	0	0	1
FPC	rs9533603	ENOX1	0	0	1	0	0	0	0	0	0	0	1
FPC	rs2180833	SIX4	0	0	1	0	0	0	0	0	0	0	1
FPC	rs12592512	SEMA7A	0	0	1	0	0	0	0	0	0	0	1
FPC	rs114376569	E2F4	0	0	1	0	0	0	0	0	0	0	1
FPC	rs114376569	FHOD1	0	0	1	0	0	0	0	0	0	0	1
FPC	rs114376569	C16orf86	0	0	1	0	0	0	0	0	0	0	1
FPC	rs114376569	DPEP3	0	0	1	0	0	0	0	0	0	0	1
FPC	rs114376569	DUS2	0	0	1	0	0	0	0	0	0	0	1
FPC	rs114376569	ESRP2	0	0	1	0	0	0	0	0	0	0	1
FPC	rs114376569	PLA2G15	0	0	1	0	0	0	0	0	0	0	1
FPC	rs114376569	SLC7A6	0	0	1	0	0	0	0	0	0	0	1
FPC	rs114376569	SLC7A6OS	0	0	1	0	0	0	0	0	0	0	1
FPC	rs2456147	VAC14	0	0	1	0	0	0	0	0	0	0	1
FPC	rs2456147	HYDIN	0	0	1	0	0	0	0	0	0	0	1
FPC	rs1431307	NDEL1	0	0	1	0	0	0	0	0	0	0	1
FPC	rs2052074	BCAS3	0	0	1	0	0	0	0	0	0	0	1
FPC	rs12953229	NPLOC4	0	0	1	0	0	0	0	0	0	0	1
FPC	rs34676647	CPLX4	0	0	1	0	0	0	0	0	0	0	1
FPC	rs34676647	LMAN1	0	0	1	0	0	0	0	0	0	0	1
FPC	rs62202889	MACROD2	0	0	1	0	0	0	0	0	0	0	1
FPC	rs13054238	LIF	0	0	1	0	0	0	0	0	0	0	1
FPC	rs9330797	WNT7B	0	0	1	0	0	0	0	0	0	0	1
FPC	rs626840	EFNB1	0	0	1	0	0	0	0	0	0	0	1
FPC	rs200916002	ALDH6A1	0	0	0	0	1	0	0	0	0	0	1
FPC	rs10893936	ARHGAP32	0	0	0	0	0	1	0	0	0	0	1
FPC	rs7985441	ARHGEF7	0	0	0	0	0	1	0	0	0	0	1
FPC	rs1468336	BCAP29	0	0	0	0	1	0	0	0	0	0	1
FPC	rs6663840	CEP104	0	0	0	0	1	0	0	0	0	0	1
FPC	rs117634551	CTNNAL1	0	0	0	0	1	0	0	0	0	0	1
FPC	rs7161903	CYP1A1	0	0	0	0	1	0	0	0	0	0	1
FPC	rs4706827	ELOVL4	0	0	0	0	0	1	0	0	0	0	1
FPC	rs117634551	FAM206A	0	0	0	0	1	0	0	0	0	0	1
FPC	rs4803297	FBL	0	0	0	0	0	1	0	0	0	0	1
FPC	rs9426785	HSPG2	0	0	0	0	0	1	0	0	0	0	1
FPC	rs9298817	IFNE	0	0	0	0	0	1	0	0	0	0	1
FPC	rs117634551	IKBKAP	0	0	0	0	1	0	0	0	0	0	1
FPC	rs56239572	KLHL25	0	0	0	0	1	0	0	0	0	0	1
FPC	1:182997286_CCT_C	LAMC1	0	0	0	1	0	0	0	0	0	0	1
FPC	rs762414084	MEPCE	0	0	0	0	0	1	0	0	0	0	1
FPC	rs4073871	MLLT3	0	0	0	0	0	1	0	0	0	0	1
FPC	rs2854108	NBL1	0	0	0	0	0	1	0	0	0	0	1
FPC	rs183659670	NNAT	0	0	0	0	0	1	0	0	0	0	1
FPC	rs56391092	OAF	0	0	0	0	0	1	0	0	0	0	1
FPC	rs9919402	PAX2	0	0	0	0	0	1	0	0	0	0	1
FPC	rs2271733	RAX	0	0	0	0	0	1	0	0	0	0	1
FPC	rs2145542	RBM23	0	0	0	0	1	0	0	0	0	0	1
FPC	rs2145542	RP11-298I3.5	0	0	0	0	0	1	0	0	0	0	1
FPC	rs200174398	SOX5	0	0	0	0	0	1	0	0	0	0	1
FPC	rs529577066	TANC2	0	0	0	0	0	1	0	0	0	0	1
FPC	rs4706827	TTK	0	0	0	0	0	1	0	0	0	0	1
FPC	rs62651780	ABCA7	0	0	0	0	0	0	0	1	0	0	1
FPC	rs843348	ABCF3	0	0	0	0	0	0	0	1	0	0	1
FPC	rs56056246	ABRACL	0	0	0	0	0	0	1	0	0	0	1
FPC	rs1431307	AC007421.1	0	0	0	0	0	0	1	0	0	0	1
FPC	rs1047912	AC139768.1	0	0	0	0	0	0	1	0	0	0	1
FPC	rs10893936	ACAD9	0	0	0	0	0	0	0	1	0	0	1
FPC	rs10893936	ACAD9-DT	0	0	0	0	0	0	0	1	0	0	1
FPC	rs12361415	ACP2	0	0	0	0	0	0	1	0	0	0	1
FPC	rs76849341	ACP4	0	0	0	0	0	0	0	1	0	0	1
FPC	rs9398171	ACTL7A	0	0	0	0	0	0	0	1	0	0	1
FPC	rs56277867	ACVR1	0	0	0	0	0	0	1	0	0	0	1
FPC	rs111907575	ADAP1	0	0	0	0	0	0	1	0	0	0	1
FPC	rs726799	ADGRE2	0	0	0	0	0	0	0	1	0	0	1
FPC	rs2237157	ADGRL1	0	0	0	0	0	0	0	1	0	0	1
FPC	rs2237157	ADGRL1-AS1	0	0	0	0	0	0	0	1	0	0	1
FPC	rs945170	ADGRL3-AS1	0	0	0	0	0	0	0	1	0	0	1
FPC	rs2854108	AEBP2	0	0	0	0	0	0	0	1	0	0	1
FPC	rs2237157	AIMP1P1	0	0	0	0	0	0	0	1	0	0	1
FPC	rs11441223	AKAP12	0	0	0	0	0	0	1	0	0	0	1
FPC	rs4635359	ALG8	0	0	0	0	0	0	0	1	0	0	1
FPC	rs35845043	ALKBH2	0	0	0	0	0	0	1	0	0	0	1
FPC	rs9398171	ALKBH2	0	0	0	0	0	0	0	1	0	0	1
FPC	rs147609489	ALKBH3	0	0	0	0	0	0	0	1	0	0	1
FPC	rs1578060	ANGPTL2	0	0	0	0	0	0	0	1	0	0	1
FPC	rs2237157	ANKRD20A5P	0	0	0	0	0	0	0	1	0	0	1
FPC	rs2854108	ANKRD26P3	0	0	0	0	0	0	0	1	0	0	1
FPC	rs762414084	ANKRD46	0	0	0	0	0	0	0	1	0	0	1
FPC	rs9919402	ANKRD46	0	0	0	0	0	0	0	1	0	0	1
FPC	rs12623906	ANKRD53	0	0	0	0	0	0	0	1	0	0	1
FPC	rs6770312	ANKUB1	0	0	0	0	0	0	0	1	0	0	1
FPC	rs6770312	ANP32E	0	0	0	0	0	0	0	1	0	0	1
FPC	rs843348	AP2M1	0	0	0	0	0	0	0	1	0	0	1
FPC	rs55992320	AP4B1	0	0	0	0	0	0	1	0	0	0	1
FPC	rs529577066	ARAFP2	0	0	0	0	0	0	0	1	0	0	1
FPC	rs9505097	ARHGAP28	0	0	0	0	0	0	0	1	0	0	1
FPC	rs9505097	ARHGAP28-AS1	0	0	0	0	0	0	0	1	0	0	1
FPC	rs12953229	ARHGDIA	0	0	0	0	0	0	1	0	0	0	1
FPC	rs1109114	ARHGEF37	0	0	0	0	0	0	1	0	0	0	1
FPC	rs7955891	ARID2	0	0	0	0	0	0	0	1	0	0	1
FPC	rs7161903	ARID3B	0	0	0	0	0	0	0	1	0	0	1
FPC	rs556217	ARL2BPP2	0	0	0	0	0	0	0	1	0	0	1
FPC	rs7752728	ARMC12	0	0	0	0	0	0	0	1	0	0	1
FPC	rs9398171	ARMC2	0	0	0	0	0	0	0	1	0	0	1
FPC	rs10771345	ARNTL2	0	0	0	0	0	0	1	0	0	0	1
FPC	rs7902306	AS3MT	0	0	0	0	0	0	1	0	0	0	1
FPC	rs2237157	ASF1B	0	0	0	0	0	0	0	1	0	0	1
FPC	rs1047912	ASIC1	0	0	0	0	0	0	1	0	0	0	1
FPC	rs76849341	ATL1	0	0	0	0	0	0	0	1	0	0	1
FPC	rs9330813	ATP5F1A	0	0	0	0	0	0	0	1	0	0	1
FPC	rs9398171	ATP5MFP2	0	0	0	0	0	0	0	1	0	0	1
FPC	rs12623906	ATP6V1B1-AS1	0	0	0	0	0	0	0	1	0	0	1
FPC	1:43195191_TTAA_T	ATP8A1	0	0	0	0	0	0	0	1	0	0	1
FPC	1:43195191_TTAA_T	ATP8A1-DT	0	0	0	0	0	0	0	1	0	0	1
FPC	rs7161903	ATXN7L3B	0	0	0	0	0	0	0	1	0	0	1
FPC	rs1689939	AZGP1P2	0	0	0	0	0	0	0	1	0	0	1
FPC	rs6807660	AZI2	0	0	0	0	0	0	0	1	0	0	1
FPC	rs76849341	BCAS4	0	0	0	0	0	0	0	1	0	0	1
FPC	rs1047912	BIN2	0	0	0	0	0	0	1	0	0	0	1
FPC	rs9505097	BLOC1S4	0	0	0	0	0	0	0	1	0	0	1
FPC	rs1892296	BLZF2P	0	0	0	0	0	0	0	1	0	0	1
FPC	rs1892296	BMP10	0	0	0	0	0	0	0	1	0	0	1
FPC	rs2854108	BMS1P17	0	0	0	0	0	0	0	1	0	0	1
FPC	rs35507786	BNIP2	0	0	0	0	0	0	0	1	0	0	1
FPC	rs2237157	BNIP3P3	0	0	0	0	0	0	0	1	0	0	1
FPC	rs1468336	BRD9P2	0	0	0	0	0	0	0	1	0	0	1
FPC	rs7161903	BTBD17	0	0	0	0	0	0	0	1	0	0	1
FPC	rs9398171	BUB3P1	0	0	0	0	0	0	0	1	0	0	1
FPC	rs4090240	BUD23	0	0	0	0	0	0	0	1	0	0	1
FPC	rs7902306	C10orf95	0	0	0	0	0	0	1	0	0	0	1
FPC	rs12361415	C11orf49	0	0	0	0	0	0	1	0	0	0	1
FPC	rs529577066	C11orf98	0	0	0	0	0	0	0	1	0	0	1
FPC	rs726799	C12orf60	0	0	0	0	0	0	0	1	0	0	1
FPC	rs1431307	C17orf59	0	0	0	0	0	0	1	0	0	0	1
FPC	rs10917344	C1QB	0	0	0	0	0	0	1	0	0	0	1
FPC	rs10917344	C1QC	0	0	0	0	0	0	1	0	0	0	1
FPC	rs12361415	C1QTNF4	0	0	0	0	0	0	1	0	0	0	1
FPC	rs183659670	C1QTNF6	0	0	0	0	0	0	0	1	0	0	1
FPC	rs1471909	C20orf203	0	0	0	0	0	0	0	1	0	0	1
FPC	rs2854108	C22orf39	0	0	0	0	0	0	0	1	0	0	1
FPC	rs945170	C2CD4B	0	0	0	0	0	0	0	1	0	0	1
FPC	rs7752728	C2orf69P1	0	0	0	0	0	0	0	1	0	0	1
FPC	rs258873	C5orf47	0	0	0	0	0	0	0	1	0	0	1
FPC	rs7161903	C9orf40	0	0	0	0	0	0	0	1	0	0	1
FPC	rs35507786	CA8	0	0	0	0	0	0	0	1	0	0	1
FPC	rs7752728	CA9	0	0	0	0	0	0	0	1	0	0	1
FPC	rs141312163	CACNB1	0	0	0	0	0	0	0	1	0	0	1
FPC	rs7902306	CALHM1	0	0	0	0	0	0	1	0	0	0	1
FPC	rs843348	CAMK2N2	0	0	0	0	0	0	0	1	0	0	1
FPC	rs2854108	CAPZB	0	0	0	0	0	0	0	1	0	0	1
FPC	rs3020595	CAPZB	0	0	0	0	0	0	1	0	0	0	1
FPC	rs7161903	CARNMT1-AS1	0	0	0	0	0	0	0	1	0	0	1
FPC	rs114376569	CBFB	0	0	0	0	0	0	1	0	0	0	1
FPC	rs12953229	CCDC137	0	0	0	0	0	0	1	0	0	0	1
FPC	rs9398171	CCDC138	0	0	0	0	0	0	0	1	0	0	1
FPC	1:43195191_TTAA_T	CCDC152	0	0	0	0	0	0	0	1	0	0	1
FPC	rs7193432	CCDC177	0	0	0	0	0	0	0	1	0	0	1
FPC	rs7910006	CCDC18-AS1	0	0	0	0	0	0	0	1	0	0	1
FPC	rs12592512	CCDC33	0	0	0	0	0	0	1	0	0	0	1
FPC	rs1431307	CCDC42	0	0	0	0	0	0	1	0	0	0	1
FPC	rs11717195	CCDC58	0	0	0	0	0	0	1	0	0	0	1
FPC	rs2854108	CCNQP3	0	0	0	0	0	0	0	1	0	0	1
FPC	rs2879054	CD164	0	0	0	0	0	0	0	1	0	0	1
FPC	rs67570523	CD164	0	0	0	0	0	0	1	0	0	0	1
FPC	rs4090240	CD276	0	0	0	0	0	0	0	1	0	0	1
FPC	rs7161903	CD300C	0	0	0	0	0	0	0	1	0	0	1
FPC	rs7161903	CD300E	0	0	0	0	0	0	0	1	0	0	1
FPC	rs7161903	CD300H	0	0	0	0	0	0	0	1	0	0	1
FPC	rs7161903	CD300LD	0	0	0	0	0	0	0	1	0	0	1
FPC	rs7161903	CD300LD-AS1	0	0	0	0	0	0	0	1	0	0	1
FPC	rs9330813	CD40	0	0	0	0	0	0	0	1	0	0	1
FPC	rs9330813	CDH22	0	0	0	0	0	0	0	1	0	0	1
FPC	rs2145542	CDH24	0	0	0	0	0	0	0	1	0	0	1
FPC	rs183659670	CEBPZ	0	0	0	0	0	0	0	1	0	0	1
FPC	rs183659670	CEBPZOS	0	0	0	0	0	0	0	1	0	0	1
FPC	rs1047912	CELA1	0	0	0	0	0	0	1	0	0	0	1
FPC	rs9398171	CEP57L1	0	0	0	0	0	0	0	1	0	0	1
FPC	rs1047912	CERS5	0	0	0	0	0	0	1	0	0	0	1
FPC	rs11743441	CETN3	0	0	0	0	0	0	1	0	0	0	1
FPC	rs3743460	CFAP418	0	0	0	0	0	0	0	1	0	0	1
FPC	rs2237157	CHCHD4	0	0	0	0	0	0	0	1	0	0	1
FPC	rs1431307	CHD3	0	0	0	0	0	0	1	0	0	0	1
FPC	rs7161903	CHRDL2	0	0	0	0	0	0	0	1	0	0	1
FPC	rs111907575	CHST12	0	0	0	0	0	0	1	0	0	0	1
FPC	rs1468336	CHTF18	0	0	0	0	0	0	0	1	0	0	1
FPC	rs76849341	CIMAP1B	0	0	0	0	0	0	0	1	0	0	1
FPC	rs9398171	CIP2A	0	0	0	0	0	0	0	1	0	0	1
FPC	rs56056246	CITED2	0	0	0	0	0	0	1	0	0	0	1
FPC	rs7161903	CLK3	0	0	0	0	0	0	0	1	0	0	1
FPC	rs62651780	CNN2	0	0	0	0	0	0	0	1	0	0	1
FPC	rs7161903	CNTN3	0	0	0	0	0	0	0	1	0	0	1
FPC	rs57215159	COMMD2	0	0	0	0	0	0	0	1	0	0	1
FPC	rs11717195	COPS5P2	0	0	0	0	0	0	0	1	0	0	1
FPC	rs1047912	COX14	0	0	0	0	0	0	1	0	0	0	1
FPC	rs111907575	COX19	0	0	0	0	0	0	1	0	0	0	1
FPC	rs1109114	COX6B1P1	0	0	0	0	0	0	0	1	0	0	1
FPC	rs9330813	COX7BP4	0	0	0	0	0	0	0	1	0	0	1
FPC	rs7910006	COX8C	0	0	0	0	0	0	0	1	0	0	1
FPC	rs9330813	CPB2	0	0	0	0	0	0	0	1	0	0	1
FPC	rs7752728	CREB3	0	0	0	0	0	0	0	1	0	0	1
FPC	rs7161903	CRYZ	0	0	0	0	0	0	0	1	0	0	1
FPC	rs3138142	CS	0	0	0	0	0	0	1	0	0	0	1
FPC	rs529577066	CSKMT	0	0	0	0	0	0	0	1	0	0	1
FPC	rs1109114	CSNK1A1	0	0	0	0	0	0	1	0	0	0	1
FPC	rs1047912	CSRNP2	0	0	0	0	0	0	1	0	0	0	1
FPC	rs1431307	CTC1	0	0	0	0	0	0	1	0	0	0	1
FPC	rs114376569	CTRL	0	0	0	0	0	0	1	0	0	0	1
FPC	rs190438	CTSL3P	0	0	0	0	0	0	0	1	0	0	1
FPC	rs7902306	CUEDC2	0	0	0	0	0	0	1	0	0	0	1
FPC	rs9426785	CXADRP2	0	0	0	0	0	0	0	1	0	0	1
FPC	rs9398171	CYCSP29	0	0	0	0	0	0	0	1	0	0	1
FPC	rs2180833	CYCSP38	0	0	0	0	0	0	0	1	0	0	1
FPC	rs7902306	CYP17A1	0	0	0	0	0	0	1	0	0	0	1
FPC	rs7161903	CYP1A2	0	0	0	0	0	0	0	1	0	0	1
FPC	rs843348	CYP2AB1P	0	0	0	0	0	0	0	1	0	0	1
FPC	rs183659670	CYTH4	0	0	0	0	0	0	0	1	0	0	1
FPC	rs10132995	DACT1	0	0	0	0	0	0	1	0	0	0	1
FPC	rs2145542	DAD1	0	0	0	0	0	0	0	1	0	0	1
FPC	rs35845043	DAO	0	0	0	0	0	0	1	0	0	0	1
FPC	rs2984814	DCDC1	0	0	0	0	0	0	1	0	0	0	1
FPC	rs55992320	DCLRE1B	0	0	0	0	0	0	1	0	0	0	1
FPC	rs76849341	DDC-AS1	0	0	0	0	0	0	0	1	0	0	1
FPC	rs9398171	DDX10	0	0	0	0	0	0	0	1	0	0	1
FPC	rs114376569	DDX28	0	0	0	0	0	0	1	0	0	0	1
FPC	rs1892296	DDX50	0	0	0	0	0	0	0	1	0	0	1
FPC	rs3138142	DGKA	0	0	0	0	0	0	1	0	0	0	1
FPC	rs76849341	DIP2B	0	0	0	0	0	0	0	1	0	0	1
FPC	rs7161903	DIPK1C	0	0	0	0	0	0	0	1	0	0	1
FPC	rs1468336	DLGAP2	0	0	0	0	0	0	0	1	0	0	1
FPC	rs62651780	DMRT2	0	0	0	0	0	0	0	1	0	0	1
FPC	rs11817531	DNAAF1	0	0	0	0	0	0	0	1	0	0	1
FPC	rs200916002	DNAI2	0	0	0	0	0	0	0	1	0	0	1
FPC	rs9398171	DNAJB9	0	0	0	0	0	0	0	1	0	0	1
FPC	rs9533603	DNAJC15	0	0	0	0	0	0	1	0	0	0	1
FPC	rs4090240	DNAJC30	0	0	0	0	0	0	0	1	0	0	1
FPC	rs7161903	DOK1	0	0	0	0	0	0	0	1	0	0	1
FPC	rs4903064	DPF3	0	0	0	0	0	0	0	1	0	0	1
FPC	rs7910006	DR1	0	0	0	0	0	0	0	1	0	0	1
FPC	1:43195191_TTAA_T	DUXAP3	0	0	0	0	0	0	0	1	0	0	1
FPC	rs843348	DVL3	0	0	0	0	0	0	0	1	0	0	1
FPC	rs9398171	DZIP3	0	0	0	0	0	0	0	1	0	0	1
FPC	rs8008315	ECE1	0	0	0	0	0	0	0	1	0	0	1
FPC	rs56056246	ECT2L	0	0	0	0	0	0	1	0	0	0	1
FPC	rs2237157	EEF1A1P26	0	0	0	0	0	0	0	1	0	0	1
FPC	rs945170	EEF1DP8	0	0	0	0	0	0	0	1	0	0	1
FPC	rs9398171	EEIG2	0	0	0	0	0	0	0	1	0	0	1
FPC	rs141312163	EID2	0	0	0	0	0	0	0	1	0	0	1
FPC	rs6770312	EIF2A	0	0	0	0	0	0	0	1	0	0	1
FPC	rs843348	EIF2B5	0	0	0	0	0	0	0	1	0	0	1
FPC	rs392783	EIF3E	0	0	0	0	0	0	0	1	0	0	1
FPC	rs9505097	EIF4A1	0	0	0	0	0	0	0	1	0	0	1
FPC	rs726799	EIF4EP5	0	0	0	0	0	0	0	1	0	0	1
FPC	rs7902306	ELOVL3	0	0	0	0	0	0	1	0	0	0	1
FPC	rs11717195	EMBP1	0	0	0	0	0	0	0	1	0	0	1
FPC	rs392783	EMC2	0	0	0	0	0	0	0	1	0	0	1
FPC	rs9330813	EML2-AS1	0	0	0	0	0	0	0	1	0	0	1
FPC	rs56391092	ENPP2	0	0	0	0	0	0	0	1	0	0	1
FPC	rs398603	ENY2	0	0	0	0	0	0	1	0	0	0	1
FPC	rs2854108	EPN2-AS1	0	0	0	0	0	0	0	1	0	0	1
FPC	rs76849341	EPN3	0	0	0	0	0	0	0	1	0	0	1
FPC	rs762414084	EPO	0	0	0	0	0	0	0	1	0	0	1
FPC	rs9533603	EPSTI1	0	0	0	0	0	0	1	0	0	0	1
FPC	rs7161903	EREG	0	0	0	0	0	0	0	1	0	0	1
FPC	rs1468336	ERICH1	0	0	0	0	0	0	0	1	0	0	1
FPC	rs7161903	ERICH3-AS1	0	0	0	0	0	0	0	1	0	0	1
FPC	rs9426785	ESRRAP2	0	0	0	0	0	0	0	1	0	0	1
FPC	rs17279437	EXOSC7	0	0	0	0	0	0	1	0	0	0	1
FPC	rs9398171	EXPH5	0	0	0	0	0	0	0	1	0	0	1
FPC	rs4480148	EXT1	0	0	0	0	0	0	0	1	0	0	1
FPC	1:43195191_TTAA_T	EZH1	0	0	0	0	0	0	0	1	0	0	1
FPC	rs726799	FAM107B	0	0	0	0	0	0	0	1	0	0	1
FPC	rs7910006	FAM120A2P	0	0	0	0	0	0	0	1	0	0	1
FPC	14:75335538_CA_C	FAM169A	0	0	0	0	0	0	0	1	0	0	1
FPC	14:75335538_CA_C	FAM169A-AS1	0	0	0	0	0	0	0	1	0	0	1
FPC	rs12361415	FAM180B	0	0	0	0	0	0	1	0	0	0	1
FPC	rs55992320	FAM19A3	0	0	0	0	0	0	1	0	0	0	1
FPC	rs12592512	FAM219B	0	0	0	0	0	0	1	0	0	0	1
FPC	rs35845043	FAM222A	0	0	0	0	0	0	1	0	0	0	1
FPC	rs9505097	FAM90A22	0	0	0	0	0	0	0	1	0	0	1
FPC	rs2273171	FBRS	0	0	0	0	0	0	0	1	0	0	1
FPC	rs7902306	FBXL15	0	0	0	0	0	0	1	0	0	0	1
FPC	rs7985441	FGF8	0	0	0	0	0	0	0	1	0	0	1
FPC	rs12719025	FIGNL1	0	0	0	0	0	0	1	0	0	0	1
FPC	rs55842511	FIGNL1	0	0	0	0	0	0	1	0	0	0	1
FPC	rs427534	FIS1	0	0	0	0	0	0	1	0	0	0	1
FPC	rs10893936	FOSL1P1	0	0	0	0	0	0	0	1	0	0	1
FPC	rs2145542	FOXA2	0	0	0	0	0	0	0	1	0	0	1
FPC	rs2237157	FRG2LP	0	0	0	0	0	0	0	1	0	0	1
FPC	rs7752421	FRMD3-AS1	0	0	0	0	0	0	0	1	0	0	1
FPC	rs1431307	FXR2	0	0	0	0	0	0	1	0	0	0	1
FPC	rs9505097	FXR2	0	0	0	0	0	0	0	1	0	0	1
FPC	rs9330813	GABRG1	0	0	0	0	0	0	0	1	0	0	1
FPC	rs7193432	GALR1	0	0	0	0	0	0	0	1	0	0	1
FPC	rs2854108	GATAD2A	0	0	0	0	0	0	0	1	0	0	1
FPC	rs1468336	GATD1	0	0	0	0	0	0	0	1	0	0	1
FPC	rs1468336	GATD1-DT	0	0	0	0	0	0	0	1	0	0	1
FPC	rs13054238	GATSL3	0	0	0	0	0	0	1	0	0	0	1
FPC	rs7902306	GBF1	0	0	0	0	0	0	1	0	0	0	1
FPC	rs762414084	GCAWKR	0	0	0	0	0	0	0	1	0	0	1
FPC	rs13054238	GDPD3	0	0	0	0	0	0	0	1	0	0	1
FPC	rs7161903	GFM2	0	0	0	0	0	0	0	1	0	0	1
FPC	rs8008315	GGT2P	0	0	0	0	0	0	0	1	0	0	1
FPC	rs183659670	GHRH	0	0	0	0	0	0	0	1	0	0	1
FPC	rs6770312	GIMAP8	0	0	0	0	0	0	0	1	0	0	1
FPC	rs1892296	GKN3P	0	0	0	0	0	0	0	1	0	0	1
FPC	rs7161903	GLG1	0	0	0	0	0	0	0	1	0	0	1
FPC	rs1468336	GLOD4	0	0	0	0	0	0	0	1	0	0	1
FPC	rs529577066	GNG3	0	0	0	0	0	0	0	1	0	0	1
FPC	rs141312163	GOLGA5P1	0	0	0	0	0	0	0	1	0	0	1
FPC	rs7985441	GOLGA8VP	0	0	0	0	0	0	0	1	0	0	1
FPC	rs1047912	GPD1	0	0	0	0	0	0	1	0	0	0	1
FPC	rs2853603	GPR137B	0	0	0	0	0	0	1	0	0	0	1
FPC	rs62651780	GPR146	0	0	0	0	0	0	0	1	0	0	1
FPC	rs11743441	GPR98	0	0	0	0	0	0	1	0	0	0	1
FPC	rs76849341	GRB10	0	0	0	0	0	0	0	1	0	0	1
FPC	rs1109114	GRPEL2	0	0	0	0	0	0	1	0	0	0	1
FPC	rs556217	GSTA12P	0	0	0	0	0	0	0	1	0	0	1
FPC	rs556217	GSTA2	0	0	0	0	0	0	0	1	0	0	1
FPC	rs2273171	GTF2E2	0	0	0	0	0	0	0	1	0	0	1
FPC	rs7161903	GTF2I	0	0	0	0	0	0	0	1	0	0	1
FPC	rs7161903	GTF2IRD1	0	0	0	0	0	0	0	1	0	0	1
FPC	14:75335538_CA_C	GTF2IRD2B	0	0	0	0	0	0	0	1	0	0	1
FPC	rs9505097	GVINP1	0	0	0	0	0	0	0	1	0	0	1
FPC	rs57215159	H2AC19	0	0	0	0	0	0	0	1	0	0	1
FPC	rs57215159	H2BC20P	0	0	0	0	0	0	0	1	0	0	1
FPC	rs57215159	H3C15	0	0	0	0	0	0	0	1	0	0	1
FPC	rs56239572	H3P23	0	0	0	0	0	0	0	1	0	0	1
FPC	rs35507786	H3P42	0	0	0	0	0	0	0	1	0	0	1
FPC	rs9330813	HAUS1	0	0	0	0	0	0	0	1	0	0	1
FPC	rs214092	HAUS8	0	0	0	0	0	0	0	1	0	0	1
FPC	rs11264763	HAX1	0	0	0	0	0	0	0	1	0	0	1
FPC	rs2145542	HDGFL1	0	0	0	0	0	0	0	1	0	0	1
FPC	rs9525830	HECW1-IT1	0	0	0	0	0	0	0	1	0	0	1
FPC	rs9398171	HENMT1	0	0	0	0	0	0	0	1	0	0	1
FPC	rs1900003	HERC4	0	0	0	0	0	0	1	0	0	0	1
FPC	rs1431307	HES7	0	0	0	0	0	0	1	0	0	0	1
FPC	rs55992320	HIPK1	0	0	0	0	0	0	1	0	0	0	1
FPC	rs2854108	HIRA	0	0	0	0	0	0	0	1	0	0	1
FPC	rs1471909	HLA-DQB1-AS1	0	0	0	0	0	0	0	1	0	0	1
FPC	rs11717195	HMGB3P17	0	0	0	0	0	0	0	1	0	0	1
FPC	rs2854108	HMGN1P20	0	0	0	0	0	0	0	1	0	0	1
FPC	rs258873	HNRNPA1P39	0	0	0	0	0	0	0	1	0	0	1
FPC	rs232541	HNRNPLL	0	0	0	0	0	0	1	0	0	0	1
FPC	rs726799	HS3ST3B1	0	0	0	0	0	0	0	1	0	0	1
FPC	rs3138142	HSD17B6	0	0	0	0	0	0	1	0	0	0	1
FPC	rs11817531	HSDL1	0	0	0	0	0	0	0	1	0	0	1
FPC	rs190438	HSPE1P19	0	0	0	0	0	0	0	1	0	0	1
FPC	rs7161903	HSPE1P7	0	0	0	0	0	0	0	1	0	0	1
FPC	rs141312163	HSPE1P8	0	0	0	0	0	0	0	1	0	0	1
FPC	rs62651780	IDI1	0	0	0	0	0	0	0	1	0	0	1
FPC	rs62651780	IDI2	0	0	0	0	0	0	0	1	0	0	1
FPC	rs529577066	IFITM8P	0	0	0	0	0	0	0	1	0	0	1
FPC	rs8008315	IFNA17	0	0	0	0	0	0	0	1	0	0	1
FPC	rs141312163	IFNL4P1	0	0	0	0	0	0	0	1	0	0	1
FPC	rs34183224	IGFBP5	0	0	0	0	0	0	0	1	0	0	1
FPC	rs9330813	IGFL3	0	0	0	0	0	0	0	1	0	0	1
FPC	rs17279437	IGFL4	0	0	0	0	0	0	0	1	0	0	1
FPC	rs7752728	IGFLR1	0	0	0	0	0	0	0	1	0	0	1
FPC	rs2145542	IGLV2-33	0	0	0	0	0	0	0	1	0	0	1
FPC	rs2145542	IGLV2-34	0	0	0	0	0	0	0	1	0	0	1
FPC	rs2575134	IL36G	0	0	0	0	0	0	0	1	0	0	1
FPC	rs6807660	IL4R	0	0	0	0	0	0	0	1	0	0	1
FPC	rs11264763	ILF2	0	0	0	0	0	0	0	1	0	0	1
FPC	rs7902306	INA	0	0	0	0	0	0	1	0	0	0	1
FPC	rs7161903	INO80B	0	0	0	0	0	0	0	1	0	0	1
FPC	rs7161903	INO80B-WBP1	0	0	0	0	0	0	0	1	0	0	1
FPC	rs190438	IQGAP1	0	0	0	0	0	0	0	1	0	0	1
FPC	rs2177599	IRS1	0	0	0	0	0	0	0	1	0	0	1
FPC	rs9919402	IRS3P	0	0	0	0	0	0	0	1	0	0	1
FPC	rs35845043	ISCU	0	0	0	0	0	0	1	0	0	0	1
FPC	rs9398171	ISCU	0	0	0	0	0	0	0	1	0	0	1
FPC	rs2273171	ITGAX	0	0	0	0	0	0	0	1	0	0	1
FPC	rs556217	ITIH1	0	0	0	0	0	0	0	1	0	0	1
FPC	rs556217	ITIH4-AS1	0	0	0	0	0	0	0	1	0	0	1
FPC	rs2237157	JARID2	0	0	0	0	0	0	0	1	0	0	1
FPC	rs2237157	JARID2-AS1	0	0	0	0	0	0	0	1	0	0	1
FPC	rs2237157	JARID2-DT	0	0	0	0	0	0	0	1	0	0	1
FPC	rs57215159	KATNA1	0	0	0	0	0	0	0	1	0	0	1
FPC	rs9426785	KCNJ12	0	0	0	0	0	0	0	1	0	0	1
FPC	rs4635359	KCTD21-AS1	0	0	0	0	0	0	0	1	0	0	1
FPC	rs9505097	KDM4C	0	0	0	0	0	0	0	1	0	0	1
FPC	rs114376569	KIAA0895L	0	0	0	0	0	0	1	0	0	0	1
FPC	rs57215159	KRBA1	0	0	0	0	0	0	0	1	0	0	1
FPC	rs1431307	KRBA2	0	0	0	0	0	0	1	0	0	0	1
FPC	rs556217	KRT3	0	0	0	0	0	0	0	1	0	0	1
FPC	rs556217	KRT76	0	0	0	0	0	0	0	1	0	0	1
FPC	rs10893936	KYAT1	0	0	0	0	0	0	0	1	0	0	1
FPC	rs10893936	LAMA2	0	0	0	0	0	0	0	1	0	0	1
FPC	rs7902306	LDB1	0	0	0	0	0	0	1	0	0	0	1
FPC	rs726799	LDHAP4	0	0	0	0	0	0	0	1	0	0	1
FPC	rs1047912	LETMD1	0	0	0	0	0	0	1	0	0	0	1
FPC	rs2670139	LHX2	0	0	0	0	0	0	1	0	0	0	1
FPC	rs2273171	LIMK2	0	0	0	0	0	0	0	1	0	0	1
FPC	rs2145542	LINC00261	0	0	0	0	0	0	0	1	0	0	1
FPC	rs13054238	LINC00365	0	0	0	0	0	0	0	1	0	0	1
FPC	rs2854108	LINC00421	0	0	0	0	0	0	0	1	0	0	1
FPC	rs529577066	LINC00686	0	0	0	0	0	0	0	1	0	0	1
FPC	rs7955891	LINC00938	0	0	0	0	0	0	0	1	0	0	1
FPC	rs2237157	LINC01085	0	0	0	0	0	0	0	1	0	0	1
FPC	rs1468336	LINC01115	0	0	0	0	0	0	0	1	0	0	1
FPC	rs6770312	LINC01213	0	0	0	0	0	0	0	1	0	0	1
FPC	rs62651780	LINC01230	0	0	0	0	0	0	0	1	0	0	1
FPC	rs7161903	LINC01293	0	0	0	0	0	0	0	1	0	0	1
FPC	rs2854108	LINC01297	0	0	0	0	0	0	0	1	0	0	1
FPC	rs7161903	LINC01331	0	0	0	0	0	0	0	1	0	0	1
FPC	rs2854108	LINC01376	0	0	0	0	0	0	0	1	0	0	1
FPC	rs1468336	LINC01409	0	0	0	0	0	0	0	1	0	0	1
FPC	rs7193432	LINC01483	0	0	0	0	0	0	0	1	0	0	1
FPC	rs10893936	LINC01503	0	0	0	0	0	0	0	1	0	0	1
FPC	rs183659670	LINC01535	0	0	0	0	0	0	0	1	0	0	1
FPC	rs9505097	LINC01672	0	0	0	0	0	0	0	1	0	0	1
FPC	rs9505097	LINC01713	0	0	0	0	0	0	0	1	0	0	1
FPC	rs1468336	LINC01836	0	0	0	0	0	0	0	1	0	0	1
FPC	rs2145542	LINC01858	0	0	0	0	0	0	0	1	0	0	1
FPC	rs2180833	LINC01999	0	0	0	0	0	0	0	1	0	0	1
FPC	rs1471909	LINC02061	0	0	0	0	0	0	0	1	0	0	1
FPC	rs7752728	LINC02167	0	0	0	0	0	0	0	1	0	0	1
FPC	rs9330813	LINC02210	0	0	0	0	0	0	0	1	0	0	1
FPC	rs7161903	LINC02255	0	0	0	0	0	0	0	1	0	0	1
FPC	rs35507786	LINC02322	0	0	0	0	0	0	0	1	0	0	1
FPC	rs2145542	LINC02332	0	0	0	0	0	0	0	1	0	0	1
FPC	rs1109114	LINC02355	0	0	0	0	0	0	0	1	0	0	1
FPC	rs1109114	LINC02430	0	0	0	0	0	0	0	1	0	0	1
FPC	rs9505097	LINC02481	0	0	0	0	0	0	0	1	0	0	1
FPC	14:75335538_CA_C	LINC02562	0	0	0	0	0	0	0	1	0	0	1
FPC	rs9426785	LINC02643	0	0	0	0	0	0	0	1	0	0	1
FPC	rs62651780	LINC02688	0	0	0	0	0	0	0	1	0	0	1
FPC	rs1892296	LINC02701	0	0	0	0	0	0	0	1	0	0	1
FPC	rs2854108	LINC02858	0	0	0	0	0	0	0	1	0	0	1
FPC	rs9398171	LINC02903	0	0	0	0	0	0	0	1	0	0	1
FPC	rs10893936	LINC02913	0	0	0	0	0	0	0	1	0	0	1
FPC	rs62651780	LINC02982	0	0	0	0	0	0	0	1	0	0	1
FPC	rs12592512	LMAN1L	0	0	0	0	0	0	1	0	0	0	1
FPC	rs76849341	LMF2	0	0	0	0	0	0	0	1	0	0	1
FPC	rs556217	LNCAROD	0	0	0	0	0	0	0	1	0	0	1
FPC	rs8008315	LONRF2P4	0	0	0	0	0	0	0	1	0	0	1
FPC	rs9330813	LRRC41	0	0	0	0	0	0	0	1	0	0	1
FPC	rs183659670	LRRFIP2	0	0	0	0	0	0	0	1	0	0	1
FPC	rs2237157	LSM 3.00	0	0	0	0	0	0	0	1	0	0	1
FPC	rs1431307	LSMD1	0	0	0	0	0	0	1	0	0	0	1
FPC	rs7161903	LTBP2	0	0	0	0	0	0	0	1	0	0	1
FPC	rs11743441	LYSMD3	0	0	0	0	0	0	1	0	0	0	1
FPC	rs7161903	M1AP	0	0	0	0	0	0	0	1	0	0	1
FPC	rs726799	MACROD2-AS1	0	0	0	0	0	0	0	1	0	0	1
FPC	rs10281623	MADD	0	0	0	0	0	0	0	1	0	0	1
FPC	rs111907575	MAFK	0	0	0	0	0	0	1	0	0	0	1
FPC	rs55992320	MAGI3	0	0	0	0	0	0	1	0	0	0	1
FPC	rs1892296	MAGOH3P	0	0	0	0	0	0	0	1	0	0	1
FPC	rs183659670	MANBAL	0	0	0	0	0	0	0	1	0	0	1
FPC	rs2854108	MAP1LC3BP1	0	0	0	0	0	0	0	1	0	0	1
FPC	rs12147623	MAPK6P1	0	0	0	0	0	0	0	1	0	0	1
FPC	rs72682570	MAPK6P1	0	0	0	0	0	0	0	1	0	0	1
FPC	rs4700712	MAPK9	0	0	0	0	0	0	1	0	0	0	1
FPC	rs9398171	MAPKAPK5P1	0	0	0	0	0	0	0	1	0	0	1
FPC	rs10893936	MARK2P3	0	0	0	0	0	0	0	1	0	0	1
FPC	rs556217	MBL2	0	0	0	0	0	0	0	1	0	0	1
FPC	rs11743441	MBLAC2	0	0	0	0	0	0	1	0	0	0	1
FPC	rs2854108	MED15P6	0	0	0	0	0	0	0	1	0	0	1
FPC	rs1047912	METTL7A	0	0	0	0	0	0	1	0	0	0	1
FPC	rs2854108	MFAP4	0	0	0	0	0	0	0	1	0	0	1
FPC	rs67570523	MICAL1	0	0	0	0	0	0	1	0	0	0	1
FPC	rs56293547	MICALL1	0	0	0	0	0	0	0	1	0	0	1
FPC	rs111907575	MICALL2	0	0	0	0	0	0	1	0	0	0	1
FPC	rs2854108	MICOS10	0	0	0	0	0	0	0	1	0	0	1
FPC	rs2854108	MIR1180	0	0	0	0	0	0	0	1	0	0	1
FPC	rs7752728	MIR128-2	0	0	0	0	0	0	0	1	0	0	1
FPC	rs726799	MIR193B	0	0	0	0	0	0	0	1	0	0	1
FPC	rs726799	MIR193BHG	0	0	0	0	0	0	0	1	0	0	1
FPC	rs7161903	MIR2052	0	0	0	0	0	0	0	1	0	0	1
FPC	rs7161903	MIR2052HG	0	0	0	0	0	0	0	1	0	0	1
FPC	rs2145542	MIR3115	0	0	0	0	0	0	0	1	0	0	1
FPC	rs9330813	MIR330	0	0	0	0	0	0	0	1	0	0	1
FPC	rs7161903	MIR3615	0	0	0	0	0	0	0	1	0	0	1
FPC	rs726799	MIR365A	0	0	0	0	0	0	0	1	0	0	1
FPC	rs843348	MIR4448	0	0	0	0	0	0	0	1	0	0	1
FPC	rs9398171	MIR4496	0	0	0	0	0	0	0	1	0	0	1
FPC	rs62651780	MIR4635	0	0	0	0	0	0	0	1	0	0	1
FPC	rs7161903	MIR4696	0	0	0	0	0	0	0	1	0	0	1
FPC	rs2854108	MIR4757	0	0	0	0	0	0	0	1	0	0	1
FPC	rs9330813	MIR4763	0	0	0	0	0	0	0	1	0	0	1
FPC	rs2854108	MIR4791	0	0	0	0	0	0	0	1	0	0	1
FPC	14:75335538_CA_C	MIR5000	0	0	0	0	0	0	0	1	0	0	1
FPC	rs2180833	MIR548AG2	0	0	0	0	0	0	0	1	0	0	1
FPC	rs4903064	MIR548AV	0	0	0	0	0	0	0	1	0	0	1
FPC	rs7161903	MIR5681A	0	0	0	0	0	0	0	1	0	0	1
FPC	rs7161903	MIR5681B	0	0	0	0	0	0	0	1	0	0	1
FPC	rs9398171	MIR619	0	0	0	0	0	0	0	1	0	0	1
FPC	rs2854108	MIR640	0	0	0	0	0	0	0	1	0	0	1
FPC	rs726799	MIR6511A1	0	0	0	0	0	0	0	1	0	0	1
FPC	rs1468336	MIR662	0	0	0	0	0	0	0	1	0	0	1
FPC	rs726799	MIR6770-1	0	0	0	0	0	0	0	1	0	0	1
FPC	rs9505097	MIR6791	0	0	0	0	0	0	0	1	0	0	1
FPC	rs9505097	MIR6792	0	0	0	0	0	0	0	1	0	0	1
FPC	rs7752728	MIR6853	0	0	0	0	0	0	0	1	0	0	1
FPC	rs6770312	MIR6878	0	0	0	0	0	0	0	1	0	0	1
FPC	rs11717195	MIR7150	0	0	0	0	0	0	0	1	0	0	1
FPC	rs4706827	MIR8080	0	0	0	0	0	0	0	1	0	0	1
FPC	rs9330813	MIRLET7A3	0	0	0	0	0	0	0	1	0	0	1
FPC	rs9330813	MIRLET7B	0	0	0	0	0	0	0	1	0	0	1
FPC	rs7161903	MLKL	0	0	0	0	0	0	0	1	0	0	1
FPC	rs57215159	MMADHC	0	0	0	0	0	0	0	1	0	0	1
FPC	rs57215159	MMADHC-DT	0	0	0	0	0	0	0	1	0	0	1
FPC	rs214092	MPRIP-AS1	0	0	0	0	0	0	0	1	0	0	1
FPC	rs1468336	MRM3	0	0	0	0	0	0	0	1	0	0	1
FPC	rs9505097	MRPL17	0	0	0	0	0	0	0	1	0	0	1
FPC	rs1892296	MRPL21	0	0	0	0	0	0	0	1	0	0	1
FPC	rs2854108	MRPL3P1	0	0	0	0	0	0	0	1	0	0	1
FPC	rs7752728	MRPL50P1	0	0	0	0	0	0	0	1	0	0	1
FPC	rs35507786	MS4A6E	0	0	0	0	0	0	0	1	0	0	1
FPC	rs1468336	MSLN	0	0	0	0	0	0	0	1	0	0	1
FPC	rs1468336	MSLNL	0	0	0	0	0	0	0	1	0	0	1
FPC	rs141312163	MSRB1P1	0	0	0	0	0	0	0	1	0	0	1
FPC	rs2575134	MTATP6P22	0	0	0	0	0	0	0	1	0	0	1
FPC	rs3857971	MTCO2P1	0	0	0	0	0	0	0	1	0	0	1
FPC	rs2575134	MTCO3P35	0	0	0	0	0	0	0	1	0	0	1
FPC	rs13054238	MTFP1	0	0	0	0	0	0	1	0	0	0	1
FPC	rs945170	MTG2	0	0	0	0	0	0	0	1	0	0	1
FPC	rs7558687	MTIF2	0	0	0	0	0	0	1	0	0	0	1
FPC	rs61916712	MTMR10	0	0	0	0	0	0	0	1	0	0	1
FPC	rs7985441	MTND3P4	0	0	0	0	0	0	0	1	0	0	1
FPC	rs2575134	MTND3P6	0	0	0	0	0	0	0	1	0	0	1
FPC	rs2575134	MTND4LP3	0	0	0	0	0	0	0	1	0	0	1
FPC	rs2575134	MTND4P16	0	0	0	0	0	0	0	1	0	0	1
FPC	rs2575134	MTND5P16	0	0	0	0	0	0	0	1	0	0	1
FPC	rs62651780	MUC2	0	0	0	0	0	0	0	1	0	0	1
FPC	rs427534	MUC3A	0	0	0	0	0	0	1	0	0	0	1
FPC	rs76849341	MYCBPAP	0	0	0	0	0	0	0	1	0	0	1
FPC	rs843348	MYL12BP2	0	0	0	0	0	0	0	1	0	0	1
FPC	rs9912396	MYO9A	0	0	0	0	0	0	0	1	0	0	1
FPC	rs214092	MYO9B	0	0	0	0	0	0	0	1	0	0	1
FPC	rs9330813	NASP	0	0	0	0	0	0	0	1	0	0	1
FPC	rs4090240	NAT8B	0	0	0	0	0	0	0	1	0	0	1
FPC	rs2854108	NAV2	0	0	0	0	0	0	0	1	0	0	1
FPC	rs2854108	NAV2-IT1	0	0	0	0	0	0	0	1	0	0	1
FPC	rs76849341	NCAPH2	0	0	0	0	0	0	0	1	0	0	1
FPC	rs141312163	NCCRP1	0	0	0	0	0	0	0	1	0	0	1
FPC	rs1047912	NCKAP5L	0	0	0	0	0	0	1	0	0	0	1
FPC	rs17279437	NCOA5	0	0	0	0	0	0	0	1	0	0	1
FPC	rs190438	NDUFA3P4	0	0	0	0	0	0	0	1	0	0	1
FPC	rs11717195	NDUFA5	0	0	0	0	0	0	0	1	0	0	1
FPC	rs2854108	NDUFA5P3	0	0	0	0	0	0	0	1	0	0	1
FPC	rs56239572	NDUFA5P5	0	0	0	0	0	0	0	1	0	0	1
FPC	rs183659670	NDUFAF7	0	0	0	0	0	0	0	1	0	0	1
FPC	rs4917915	NDUFB8	0	0	0	0	0	0	1	0	0	0	1
FPC	rs556217	NEK4	0	0	0	0	0	0	0	1	0	0	1
FPC	rs2854108	NF1P4	0	0	0	0	0	0	0	1	0	0	1
FPC	rs2237157	NFIB-AS1	0	0	0	0	0	0	0	1	0	0	1
FPC	rs190438	NGRN	0	0	0	0	0	0	0	1	0	0	1
FPC	rs7161903	NHERF1	0	0	0	0	0	0	0	1	0	0	1
FPC	rs9505097	NIFKP3	0	0	0	0	0	0	0	1	0	0	1
FPC	14:75335538_CA_C	NIPA2P2	0	0	0	0	0	0	0	1	0	0	1
FPC	rs76849341	NME1	0	0	0	0	0	0	0	1	0	0	1
FPC	rs76849341	NME1-NME2	0	0	0	0	0	0	0	1	0	0	1
FPC	14:75335538_CA_C	NMRK1	0	0	0	0	0	0	0	1	0	0	1
FPC	rs114376569	NOB1	0	0	0	0	0	0	1	0	0	0	1
FPC	rs2180833	NPAP1L	0	0	0	0	0	0	0	1	0	0	1
FPC	rs726799	NPIPA1	0	0	0	0	0	0	0	1	0	0	1
FPC	rs7161903	NPIPB15	0	0	0	0	0	0	0	1	0	0	1
FPC	rs516567	NPL	0	0	0	0	0	0	0	1	0	0	1
FPC	14:75335538_CA_C	NPM1P50	0	0	0	0	0	0	0	1	0	0	1
FPC	rs7161903	NSA2	0	0	0	0	0	0	0	1	0	0	1
FPC	rs2271733	NSA2P4	0	0	0	0	0	0	0	1	0	0	1
FPC	rs7902306	NT5C2	0	0	0	0	0	0	1	0	0	0	1
FPC	rs529577066	NTSR1	0	0	0	0	0	0	0	1	0	0	1
FPC	rs398603	NUDCD1	0	0	0	0	0	0	1	0	0	0	1
FPC	rs10893936	NUP210P3	0	0	0	0	0	0	0	1	0	0	1
FPC	rs141312163	NXT1P1	0	0	0	0	0	0	0	1	0	0	1
FPC	rs12791393	OAF	0	0	0	0	0	0	1	0	0	0	1
FPC	rs183659670	OFD1P17	0	0	0	0	0	0	0	1	0	0	1
FPC	rs4903064	OIT3	0	0	0	0	0	0	0	1	0	0	1
FPC	rs6663840	OR52L1	0	0	0	0	0	0	0	1	0	0	1
FPC	rs726799	OR7A15P	0	0	0	0	0	0	0	1	0	0	1
FPC	rs2854108	OSR1	0	0	0	0	0	0	0	1	0	0	1
FPC	rs12953229	OXLD1	0	0	0	0	0	0	1	0	0	0	1
FPC	rs3138142	PA2G4	0	0	0	0	0	0	1	0	0	0	1
FPC	rs762414084	PABPC1	0	0	0	0	0	0	0	1	0	0	1
FPC	rs7985441	PAM	0	0	0	0	0	0	0	1	0	0	1
FPC	rs7161903	PARM1	0	0	0	0	0	0	0	1	0	0	1
FPC	rs2854108	PARP4P2	0	0	0	0	0	0	0	1	0	0	1
FPC	rs2180833	PART1	0	0	0	0	0	0	0	1	0	0	1
FPC	rs3857971	PART1	0	0	0	0	0	0	0	1	0	0	1
FPC	rs56056246	PBOV1	0	0	0	0	0	0	1	0	0	0	1
FPC	rs7161903	PCBP2P2	0	0	0	0	0	0	0	1	0	0	1
FPC	rs1468336	PCGF3-AS1	0	0	0	0	0	0	0	1	0	0	1
FPC	rs7902306	PCGF6	0	0	0	0	0	0	1	0	0	0	1
FPC	rs57215159	PCMT1	0	0	0	0	0	0	0	1	0	0	1
FPC	rs1109114	PCYOX1L	0	0	0	0	0	0	1	0	0	0	1
FPC	rs7902306	PDCD11	0	0	0	0	0	0	1	0	0	0	1
FPC	rs9919402	PDCL3	0	0	0	0	0	0	0	1	0	0	1
FPC	rs3743460	PDLIM1	0	0	0	0	0	0	0	1	0	0	1
FPC	rs2145542	PDLIM2	0	0	0	0	0	0	0	1	0	0	1
FPC	rs7161903	PDPR2P	0	0	0	0	0	0	0	1	0	0	1
FPC	rs7902306	PDZD7	0	0	0	0	0	0	1	0	0	0	1
FPC	rs556217	PELO-AS1	0	0	0	0	0	0	0	1	0	0	1
FPC	rs1431307	PER1	0	0	0	0	0	0	1	0	0	0	1
FPC	rs190438	PERPP2	0	0	0	0	0	0	0	1	0	0	1
FPC	rs1431307	PFAS	0	0	0	0	0	0	1	0	0	0	1
FPC	rs9330813	PHF21A	0	0	0	0	0	0	0	1	0	0	1
FPC	rs17095953	PIEZO1P1	0	0	0	0	0	0	0	1	0	0	1
FPC	rs945170	PIGPP2	0	0	0	0	0	0	0	1	0	0	1
FPC	rs1431307	PIK3R5	0	0	0	0	0	0	1	0	0	0	1
FPC	rs4917915	PKD2L1	0	0	0	0	0	0	1	0	0	0	1
FPC	rs427534	PLOD3	0	0	0	0	0	0	1	0	0	0	1
FPC	rs12592512	PML	0	0	0	0	0	0	1	0	0	0	1
FPC	rs9505097	PMS2CL	0	0	0	0	0	0	0	1	0	0	1
FPC	rs141312163	PNN	0	0	0	0	0	0	0	1	0	0	1
FPC	rs141312163	PNN-AS1	0	0	0	0	0	0	0	1	0	0	1
FPC	rs9398171	PNPLA8	0	0	0	0	0	0	0	1	0	0	1
FPC	rs11743441	POLR3G	0	0	0	0	0	0	1	0	0	0	1
FPC	rs6807660	POM121L2	0	0	0	0	0	0	0	1	0	0	1
FPC	14:75335538_CA_C	PPIAP13	0	0	0	0	0	0	0	1	0	0	1
FPC	rs556217	PPIAP26	0	0	0	0	0	0	0	1	0	0	1
FPC	rs7161903	PPIAP46	0	0	0	0	0	0	0	1	0	0	1
FPC	1:43195191_TTAA_T	PPIH	0	0	0	0	0	0	0	1	0	0	1
FPC	rs57215159	PPIL4	0	0	0	0	0	0	0	1	0	0	1
FPC	rs67570523	PPIL6	0	0	0	0	0	0	1	0	0	0	1
FPC	rs7902306	PPRC1	0	0	0	0	0	0	1	0	0	0	1
FPC	rs2145542	PRAME	0	0	0	0	0	0	0	1	0	0	1
FPC	rs9505097	PRELID3BP11	0	0	0	0	0	0	0	1	0	0	1
FPC	rs3138142	PRIM1	0	0	0	0	0	0	1	0	0	0	1
FPC	rs35507786	PRIM2BP	0	0	0	0	0	0	0	1	0	0	1
FPC	rs9330813	PRKCE	0	0	0	0	0	0	0	1	0	0	1
FPC	rs762414084	PRKXP1	0	0	0	0	0	0	0	1	0	0	1
FPC	rs9919402	PRKXP1	0	0	0	0	0	0	0	1	0	0	1
FPC	rs190438	PROS2P	0	0	0	0	0	0	0	1	0	0	1
FPC	rs3138142	PRTG	0	0	0	0	0	0	0	1	0	0	1
FPC	rs2145542	PSMB11	0	0	0	0	0	0	0	1	0	0	1
FPC	rs190438	PSMC1	0	0	0	0	0	0	0	1	0	0	1
FPC	rs843348	PSMD2	0	0	0	0	0	0	0	1	0	0	1
FPC	rs6807660	PTK2B	0	0	0	0	0	0	0	1	0	0	1
FPC	rs11717195	PTPLB	0	0	0	0	0	0	1	0	0	0	1
FPC	rs55992320	PTPN22	0	0	0	0	0	0	1	0	0	0	1
FPC	rs13054238	QPRT	0	0	0	0	0	0	0	1	0	0	1
FPC	rs2984814	QSER1	0	0	0	0	0	0	1	0	0	0	1
FPC	rs74614808	RACK1	0	0	0	0	0	0	0	1	0	0	1
FPC	rs9398171	RACK1P1	0	0	0	0	0	0	0	1	0	0	1
FPC	rs62651780	RAD52	0	0	0	0	0	0	0	1	0	0	1
FPC	1:43195191_TTAA_T	RAMP2	0	0	0	0	0	0	0	1	0	0	1
FPC	rs9398171	RANBP2	0	0	0	0	0	0	0	1	0	0	1
FPC	rs7752728	RASL10B	0	0	0	0	0	0	0	1	0	0	1
FPC	rs7752728	RBM39	0	0	0	0	0	0	0	1	0	0	1
FPC	rs13054238	RBPMS-AS1	0	0	0	0	0	0	0	1	0	0	1
FPC	rs9398171	RCC2P8	0	0	0	0	0	0	0	1	0	0	1
FPC	rs945170	RELCH	0	0	0	0	0	0	0	1	0	0	1
FPC	rs9398171	RETNLB	0	0	0	0	0	0	0	1	0	0	1
FPC	rs200916002	RFC2	0	0	0	0	0	0	0	1	0	0	1
FPC	rs1471909	RGS9BP	0	0	0	0	0	0	0	1	0	0	1
FPC	rs9525830	RIT2	0	0	0	0	0	0	0	1	0	0	1
FPC	rs2879054	RLIG1P2	0	0	0	0	0	0	0	1	0	0	1
FPC	rs232541	RMDN2	0	0	0	0	0	0	1	0	0	0	1
FPC	rs7161903	RN7SKP297	0	0	0	0	0	0	0	1	0	0	1
FPC	rs2854108	RN7SL168P	0	0	0	0	0	0	0	1	0	0	1
FPC	rs6663840	RN7SL221P	0	0	0	0	0	0	0	1	0	0	1
FPC	rs7752728	RN7SL22P	0	0	0	0	0	0	0	1	0	0	1
FPC	rs2237157	RN7SL231P	0	0	0	0	0	0	0	1	0	0	1
FPC	rs8008315	RN7SL426P	0	0	0	0	0	0	0	1	0	0	1
FPC	rs1109114	RN7SL521P	0	0	0	0	0	0	0	1	0	0	1
FPC	rs1470108	RN7SL583P	0	0	0	0	0	0	0	1	0	0	1
FPC	rs141312163	RN7SL640P	0	0	0	0	0	0	0	1	0	0	1
FPC	rs4635359	RN7SL647P	0	0	0	0	0	0	0	1	0	0	1
FPC	rs9330813	RN7SL656P	0	0	0	0	0	0	0	1	0	0	1
FPC	rs56293547	RN7SL709P	0	0	0	0	0	0	0	1	0	0	1
FPC	rs1471909	RN7SL789P	0	0	0	0	0	0	0	1	0	0	1
FPC	rs1689939	RN7SL802P	0	0	0	0	0	0	0	1	0	0	1
FPC	rs9330813	RN7SL836P	0	0	0	0	0	0	0	1	0	0	1
FPC	rs57215159	RN7SL868P	0	0	0	0	0	0	0	1	0	0	1
FPC	rs1892296	RNA5SP135	0	0	0	0	0	0	0	1	0	0	1
FPC	rs2854108	RNA5SP205	0	0	0	0	0	0	0	1	0	0	1
FPC	rs9426785	RNA5SP25	0	0	0	0	0	0	0	1	0	0	1
FPC	rs3138142	RNA5SP265	0	0	0	0	0	0	0	1	0	0	1
FPC	rs2237157	RNA5SP332	0	0	0	0	0	0	0	1	0	0	1
FPC	rs2854108	RNA5SP335	0	0	0	0	0	0	0	1	0	0	1
FPC	rs190438	RNA5SP365	0	0	0	0	0	0	0	1	0	0	1
FPC	rs9398171	RNA5SP372	0	0	0	0	0	0	0	1	0	0	1
FPC	rs7752728	RNA5SP406	0	0	0	0	0	0	0	1	0	0	1
FPC	rs7752728	RNA5SP407	0	0	0	0	0	0	0	1	0	0	1
FPC	rs7752728	RNA5SP408	0	0	0	0	0	0	0	1	0	0	1
FPC	rs7752728	RNA5SP409	0	0	0	0	0	0	0	1	0	0	1
FPC	rs183659670	RNA5SP43	0	0	0	0	0	0	0	1	0	0	1
FPC	rs258873	RNA5SP68	0	0	0	0	0	0	0	1	0	0	1
FPC	rs7161903	RNF169	0	0	0	0	0	0	0	1	0	0	1
FPC	rs62651780	RNF223	0	0	0	0	0	0	0	1	0	0	1
FPC	rs6770312	RNU2-17P	0	0	0	0	0	0	0	1	0	0	1
FPC	rs1468336	RNU4ATAC16P	0	0	0	0	0	0	0	1	0	0	1
FPC	rs2854108	RNU6-1099P	0	0	0	0	0	0	0	1	0	0	1
FPC	rs2575134	RNU6-1163P	0	0	0	0	0	0	0	1	0	0	1
FPC	rs2145542	RNU6-1179P	0	0	0	0	0	0	0	1	0	0	1
FPC	rs2237157	RNU6-1265P	0	0	0	0	0	0	0	1	0	0	1
FPC	rs9330813	RNU6-1278P	0	0	0	0	0	0	0	1	0	0	1
FPC	rs9919402	RNU6-181P	0	0	0	0	0	0	0	1	0	0	1
FPC	rs76849341	RNU6-199P	0	0	0	0	0	0	0	1	0	0	1
FPC	rs945170	RNU6-21P	0	0	0	0	0	0	0	1	0	0	1
FPC	rs7161903	RNU6-237P	0	0	0	0	0	0	0	1	0	0	1
FPC	rs2854108	RNU6-254P	0	0	0	0	0	0	0	1	0	0	1
FPC	rs183659670	RNU6-273P	0	0	0	0	0	0	0	1	0	0	1
FPC	rs2237157	RNU6-316P	0	0	0	0	0	0	0	1	0	0	1
FPC	rs1892296	RNU6-39P	0	0	0	0	0	0	0	1	0	0	1
FPC	rs56293547	RNU6-489P	0	0	0	0	0	0	0	1	0	0	1
FPC	rs2237157	RNU6-522P	0	0	0	0	0	0	0	1	0	0	1
FPC	rs1892296	RNU6-571P	0	0	0	0	0	0	0	1	0	0	1
FPC	rs183659670	RNU6-636P	0	0	0	0	0	0	0	1	0	0	1
FPC	rs9398171	RNU6-653P	0	0	0	0	0	0	0	1	0	0	1
FPC	rs6807660	RNU6-666P	0	0	0	0	0	0	0	1	0	0	1
FPC	rs2237157	RNU6-799P	0	0	0	0	0	0	0	1	0	0	1
FPC	rs3743460	RNU6-808P	0	0	0	0	0	0	0	1	0	0	1
FPC	rs9330813	RNU6-924P	0	0	0	0	0	0	0	1	0	0	1
FPC	rs141312163	RNU6-99P	0	0	0	0	0	0	0	1	0	0	1
FPC	rs2237157	RNU7-153P	0	0	0	0	0	0	0	1	0	0	1
FPC	rs1578060	RNU7-182P	0	0	0	0	0	0	0	1	0	0	1
FPC	rs1892296	RNU7-4P	0	0	0	0	0	0	0	1	0	0	1
FPC	rs17279437	RNY4P37	0	0	0	0	0	0	0	1	0	0	1
FPC	rs12953229	RP11-1055B8.6	0	0	0	0	0	0	1	0	0	0	1
FPC	rs3138142	RP11-603J24.9	0	0	0	0	0	0	1	0	0	0	1
FPC	rs3138142	RP11-977G19.10	0	0	0	0	0	0	1	0	0	0	1
FPC	rs7902306	RPEL1	0	0	0	0	0	0	1	0	0	0	1
FPC	rs2273171	RPL13AP26	0	0	0	0	0	0	0	1	0	0	1
FPC	rs7161903	RPL21P108	0	0	0	0	0	0	0	1	0	0	1
FPC	rs72682570	RPL21P79	0	0	0	0	0	0	0	1	0	0	1
FPC	rs57215159	RPL29P14	0	0	0	0	0	0	0	1	0	0	1
FPC	rs1689939	RPL31	0	0	0	0	0	0	0	1	0	0	1
FPC	rs516567	RPL31P15	0	0	0	0	0	0	0	1	0	0	1
FPC	rs183659670	RPL31P16	0	0	0	0	0	0	0	1	0	0	1
FPC	rs9398171	RPL34	0	0	0	0	0	0	0	1	0	0	1
FPC	rs9398171	RPL34-DT	0	0	0	0	0	0	0	1	0	0	1
FPC	rs4936637	RPL34P9	0	0	0	0	0	0	0	1	0	0	1
FPC	rs9505097	RPL35AP20	0	0	0	0	0	0	0	1	0	0	1
FPC	rs9398171	RPL36AP35	0	0	0	0	0	0	0	1	0	0	1
FPC	rs9398171	RPL36P14	0	0	0	0	0	0	0	1	0	0	1
FPC	rs13054238	RPL36P17	0	0	0	0	0	0	0	1	0	0	1
FPC	rs12147623	RPL39P36	0	0	0	0	0	0	0	1	0	0	1
FPC	rs3138142	RPL41	0	0	0	0	0	0	1	0	0	0	1
FPC	rs2854108	RPL5P20	0	0	0	0	0	0	0	1	0	0	1
FPC	rs76849341	RPL5P31	0	0	0	0	0	0	0	1	0	0	1
FPC	rs843348	RPL6P16	0	0	0	0	0	0	0	1	0	0	1
FPC	rs9330813	RPL7AP16	0	0	0	0	0	0	0	1	0	0	1
FPC	rs7985441	RPL7AP39	0	0	0	0	0	0	0	1	0	0	1
FPC	rs2237157	RPL7AP47	0	0	0	0	0	0	0	1	0	0	1
FPC	rs183659670	RPS12P24	0	0	0	0	0	0	0	1	0	0	1
FPC	rs214092	RPS13	0	0	0	0	0	0	0	1	0	0	1
FPC	rs556217	RPS13P2	0	0	0	0	0	0	0	1	0	0	1
FPC	rs6770312	RPS14	0	0	0	0	0	0	0	1	0	0	1
FPC	rs9330813	RPS15AP10	0	0	0	0	0	0	0	1	0	0	1
FPC	rs183659670	RPS16P4	0	0	0	0	0	0	0	1	0	0	1
FPC	rs4936637	RPS17P7	0	0	0	0	0	0	0	1	0	0	1
FPC	rs3138142	RPS26	0	0	0	0	0	0	1	0	0	0	1
FPC	rs7161903	RPS28P5	0	0	0	0	0	0	0	1	0	0	1
FPC	rs7161903	RPS2P2	0	0	0	0	0	0	0	1	0	0	1
FPC	rs2854108	RPS2P46	0	0	0	0	0	0	0	1	0	0	1
FPC	rs9330813	RPS2P7	0	0	0	0	0	0	0	1	0	0	1
FPC	rs9525830	RPS3AP47	0	0	0	0	0	0	0	1	0	0	1
FPC	rs843348	RPS3P3	0	0	0	0	0	0	0	1	0	0	1
FPC	rs4936637	RPS4XP12	0	0	0	0	0	0	0	1	0	0	1
FPC	rs2145542	RPS4XP18	0	0	0	0	0	0	0	1	0	0	1
FPC	rs2854108	RPS6	0	0	0	0	0	0	0	1	0	0	1
FPC	rs843348	RPSAP31	0	0	0	0	0	0	0	1	0	0	1
FPC	rs7161903	RPSAP6	0	0	0	0	0	0	0	1	0	0	1
FPC	rs2180833	RPSAP66	0	0	0	0	0	0	0	1	0	0	1
FPC	rs1468336	RPUSD1	0	0	0	0	0	0	0	1	0	0	1
FPC	rs1336259	RRP12	0	0	0	0	0	0	1	0	0	0	1
FPC	rs55992320	RSBN1	0	0	0	0	0	0	1	0	0	0	1
FPC	rs10132995	RTN1	0	0	0	0	0	0	1	0	0	0	1
FPC	rs7558687	RTN4	0	0	0	0	0	0	1	0	0	0	1
FPC	rs9330813	RUNX2-AS1	0	0	0	0	0	0	0	1	0	0	1
FPC	rs9505097	S100P	0	0	0	0	0	0	0	1	0	0	1
FPC	rs76849341	SALL1	0	0	0	0	0	0	0	1	0	0	1
FPC	rs35845043	SART3	0	0	0	0	0	0	1	0	0	0	1
FPC	rs9398171	SART3	0	0	0	0	0	0	0	1	0	0	1
FPC	rs9398171	SCARNA2	0	0	0	0	0	0	0	1	0	0	1
FPC	rs1471909	SCG5-AS1	0	0	0	0	0	0	0	1	0	0	1
FPC	rs945170	SCGB1D1	0	0	0	0	0	0	0	1	0	0	1
FPC	rs1109114	SCGB3A2	0	0	0	0	0	0	1	0	0	0	1
FPC	rs529577066	SDR42E1P3	0	0	0	0	0	0	0	1	0	0	1
FPC	rs4917915	SEC31B	0	0	0	0	0	0	1	0	0	0	1
FPC	rs9398171	SELPLG	0	0	0	0	0	0	0	1	0	0	1
FPC	rs9398171	SESN1	0	0	0	0	0	0	0	1	0	0	1
FPC	rs7902306	SFXN3	0	0	0	0	0	0	1	0	0	0	1
FPC	rs1431307	SHBG	0	0	0	0	0	0	1	0	0	0	1
FPC	rs9505097	SHBG	0	0	0	0	0	0	0	1	0	0	1
FPC	rs56293547	SIPA1L3	0	0	0	0	0	0	0	1	0	0	1
FPC	rs56391092	SIRT4	0	0	0	0	0	0	0	1	0	0	1
FPC	14:75335538_CA_C	SLC16A5	0	0	0	0	0	0	0	1	0	0	1
FPC	rs62651780	SLC26A1	0	0	0	0	0	0	0	1	0	0	1
FPC	rs3743460	SLC44A3-AS1	0	0	0	0	0	0	0	1	0	0	1
FPC	rs1468336	SLC52A3	0	0	0	0	0	0	0	1	0	0	1
FPC	rs7161903	SLC9A3R1-AS1	0	0	0	0	0	0	0	1	0	0	1
FPC	rs529577066	SLCO4A1-AS1	0	0	0	0	0	0	0	1	0	0	1
FPC	rs7558687	SMEK2	0	0	0	0	0	0	1	0	0	0	1
FPC	rs76849341	SMIM47	0	0	0	0	0	0	0	1	0	0	1
FPC	rs67570523	SMPD2	0	0	0	0	0	0	1	0	0	0	1
FPC	rs9505097	SNORA48	0	0	0	0	0	0	0	1	0	0	1
FPC	rs529577066	SNORA57	0	0	0	0	0	0	0	1	0	0	1
FPC	rs214092	SNORD14B	0	0	0	0	0	0	0	1	0	0	1
FPC	rs1471909	SNRPCP1	0	0	0	0	0	0	0	1	0	0	1
FPC	rs12592512	SNUPN	0	0	0	0	0	0	1	0	0	0	1
FPC	rs9426785	SNX29P1	0	0	0	0	0	0	0	1	0	0	1
FPC	rs2879054	SORT1	0	0	0	0	0	0	0	1	0	0	1
FPC	rs258873	SP3	0	0	0	0	0	0	0	1	0	0	1
FPC	rs1047912	SPATS2	0	0	0	0	0	0	1	0	0	0	1
FPC	rs7161903	SPCS2	0	0	0	0	0	0	0	1	0	0	1
FPC	rs9505097	SPDYE20P	0	0	0	0	0	0	0	1	0	0	1
FPC	rs1892296	SPOPLP3	0	0	0	0	0	0	0	1	0	0	1
FPC	rs9330813	SQOR	0	0	0	0	0	0	0	1	0	0	1
FPC	rs9330813	SRBD1	0	0	0	0	0	0	0	1	0	0	1
FPC	rs35845043	SSH1	0	0	0	0	0	0	1	0	0	0	1
FPC	rs183659670	SSTR3	0	0	0	0	0	0	0	1	0	0	1
FPC	rs62651780	SSTR5	0	0	0	0	0	0	0	1	0	0	1
FPC	rs55992320	ST7L	0	0	0	0	0	0	1	0	0	0	1
FPC	rs12592512	STRA6	0	0	0	0	0	0	1	0	0	0	1
FPC	rs1431307	STX8	0	0	0	0	0	0	1	0	0	0	1
FPC	rs9398171	STXBP3	0	0	0	0	0	0	0	1	0	0	1
FPC	rs183659670	SULT6B1	0	0	0	0	0	0	0	1	0	0	1
FPC	rs9398171	SUMO2P8	0	0	0	0	0	0	0	1	0	0	1
FPC	rs2273171	SVIL2P	0	0	0	0	0	0	0	1	0	0	1
FPC	rs55992320	SYT6	0	0	0	0	0	0	1	0	0	0	1
FPC	rs9398171	TAF13	0	0	0	0	0	0	0	1	0	0	1
FPC	rs13054238	TBC1D10A	0	0	0	0	0	0	1	0	0	0	1
FPC	1:43195191_TTAA_T	TBCC	0	0	0	0	0	0	0	1	0	0	1
FPC	rs183659670	TCEA1P2	0	0	0	0	0	0	0	1	0	0	1
FPC	rs34183224	TESHL	0	0	0	0	0	0	0	1	0	0	1
FPC	rs114376569	THAP11	0	0	0	0	0	0	1	0	0	0	1
FPC	rs9398171	THAP5	0	0	0	0	0	0	0	1	0	0	1
FPC	rs62651780	TIMM22	0	0	0	0	0	0	0	1	0	0	1
FPC	rs7752728	TLN1	0	0	0	0	0	0	0	1	0	0	1
FPC	rs12791393	TMEM136	0	0	0	0	0	0	1	0	0	0	1
FPC	rs17279437	TMEM158	0	0	0	0	0	0	1	0	0	0	1
FPC	rs11743441	TMEM161B	0	0	0	0	0	0	1	0	0	0	1
FPC	rs726799	TMEM167AP2	0	0	0	0	0	0	0	1	0	0	1
FPC	rs9398171	TMEM167B	0	0	0	0	0	0	0	1	0	0	1
FPC	rs9398171	TMEM167B-DT	0	0	0	0	0	0	0	1	0	0	1
FPC	rs111907575	TMEM184A	0	0	0	0	0	0	1	0	0	0	1
FPC	rs2237157	TMEM43	0	0	0	0	0	0	0	1	0	0	1
FPC	rs726799	TMEM51-AS2	0	0	0	0	0	0	0	1	0	0	1
FPC	rs2145542	TNFRSF10B	0	0	0	0	0	0	0	1	0	0	1
FPC	rs7161903	TOR1BP1	0	0	0	0	0	0	0	1	0	0	1
FPC	rs1471909	TP53TG3	0	0	0	0	0	0	0	1	0	0	1
FPC	rs11817531	TPM3P3	0	0	0	0	0	0	0	1	0	0	1
FPC	rs141312163	TRAPPC6B	0	0	0	0	0	0	0	1	0	0	1
FPC	rs9398171	TRAT1	0	0	0	0	0	0	0	1	0	0	1
FPC	rs11717195	TRDN-AS1	0	0	0	0	0	0	0	1	0	0	1
FPC	rs13054238	TRIM31-AS1	0	0	0	0	0	0	0	1	0	0	1
FPC	rs6807660	TRIM35	0	0	0	0	0	0	0	1	0	0	1
FPC	rs74614808	TRIM52-AS1	0	0	0	0	0	0	0	1	0	0	1
FPC	rs2273171	TRIM72	0	0	0	0	0	0	0	1	0	0	1
FPC	rs9505097	TRIP10	0	0	0	0	0	0	0	1	0	0	1
FPC	rs1468336	TUBB8P11	0	0	0	0	0	0	0	1	0	0	1
FPC	1:43195191_TTAA_T	TUBG2	0	0	0	0	0	0	0	1	0	0	1
FPC	rs2237157	TVP23CP2	0	0	0	0	0	0	0	1	0	0	1
FPC	rs76849341	TYMP	0	0	0	0	0	0	0	1	0	0	1
FPC	rs7161903	TYW3	0	0	0	0	0	0	0	1	0	0	1
FPC	rs7161903	UBL7-DT	0	0	0	0	0	0	0	1	0	0	1
FPC	rs2854108	UFD1-AS1	0	0	0	0	0	0	0	1	0	0	1
FPC	rs141312163	UGDH	0	0	0	0	0	0	0	1	0	0	1
FPC	rs141312163	UGDH-AS1	0	0	0	0	0	0	0	1	0	0	1
FPC	rs11441223	ULBP1	0	0	0	0	0	0	1	0	0	0	1
FPC	rs11441223	ULBP3	0	0	0	0	0	0	1	0	0	0	1
FPC	rs13054238	ULK4P3	0	0	0	0	0	0	0	1	0	0	1
FPC	rs12531825	UMAD1	0	0	0	0	0	0	0	1	0	0	1
FPC	rs35845043	UNG	0	0	0	0	0	0	1	0	0	0	1
FPC	rs9398171	UNG	0	0	0	0	0	0	0	1	0	0	1
FPC	rs7752728	UPK1A-AS1	0	0	0	0	0	0	0	1	0	0	1
FPC	rs56277867	UPP2	0	0	0	0	0	0	1	0	0	0	1
FPC	rs9330813	UQCRC2P1	0	0	0	0	0	0	0	1	0	0	1
FPC	rs9330813	UQCRH	0	0	0	0	0	0	0	1	0	0	1
FPC	rs7902306	USMG5	0	0	0	0	0	0	1	0	0	0	1
FPC	rs183659670	VN1R53P	0	0	0	0	0	0	0	1	0	0	1
FPC	rs2854108	VPS35L	0	0	0	0	0	0	0	1	0	0	1
FPC	rs1892296	VWA8P1	0	0	0	0	0	0	0	1	0	0	1
FPC	rs7955891	WASHC2C	0	0	0	0	0	0	0	1	0	0	1
FPC	rs7161903	WBP1	0	0	0	0	0	0	0	1	0	0	1
FPC	rs726799	WBP11	0	0	0	0	0	0	0	1	0	0	1
FPC	rs1431307	WDR16	0	0	0	0	0	0	1	0	0	0	1
FPC	rs62651780	WDR37	0	0	0	0	0	0	0	1	0	0	1
FPC	rs56293547	WDR87	0	0	0	0	0	0	0	1	0	0	1
FPC	rs9330813	WFDC8	0	0	0	0	0	0	0	1	0	0	1
FPC	rs9330813	WFDC9	0	0	0	0	0	0	0	1	0	0	1
FPC	rs3138142	WIBG	0	0	0	0	0	0	1	0	0	0	1
FPC	rs4936637	WNT16	0	0	0	0	0	0	0	1	0	0	1
FPC	rs10917344	WNT4	0	0	0	0	0	0	1	0	0	0	1
FPC	rs1431307	WRAP53	0	0	0	0	0	0	1	0	0	0	1
FPC	rs2984814	WT1	0	0	0	0	0	0	1	0	0	0	1
FPC	rs57215159	WWTR1-IT1	0	0	0	0	0	0	0	1	0	0	1
FPC	rs9505097	XAF 1	0	0	0	0	0	0	0	1	0	0	1
FPC	rs17279437	XCR1	0	0	0	0	0	0	0	1	0	0	1
FPC	rs141312163	XIRP1	0	0	0	0	0	0	0	1	0	0	1
FPC	rs2237157	XPC	0	0	0	0	0	0	0	1	0	0	1
FPC	rs7161903	XRRA1	0	0	0	0	0	0	0	1	0	0	1
FPC	rs9505097	YWHAQP10	0	0	0	0	0	0	0	1	0	0	1
FPC	rs1471909	ZBTB8OS	0	0	0	0	0	0	0	1	0	0	1
FPC	rs3138142	ZC3H10	0	0	0	0	0	0	1	0	0	0	1
FPC	rs6807660	ZCWPW2	0	0	0	0	0	0	0	1	0	0	1
FPC	rs1468336	ZDHHC11B	0	0	0	0	0	0	0	1	0	0	1
FPC	rs9426785	ZDHHC20-IT1	0	0	0	0	0	0	0	1	0	0	1
FPC	rs17279437	ZDHHC3	0	0	0	0	0	0	1	0	0	0	1
FPC	rs111907575	ZFAND2A	0	0	0	0	0	0	1	0	0	0	1
FPC	rs6807660	ZKSCAN3	0	0	0	0	0	0	0	1	0	0	1
FPC	rs17279437	ZNF197	0	0	0	0	0	0	1	0	0	0	1
FPC	rs72682570	ZNF217-AS1	0	0	0	0	0	0	0	1	0	0	1
FPC	rs1109114	ZNF398	0	0	0	0	0	0	0	1	0	0	1
FPC	rs7161903	ZNF407	0	0	0	0	0	0	0	1	0	0	1
FPC	rs7161903	ZNF407-AS1	0	0	0	0	0	0	0	1	0	0	1
FPC	rs1109114	ZNF425	0	0	0	0	0	0	0	1	0	0	1
FPC	rs2237157	ZNF519	0	0	0	0	0	0	0	1	0	0	1
FPC	rs12147623	ZNF646P1	0	0	0	0	0	0	0	1	0	0	1
FPC	rs17279437	ZNF660	0	0	0	0	0	0	1	0	0	0	1
FPC	rs3743460	ZNF892	0	0	0	0	0	0	0	1	0	0	1
FPC	rs427534	ZNHIT1	0	0	0	0	0	0	1	0	0	0	1
FPC	rs9398171	ZPR1P1	0	0	0	0	0	0	0	1	0	0	1
pixelWise	rs6663840	LRRC47	0	0	1	0	0	0	0	0	0	0	1
pixelWise	rs6663840	DFFB	0	0	1	0	0	0	0	0	0	0	1
pixelWise	rs9426785	CELA3B	0	0	1	0	0	0	0	0	0	0	1
pixelWise	rs141312163	MACF1	0	0	1	0	0	0	0	0	0	0	1
pixelWise	rs12026778	FOXO6	0	0	1	0	0	0	0	0	0	0	1
pixelWise	rs566068848	PPCS	0	0	1	0	0	0	0	0	0	0	1
pixelWise	rs566068848	CCDC30	0	0	1	0	0	0	0	0	0	0	1
pixelWise	rs566068848	C1orf50	0	0	1	0	0	0	0	0	0	0	1
pixelWise	rs1492258	LPHN2	0	0	1	0	0	0	0	0	0	0	1
pixelWise	rs912764	RP5-1052I5.2	0	0	1	0	0	0	0	0	0	0	1
pixelWise	rs11264763	CRTC2	0	0	1	0	0	0	0	0	0	0	1
pixelWise	rs11264763	SLC39A1	0	0	1	0	0	0	0	0	0	0	1
pixelWise	rs11264763	CREB3L4	0	0	1	0	0	0	0	0	0	0	1
pixelWise	rs11264763	RPS27	0	0	1	0	0	0	0	0	0	0	1
pixelWise	rs11264763	NUP210L	0	0	1	0	0	0	0	0	0	0	1
pixelWise	rs17550940	PRRX1	0	0	1	0	0	0	0	0	0	0	1
pixelWise	rs34099733	LAMC1	0	0	1	0	0	0	0	0	0	0	1
pixelWise	rs2788045	SMG7	0	0	1	0	0	0	0	0	0	0	1
pixelWise	rs2788045	NCF2	0	0	1	0	0	0	0	0	0	0	1
pixelWise	rs1410996	CFHR2	0	0	1	0	0	0	0	0	0	0	1
pixelWise	rs1410996	CFHR4	0	0	1	0	0	0	0	0	0	0	1
pixelWise	rs11576909	KDM5B	0	0	1	0	0	0	0	0	0	0	1
pixelWise	rs11576909	RP11-480I12.4	0	0	1	0	0	0	0	0	0	0	1
pixelWise	rs114537871	CDC42BPA	0	0	1	0	0	0	0	0	0	0	1
pixelWise	rs141182808	KLHL29	0	0	1	0	0	0	0	0	0	0	1
pixelWise	rs141182808	ATAD2B	0	0	1	0	0	0	0	0	0	0	1
pixelWise	rs141182808	UBXN2A	0	0	1	0	0	0	0	0	0	0	1
pixelWise	rs141182808	MFSD2B	0	0	1	0	0	0	0	0	0	0	1
pixelWise	rs141182808	C2orf44	0	0	1	0	0	0	0	0	0	0	1
pixelWise	rs1010659	DTNB	0	0	1	0	0	0	0	0	0	0	1
pixelWise	rs6544719	LRPPRC	0	0	1	0	0	0	0	0	0	0	1
pixelWise	rs2867177	CCDC88A	0	0	1	0	0	0	0	0	0	0	1
pixelWise	rs12623906	VAX2	0	0	1	0	0	0	0	0	0	0	1
pixelWise	rs141447363	FAM178B	0	0	1	0	0	0	0	0	0	0	1
pixelWise	rs141447363	COX5B	0	0	1	0	0	0	0	0	0	0	1
pixelWise	rs141447363	ZAP70	0	0	1	0	0	0	0	0	0	0	1
pixelWise	rs141447363	TMEM131	0	0	1	0	0	0	0	0	0	0	1
pixelWise	rs17816356	NCKAP5	0	0	1	0	0	0	0	0	0	0	1
pixelWise	rs6756488	DAPL1	0	0	1	0	0	0	0	0	0	0	1
pixelWise	rs6435399	PLEKHM3	0	0	1	0	0	0	0	0	0	0	1
pixelWise	rs11331553	DIRC3	0	0	1	0	0	0	0	0	0	0	1
pixelWise	rs34183224	DIRC3	0	0	1	0	0	0	0	0	0	0	1
pixelWise	rs2177599	RHBDD1	0	0	1	0	0	0	0	0	0	0	1
pixelWise	rs6784031	ZNF385D	0	0	1	0	0	0	0	0	0	0	1
pixelWise	rs17279437	LARS2	0	0	1	0	0	0	0	0	0	0	1
pixelWise	rs17279437	SACM1L	0	0	1	0	0	0	0	0	0	0	1
pixelWise	rs60137936	ROBO2	0	0	1	0	0	0	0	0	0	0	1
pixelWise	rs6770312	TSC22D2	0	0	1	0	0	0	0	0	0	0	1
pixelWise	rs10638777	MECOM	0	0	1	0	0	0	0	0	0	0	1
pixelWise	rs843348	ALG3	0	0	1	0	0	0	0	0	0	0	1
pixelWise	rs843348	ECE2	0	0	1	0	0	0	0	0	0	0	1
pixelWise	rs34281170	C4orf22	0	0	1	0	0	0	0	0	0	0	1
pixelWise	rs78074191	COL25A1	0	0	1	0	0	0	0	0	0	0	1
pixelWise	rs13118227	RNF175	0	0	1	0	0	0	0	0	0	0	1
pixelWise	rs10029735	FAT1	0	0	1	0	0	0	0	0	0	0	1
pixelWise	rs6820953	FAT1	0	0	1	0	0	0	0	0	0	0	1
pixelWise	rs327070	FAT1	0	0	1	0	0	0	0	0	0	0	1
pixelWise	rs6839642	FAT1	0	0	1	0	0	0	0	0	0	0	1
pixelWise	rs67138036	FAT1	0	0	1	0	0	0	0	0	0	0	1
pixelWise	rs2190989	CTNND2	0	0	1	0	0	0	0	0	0	0	1
pixelWise	rs150488004	TMEM161B	0	0	1	0	0	0	0	0	0	0	1
pixelWise	rs190438	MEF2C	0	0	1	0	0	0	0	0	0	0	1
pixelWise	rs1109114	AFAP1L1	0	0	1	0	0	0	0	0	0	0	1
pixelWise	rs55914544	WWC1	0	0	1	0	0	0	0	0	0	0	1
pixelWise	rs258873	BOD1	0	0	1	0	0	0	0	0	0	0	1
pixelWise	rs4248877	RASGEF1C	0	0	1	0	0	0	0	0	0	0	1
pixelWise	rs9505097	RREB1	0	0	1	0	0	0	0	0	0	0	1
pixelWise	rs9505097	CAGE1	0	0	1	0	0	0	0	0	0	0	1
pixelWise	rs7752728	TEAD3	0	0	1	0	0	0	0	0	0	0	1
pixelWise	rs7752728	TULP1	0	0	1	0	0	0	0	0	0	0	1
pixelWise	rs35437406	TFAP2D	0	0	1	0	0	0	0	0	0	0	1
pixelWise	rs7752421	SNAP91	0	0	1	0	0	0	0	0	0	0	1
pixelWise	rs1578060	CENPW	0	0	1	0	0	0	0	0	0	0	1
pixelWise	rs4896370	NHSL1	0	0	1	0	0	0	0	0	0	0	1
pixelWise	rs57215159	LRP11	0	0	1	0	0	0	0	0	0	0	1
pixelWise	rs57215159	RAET1E	0	0	1	0	0	0	0	0	0	0	1
pixelWise	rs62651780	CYP2W1	0	0	1	0	0	0	0	0	0	0	1
pixelWise	rs13246214	SLC29A4	0	0	1	0	0	0	0	0	0	0	1
pixelWise	rs12531825	GLCCI1	0	0	1	0	0	0	0	0	0	0	1
pixelWise	rs10281623	HUS1	0	0	1	0	0	0	0	0	0	0	1
pixelWise	rs2237473	GRB10	0	0	1	0	0	0	0	0	0	0	1
pixelWise	rs12719025	COBL	0	0	1	0	0	0	0	0	0	0	1
pixelWise	rs150726853	SPDYE3	0	0	1	0	0	0	0	0	0	0	1
pixelWise	rs150726853	PILRB	0	0	1	0	0	0	0	0	0	0	1
pixelWise	rs150726853	C7orf61	0	0	1	0	0	0	0	0	0	0	1
pixelWise	rs150726853	NYAP1	0	0	1	0	0	0	0	0	0	0	1
pixelWise	rs1468336	COG5	0	0	1	0	0	0	0	0	0	0	1
pixelWise	rs1468336	GPR22	0	0	1	0	0	0	0	0	0	0	1
pixelWise	rs1468336	DUS4L	0	0	1	0	0	0	0	0	0	0	1
pixelWise	rs1468336	SLC26A4	0	0	1	0	0	0	0	0	0	0	1
pixelWise	rs56021560	SHH	0	0	1	0	0	0	0	0	0	0	1
pixelWise	rs34715615	LYN	0	0	1	0	0	0	0	0	0	0	1
pixelWise	rs34715615	PLAG1	0	0	1	0	0	0	0	0	0	0	1
pixelWise	rs75748074	CHD7	0	0	1	0	0	0	0	0	0	0	1
pixelWise	rs3857971	CLVS1	0	0	1	0	0	0	0	0	0	0	1
pixelWise	rs57815537	RPL7	0	0	1	0	0	0	0	0	0	0	1
pixelWise	rs57815537	RDH10	0	0	1	0	0	0	0	0	0	0	1
pixelWise	rs392783	RSPO2	0	0	1	0	0	0	0	0	0	0	1
pixelWise	rs1337805	PTPRD	0	0	1	0	0	0	0	0	0	0	1
pixelWise	rs4090240	RORB	0	0	1	0	0	0	0	0	0	0	1
pixelWise	rs28600695	RORB	0	0	1	0	0	0	0	0	0	0	1
pixelWise	rs846758	STX17	0	0	1	0	0	0	0	0	0	0	1
pixelWise	rs846758	ERP44	0	0	1	0	0	0	0	0	0	0	1
pixelWise	rs846758	INVS	0	0	1	0	0	0	0	0	0	0	1
pixelWise	rs117634551	EPB41L4B	0	0	1	0	0	0	0	0	0	0	1
pixelWise	rs12555894	COL27A1	0	0	1	0	0	0	0	0	0	0	1
pixelWise	rs1947075	ARHGAP22	0	0	1	0	0	0	0	0	0	0	1
pixelWise	rs10762199	MYPN	0	0	1	0	0	0	0	0	0	0	1
pixelWise	rs10762199	ATOH7	0	0	1	0	0	0	0	0	0	0	1
pixelWise	rs10762199	PBLD	0	0	1	0	0	0	0	0	0	0	1
pixelWise	rs11817531	CDHR1	0	0	1	0	0	0	0	0	0	0	1
pixelWise	rs11817531	LRIT2	0	0	1	0	0	0	0	0	0	0	1
pixelWise	rs7910006	EXOC6	0	0	1	0	0	0	0	0	0	0	1
pixelWise	rs2636780	ARHGAP19-SLIT1	0	0	1	0	0	0	0	0	0	0	1
pixelWise	rs2483547	ABLIM1	0	0	1	0	0	0	0	0	0	0	1
pixelWise	rs12575487	PLEKHA7	0	0	1	0	0	0	0	0	0	0	1
pixelWise	rs214092	PIK3C2A	0	0	1	0	0	0	0	0	0	0	1
pixelWise	rs11602582	DCDC1	0	0	1	0	0	0	0	0	0	0	1
pixelWise	rs12285584	GRM5	0	0	1	0	0	0	0	0	0	0	1
pixelWise	rs12285584	TYR	0	0	1	0	0	0	0	0	0	0	1
pixelWise	rs56391092	TRIM29	0	0	1	0	0	0	0	0	0	0	1
pixelWise	rs56391092	AP000679.2	0	0	1	0	0	0	0	0	0	0	1
pixelWise	rs10893936	TP53AIP1	0	0	1	0	0	0	0	0	0	0	1
pixelWise	rs150712403	SOX5	0	0	1	0	0	0	0	0	0	0	1
pixelWise	rs1471909	BICD1	0	0	1	0	0	0	0	0	0	0	1
pixelWise	rs1471909	FGD4	0	0	1	0	0	0	0	0	0	0	1
pixelWise	rs147609489	ADAMTS20	0	0	1	0	0	0	0	0	0	0	1
pixelWise	rs7955891	SCAF11	0	0	1	0	0	0	0	0	0	0	1
pixelWise	rs3138142	RP11-762I7.5	0	0	1	0	0	0	0	0	0	0	1
pixelWise	rs117821803	NTN4	0	0	1	0	0	0	0	0	0	0	1
pixelWise	rs117821803	RP11-536G4.1	0	0	1	0	0	0	0	0	0	0	1
pixelWise	rs117821803	SNRPF	0	0	1	0	0	0	0	0	0	0	1
pixelWise	rs117821803	CCDC38	0	0	1	0	0	0	0	0	0	0	1
pixelWise	rs2296284	FLT1	0	0	1	0	0	0	0	0	0	0	1
pixelWise	rs9525830	ENOX1	0	0	1	0	0	0	0	0	0	0	1
pixelWise	rs8008315	RPGRIP1	0	0	1	0	0	0	0	0	0	0	1
pixelWise	rs2145542	PRMT5	0	0	1	0	0	0	0	0	0	0	1
pixelWise	rs2273171	COCH	0	0	1	0	0	0	0	0	0	0	1
pixelWise	rs2273171	AP4S1	0	0	1	0	0	0	0	0	0	0	1
pixelWise	rs10483727	SIX4	0	0	1	0	0	0	0	0	0	0	1
pixelWise	rs2180833	C14orf39	0	0	1	0	0	0	0	0	0	0	1
pixelWise	rs200916002	LIN52	0	0	1	0	0	0	0	0	0	0	1
pixelWise	rs34902627	AREL1	0	0	1	0	0	0	0	0	0	0	1
pixelWise	rs34902627	AC007956.1	0	0	1	0	0	0	0	0	0	0	1
pixelWise	rs34902627	FCF1	0	0	1	0	0	0	0	0	0	0	1
pixelWise	rs34902627	PROX2	0	0	1	0	0	0	0	0	0	0	1
pixelWise	rs72735850	SEMA6D	0	0	1	0	0	0	0	0	0	0	1
pixelWise	rs556217	WDR72	0	0	1	0	0	0	0	0	0	0	1
pixelWise	rs35507786	GCNT3	0	0	1	0	0	0	0	0	0	0	1
pixelWise	rs7161903	SEMA7A	0	0	1	0	0	0	0	0	0	0	1
pixelWise	rs3743460	NR2F2	0	0	1	0	0	0	0	0	0	0	1
pixelWise	rs142685797	TLDC1	0	0	1	0	0	0	0	0	0	0	1
pixelWise	rs726799	HS3ST3A1	0	0	1	0	0	0	0	0	0	0	1
pixelWise	rs2023617	COX10	0	0	1	0	0	0	0	0	0	0	1
pixelWise	rs9916145	BCAS3	0	0	1	0	0	0	0	0	0	0	1
pixelWise	rs34400960	METRNL	0	0	1	0	0	0	0	0	0	0	1
pixelWise	rs17452020	COLEC12	0	0	1	0	0	0	0	0	0	0	1
pixelWise	rs2271733	CPLX4	0	0	1	0	0	0	0	0	0	0	1
pixelWise	rs595939	CPLX4	0	0	1	0	0	0	0	0	0	0	1
pixelWise	rs595939	LMAN1	0	0	1	0	0	0	0	0	0	0	1
pixelWise	rs11662962	LMAN1	0	0	1	0	0	0	0	0	0	0	1
pixelWise	rs62202906	MACROD2	0	0	1	0	0	0	0	0	0	0	1
pixelWise	rs6028174	PPP1R16B	0	0	1	0	0	0	0	0	0	0	1
pixelWise	rs13054238	LIF	0	0	1	0	0	0	0	0	0	0	1
pixelWise	rs9330813	WNT7B	0	0	1	0	0	0	0	0	0	0	1
pixelWise	rs554433	EFNB1	0	0	1	0	0	0	0	0	0	0	1
pixelWise	rs4706827	ELOVL4	0	0	0	0	0	1	0	0	0	0	1
pixelWise	rs9298817	IFNE	0	0	0	0	0	1	0	0	0	0	1
pixelWise	rs56239572	KLHL25	0	0	0	0	1	0	0	0	0	0	1
pixelWise	1:182997286_CCT_C	LAMC1	0	0	0	1	0	0	0	0	0	0	1
pixelWise	rs762414084	MEPCE	0	0	0	0	0	1	0	0	0	0	1
pixelWise	rs183659670	NNAT	0	0	0	0	0	1	0	0	0	0	1
pixelWise	rs200174398	SOX5	0	0	0	0	0	1	0	0	0	0	1
pixelWise	rs62651780	ABCA7	0	0	0	0	0	0	0	1	0	0	1
pixelWise	rs200916002	ABCD4	0	0	0	0	0	0	1	0	0	0	1
pixelWise	rs34902627	ABCD4	0	0	0	0	0	0	1	0	0	0	1
pixelWise	rs843348	ABCF3	0	0	0	0	0	0	0	1	0	0	1
pixelWise	rs4896370	ABRACL	0	0	0	0	0	0	1	0	0	0	1
pixelWise	rs10893936	ACAD9	0	0	0	0	0	0	0	1	0	0	1
pixelWise	rs10893936	ACAD9-DT	0	0	0	0	0	0	0	1	0	0	1
pixelWise	rs76849341	ACP4	0	0	0	0	0	0	0	1	0	0	1
pixelWise	rs9398171	ACTL7A	0	0	0	0	0	0	0	1	0	0	1
pixelWise	rs34902627	ACYP1	0	0	0	0	0	0	1	0	0	0	1
pixelWise	rs62651780	ADAP1	0	0	0	0	0	0	1	0	0	0	1
pixelWise	rs114537871	ADCK3	0	0	0	0	0	0	1	0	0	0	1
pixelWise	rs726799	ADGRE2	0	0	0	0	0	0	0	1	0	0	1
pixelWise	rs2237157	ADGRL1	0	0	0	0	0	0	0	1	0	0	1
pixelWise	rs2237157	ADGRL1-AS1	0	0	0	0	0	0	0	1	0	0	1
pixelWise	rs945170	ADGRL3-AS1	0	0	0	0	0	0	0	1	0	0	1
pixelWise	rs2145542	AE000662.92	0	0	0	0	0	0	1	0	0	0	1
pixelWise	rs2854108	AEBP2	0	0	0	0	0	0	0	1	0	0	1
pixelWise	rs2237157	AIMP1P1	0	0	0	0	0	0	0	1	0	0	1
pixelWise	rs57215159	AKAP12	0	0	0	0	0	0	1	0	0	0	1
pixelWise	rs4803297	AKT2	0	0	0	0	0	0	1	0	0	0	1
pixelWise	rs4635359	ALG8	0	0	0	0	0	0	0	1	0	0	1
pixelWise	rs2879054	ALKBH2	0	0	0	0	0	0	1	0	0	0	1
pixelWise	rs9398171	ALKBH2	0	0	0	0	0	0	0	1	0	0	1
pixelWise	rs147609489	ALKBH3	0	0	0	0	0	0	0	1	0	0	1
pixelWise	rs1578060	ANGPTL2	0	0	0	0	0	0	0	1	0	0	1
pixelWise	rs2237157	ANKRD20A5P	0	0	0	0	0	0	0	1	0	0	1
pixelWise	rs2854108	ANKRD26P3	0	0	0	0	0	0	0	1	0	0	1
pixelWise	rs762414084	ANKRD46	0	0	0	0	0	0	0	1	0	0	1
pixelWise	rs9919402	ANKRD46	0	0	0	0	0	0	0	1	0	0	1
pixelWise	rs12623906	ANKRD53	0	0	0	0	0	0	0	1	0	0	1
pixelWise	rs6770312	ANKUB1	0	0	0	0	0	0	0	1	0	0	1
pixelWise	rs6770312	ANP32E	0	0	0	0	0	0	0	1	0	0	1
pixelWise	rs843348	AP2M1	0	0	0	0	0	0	0	1	0	0	1
pixelWise	rs543874203	AP4B1	0	0	0	0	0	0	1	0	0	0	1
pixelWise	rs10893936	APLP2	0	0	0	0	0	0	1	0	0	0	1
pixelWise	rs529577066	ARAFP2	0	0	0	0	0	0	0	1	0	0	1
pixelWise	rs114537871	ARF1	0	0	0	0	0	0	1	0	0	0	1
pixelWise	rs13118227	ARFIP1	0	0	0	0	0	0	1	0	0	0	1
pixelWise	rs9505097	ARHGAP28	0	0	0	0	0	0	0	1	0	0	1
pixelWise	rs9505097	ARHGAP28-AS1	0	0	0	0	0	0	0	1	0	0	1
pixelWise	rs1109114	ARHGEF37	0	0	0	0	0	0	1	0	0	0	1
pixelWise	rs556217	ARL2BPP2	0	0	0	0	0	0	0	1	0	0	1
pixelWise	rs2237157	ASF1B	0	0	0	0	0	0	0	1	0	0	1
pixelWise	rs76849341	ATL1	0	0	0	0	0	0	0	1	0	0	1
pixelWise	rs9330813	ATP5F1A	0	0	0	0	0	0	0	1	0	0	1
pixelWise	rs9398171	ATP5MFP2	0	0	0	0	0	0	0	1	0	0	1
pixelWise	rs4803297	ATP5SL	0	0	0	0	0	0	1	0	0	0	1
pixelWise	rs12623906	ATP6V1B1-AS1	0	0	0	0	0	0	0	1	0	0	1
pixelWise	1:43195191_TTAA_T	ATP8A1	0	0	0	0	0	0	0	1	0	0	1
pixelWise	1:43195191_TTAA_T	ATP8A1-DT	0	0	0	0	0	0	0	1	0	0	1
pixelWise	rs7161903	ATXN7L3B	0	0	0	0	0	0	0	1	0	0	1
pixelWise	rs1689939	AZGP1P2	0	0	0	0	0	0	0	1	0	0	1
pixelWise	rs6807660	AZI2	0	0	0	0	0	0	0	1	0	0	1
pixelWise	rs76849341	BCAS4	0	0	0	0	0	0	0	1	0	0	1
pixelWise	rs4803297	BCKDHA	0	0	0	0	0	0	1	0	0	0	1
pixelWise	rs9505097	BLOC1S4	0	0	0	0	0	0	0	1	0	0	1
pixelWise	rs1892296	BLZF2P	0	0	0	0	0	0	0	1	0	0	1
pixelWise	rs1892296	BMP10	0	0	0	0	0	0	0	1	0	0	1
pixelWise	rs2854108	BMS1P17	0	0	0	0	0	0	0	1	0	0	1
pixelWise	rs2237157	BNIP3P3	0	0	0	0	0	0	0	1	0	0	1
pixelWise	rs1468336	BRD9P2	0	0	0	0	0	0	0	1	0	0	1
pixelWise	rs7161903	BTBD17	0	0	0	0	0	0	0	1	0	0	1
pixelWise	rs9398171	BUB3P1	0	0	0	0	0	0	0	1	0	0	1
pixelWise	rs4090240	BUD23	0	0	0	0	0	0	0	1	0	0	1
pixelWise	rs2483547	C10orf118	0	0	0	0	0	0	1	0	0	0	1
pixelWise	rs529577066	C11orf98	0	0	0	0	0	0	0	1	0	0	1
pixelWise	rs726799	C12orf60	0	0	0	0	0	0	0	1	0	0	1
pixelWise	rs2145542	C14orf164	0	0	0	0	0	0	1	0	0	0	1
pixelWise	rs4803297	C19orf47	0	0	0	0	0	0	1	0	0	0	1
pixelWise	rs4803297	C19orf54	0	0	0	0	0	0	1	0	0	0	1
pixelWise	rs4803297	C19orf69	0	0	0	0	0	0	1	0	0	0	1
pixelWise	rs183659670	C1QTNF6	0	0	0	0	0	0	0	1	0	0	1
pixelWise	rs114537871	C1orf35	0	0	0	0	0	0	1	0	0	0	1
pixelWise	rs1471909	C20orf203	0	0	0	0	0	0	0	1	0	0	1
pixelWise	rs2854108	C22orf39	0	0	0	0	0	0	0	1	0	0	1
pixelWise	rs945170	C2CD4B	0	0	0	0	0	0	0	1	0	0	1
pixelWise	rs7752728	C2orf69P1	0	0	0	0	0	0	0	1	0	0	1
pixelWise	rs7161903	C9orf40	0	0	0	0	0	0	0	1	0	0	1
pixelWise	rs12555894	C9orf43	0	0	0	0	0	0	1	0	0	0	1
pixelWise	rs35507786	CA8	0	0	0	0	0	0	0	1	0	0	1
pixelWise	rs7752728	CA9	0	0	0	0	0	0	0	1	0	0	1
pixelWise	rs141312163	CACNB1	0	0	0	0	0	0	0	1	0	0	1
pixelWise	rs7985441	CARKD	0	0	0	0	0	0	1	0	0	0	1
pixelWise	rs7161903	CARNMT1-AS1	0	0	0	0	0	0	0	1	0	0	1
pixelWise	rs9398171	CCDC138	0	0	0	0	0	0	0	1	0	0	1
pixelWise	1:43195191_TTAA_T	CCDC152	0	0	0	0	0	0	0	1	0	0	1
pixelWise	rs7193432	CCDC177	0	0	0	0	0	0	0	1	0	0	1
pixelWise	rs7910006	CCDC18-AS1	0	0	0	0	0	0	0	1	0	0	1
pixelWise	rs7161903	CCDC33	0	0	0	0	0	0	1	0	0	0	1
pixelWise	rs11717195	CCDC58	0	0	0	0	0	0	1	0	0	0	1
pixelWise	rs35507786	CCNB2	0	0	0	0	0	0	1	0	0	0	1
pixelWise	rs2854108	CCNQP3	0	0	0	0	0	0	0	1	0	0	1
pixelWise	rs114537871	CCSAP	0	0	0	0	0	0	1	0	0	0	1
pixelWise	rs2879054	CD164	0	0	0	0	0	0	0	1	0	0	1
pixelWise	rs9398171	CD164	0	0	0	0	0	0	1	0	0	0	1
pixelWise	rs4090240	CD276	0	0	0	0	0	0	0	1	0	0	1
pixelWise	rs7161903	CD300C	0	0	0	0	0	0	0	1	0	0	1
pixelWise	rs7161903	CD300E	0	0	0	0	0	0	0	1	0	0	1
pixelWise	rs7161903	CD300H	0	0	0	0	0	0	0	1	0	0	1
pixelWise	rs7161903	CD300LD	0	0	0	0	0	0	0	1	0	0	1
pixelWise	rs7161903	CD300LD-AS1	0	0	0	0	0	0	0	1	0	0	1
pixelWise	rs9330813	CD40	0	0	0	0	0	0	0	1	0	0	1
pixelWise	rs2237157	CD83	0	0	0	0	0	0	1	0	0	0	1
pixelWise	rs9330813	CDH22	0	0	0	0	0	0	0	1	0	0	1
pixelWise	rs2145542	CDH24	0	0	0	0	0	0	0	1	0	0	1
pixelWise	rs183659670	CEBPZ	0	0	0	0	0	0	0	1	0	0	1
pixelWise	rs183659670	CEBPZOS	0	0	0	0	0	0	0	1	0	0	1
pixelWise	rs3835853	CERS6	0	0	0	0	0	0	1	0	0	0	1
pixelWise	rs190438	CETN3	0	0	0	0	0	0	1	0	0	0	1
pixelWise	rs3743460	CFAP418	0	0	0	0	0	0	0	1	0	0	1
pixelWise	rs2237157	CHCHD4	0	0	0	0	0	0	0	1	0	0	1
pixelWise	rs7161903	CHRDL2	0	0	0	0	0	0	0	1	0	0	1
pixelWise	rs62651780	CHST12	0	0	0	0	0	0	1	0	0	0	1
pixelWise	rs1468336	CHTF18	0	0	0	0	0	0	0	1	0	0	1
pixelWise	rs76849341	CIMAP1B	0	0	0	0	0	0	0	1	0	0	1
pixelWise	rs9398171	CIP2A	0	0	0	0	0	0	0	1	0	0	1
pixelWise	rs4896370	CITED2	0	0	0	0	0	0	1	0	0	0	1
pixelWise	rs62651780	CNN2	0	0	0	0	0	0	0	1	0	0	1
pixelWise	rs7161903	CNTN3	0	0	0	0	0	0	0	1	0	0	1
pixelWise	rs57215159	COMMD2	0	0	0	0	0	0	0	1	0	0	1
pixelWise	rs11717195	COPS5P2	0	0	0	0	0	0	0	1	0	0	1
pixelWise	rs62651780	COX19	0	0	0	0	0	0	1	0	0	0	1
pixelWise	rs1109114	COX6B1P1	0	0	0	0	0	0	0	1	0	0	1
pixelWise	rs9330813	COX7BP4	0	0	0	0	0	0	0	1	0	0	1
pixelWise	rs7910006	COX8C	0	0	0	0	0	0	0	1	0	0	1
pixelWise	rs9330813	CPB2	0	0	0	0	0	0	0	1	0	0	1
pixelWise	rs7752728	CREB3	0	0	0	0	0	0	0	1	0	0	1
pixelWise	rs7161903	CRYZ	0	0	0	0	0	0	0	1	0	0	1
pixelWise	rs3138142	CS	0	0	0	0	0	0	1	0	0	0	1
pixelWise	rs529577066	CSKMT	0	0	0	0	0	0	0	1	0	0	1
pixelWise	rs1109114	CSNK1A1	0	0	0	0	0	0	1	0	0	0	1
pixelWise	rs56293547	CTB-102L5.4	0	0	0	0	0	0	1	0	0	0	1
pixelWise	rs190438	CTSL3P	0	0	0	0	0	0	0	1	0	0	1
pixelWise	rs9426785	CXADRP2	0	0	0	0	0	0	0	1	0	0	1
pixelWise	rs9398171	CYCSP29	0	0	0	0	0	0	0	1	0	0	1
pixelWise	rs2180833	CYCSP38	0	0	0	0	0	0	0	1	0	0	1
pixelWise	rs7161903	CYP1A2	0	0	0	0	0	0	0	1	0	0	1
pixelWise	rs843348	CYP2AB1P	0	0	0	0	0	0	0	1	0	0	1
pixelWise	rs183659670	CYTH4	0	0	0	0	0	0	0	1	0	0	1
pixelWise	rs17095953	DACT1	0	0	0	0	0	0	1	0	0	0	1
pixelWise	rs2879054	DAO	0	0	0	0	0	0	1	0	0	0	1
pixelWise	rs628224	DCDC1	0	0	0	0	0	0	1	0	0	0	1
pixelWise	rs961627	DCDC1	0	0	0	0	0	0	1	0	0	0	1
pixelWise	rs543874203	DCLRE1B	0	0	0	0	0	0	1	0	0	0	1
pixelWise	rs76849341	DDC-AS1	0	0	0	0	0	0	0	1	0	0	1
pixelWise	rs9398171	DDX10	0	0	0	0	0	0	0	1	0	0	1
pixelWise	rs1892296	DDX50	0	0	0	0	0	0	0	1	0	0	1
pixelWise	rs3138142	DGKA	0	0	0	0	0	0	1	0	0	0	1
pixelWise	rs76849341	DIP2B	0	0	0	0	0	0	0	1	0	0	1
pixelWise	rs7161903	DIPK1C	0	0	0	0	0	0	0	1	0	0	1
pixelWise	rs1468336	DLD	0	0	0	0	0	0	1	0	0	0	1
pixelWise	rs1468336	DLGAP2	0	0	0	0	0	0	0	1	0	0	1
pixelWise	rs4803297	DLL3	0	0	0	0	0	0	1	0	0	0	1
pixelWise	rs62651780	DMRT2	0	0	0	0	0	0	0	1	0	0	1
pixelWise	rs11817531	DNAAF1	0	0	0	0	0	0	0	1	0	0	1
pixelWise	rs200916002	DNAI2	0	0	0	0	0	0	0	1	0	0	1
pixelWise	rs9398171	DNAJB9	0	0	0	0	0	0	0	1	0	0	1
pixelWise	rs9525830	DNAJC15	0	0	0	0	0	0	1	0	0	0	1
pixelWise	rs628224	DNAJC24	0	0	0	0	0	0	1	0	0	0	1
pixelWise	rs4090240	DNAJC30	0	0	0	0	0	0	0	1	0	0	1
pixelWise	rs200916002	DNAL1	0	0	0	0	0	0	1	0	0	0	1
pixelWise	rs7161903	DOK1	0	0	0	0	0	0	0	1	0	0	1
pixelWise	rs7910006	DR1	0	0	0	0	0	0	0	1	0	0	1
pixelWise	1:43195191_TTAA_T	DUXAP3	0	0	0	0	0	0	0	1	0	0	1
pixelWise	rs843348	DVL3	0	0	0	0	0	0	0	1	0	0	1
pixelWise	rs9398171	DZIP3	0	0	0	0	0	0	0	1	0	0	1
pixelWise	rs8008315	ECE1	0	0	0	0	0	0	0	1	0	0	1
pixelWise	rs4896370	ECT2L	0	0	0	0	0	0	1	0	0	0	1
pixelWise	rs12026778	EDN2	0	0	0	0	0	0	1	0	0	0	1
pixelWise	rs2237157	EEF1A1P26	0	0	0	0	0	0	0	1	0	0	1
pixelWise	rs945170	EEF1DP8	0	0	0	0	0	0	0	1	0	0	1
pixelWise	rs9398171	EEIG2	0	0	0	0	0	0	0	1	0	0	1
pixelWise	rs141312163	EID2	0	0	0	0	0	0	0	1	0	0	1
pixelWise	rs4803297	EID2	0	0	0	0	0	0	1	0	0	0	1
pixelWise	rs4803297	EID2B	0	0	0	0	0	0	1	0	0	0	1
pixelWise	rs6770312	EIF2A	0	0	0	0	0	0	0	1	0	0	1
pixelWise	rs34902627	EIF2B2	0	0	0	0	0	0	1	0	0	0	1
pixelWise	rs4803297	EIF3K	0	0	0	0	0	0	1	0	0	0	1
pixelWise	rs9505097	EIF4A1	0	0	0	0	0	0	0	1	0	0	1
pixelWise	rs726799	EIF4EP5	0	0	0	0	0	0	0	1	0	0	1
pixelWise	rs628224	ELP4	0	0	0	0	0	0	1	0	0	0	1
pixelWise	rs11717195	EMBP1	0	0	0	0	0	0	0	1	0	0	1
pixelWise	rs392783	EMC2	0	0	0	0	0	0	0	1	0	0	1
pixelWise	rs9330813	EML2-AS1	0	0	0	0	0	0	0	1	0	0	1
pixelWise	rs56391092	ENPP2	0	0	0	0	0	0	0	1	0	0	1
pixelWise	rs200916002	ENTPD5	0	0	0	0	0	0	1	0	0	0	1
pixelWise	rs392783	ENY2	0	0	0	0	0	0	1	0	0	0	1
pixelWise	rs2854108	EPN2-AS1	0	0	0	0	0	0	0	1	0	0	1
pixelWise	rs76849341	EPN3	0	0	0	0	0	0	0	1	0	0	1
pixelWise	rs762414084	EPO	0	0	0	0	0	0	0	1	0	0	1
pixelWise	rs9525830	EPSTI1	0	0	0	0	0	0	1	0	0	0	1
pixelWise	rs7161903	EREG	0	0	0	0	0	0	0	1	0	0	1
pixelWise	rs1892296	ERH	0	0	0	0	0	0	1	0	0	0	1
pixelWise	rs1468336	ERICH1	0	0	0	0	0	0	0	1	0	0	1
pixelWise	rs7161903	ERICH3-AS1	0	0	0	0	0	0	0	1	0	0	1
pixelWise	rs9426785	ESRRAP2	0	0	0	0	0	0	0	1	0	0	1
pixelWise	rs17279437	EXOSC7	0	0	0	0	0	0	1	0	0	0	1
pixelWise	rs9398171	EXPH5	0	0	0	0	0	0	0	1	0	0	1
pixelWise	1:43195191_TTAA_T	EZH1	0	0	0	0	0	0	0	1	0	0	1
pixelWise	rs726799	FAM107B	0	0	0	0	0	0	0	1	0	0	1
pixelWise	rs7910006	FAM120A2P	0	0	0	0	0	0	0	1	0	0	1
pixelWise	14:75335538_CA_C	FAM169A	0	0	0	0	0	0	0	1	0	0	1
pixelWise	14:75335538_CA_C	FAM169A-AS1	0	0	0	0	0	0	0	1	0	0	1
pixelWise	rs543874203	FAM19A3	0	0	0	0	0	0	1	0	0	0	1
pixelWise	rs7161903	FAM219B	0	0	0	0	0	0	1	0	0	0	1
pixelWise	rs2879054	FAM222A	0	0	0	0	0	0	1	0	0	0	1
pixelWise	rs141182808	FAM228B	0	0	0	0	0	0	1	0	0	0	1
pixelWise	rs9505097	FAM90A22	0	0	0	0	0	0	0	1	0	0	1
pixelWise	rs2273171	FBRS	0	0	0	0	0	0	0	1	0	0	1
pixelWise	rs150726853	FBXO24	0	0	0	0	0	0	1	0	0	0	1
pixelWise	rs13118227	FGA	0	0	0	0	0	0	1	0	0	0	1
pixelWise	rs7985441	FGF8	0	0	0	0	0	0	0	1	0	0	1
pixelWise	rs13118227	FHDC1	0	0	0	0	0	0	1	0	0	0	1
pixelWise	rs12719025	FIGNL1	0	0	0	0	0	0	1	0	0	0	1
pixelWise	rs2237473	FIGNL1	0	0	0	0	0	0	1	0	0	0	1
pixelWise	rs150726853	FIS1	0	0	0	0	0	0	1	0	0	0	1
pixelWise	rs10893936	FOSL1P1	0	0	0	0	0	0	0	1	0	0	1
pixelWise	rs2145542	FOXA2	0	0	0	0	0	0	0	1	0	0	1
pixelWise	rs35507786	FOXB1	0	0	0	0	0	0	1	0	0	0	1
pixelWise	rs2237157	FRG2LP	0	0	0	0	0	0	0	1	0	0	1
pixelWise	rs7752421	FRMD3-AS1	0	0	0	0	0	0	0	1	0	0	1
pixelWise	rs9505097	FXR2	0	0	0	0	0	0	0	1	0	0	1
pixelWise	rs9330813	GABRG1	0	0	0	0	0	0	0	1	0	0	1
pixelWise	rs7193432	GALR1	0	0	0	0	0	0	0	1	0	0	1
pixelWise	rs2854108	GATAD2A	0	0	0	0	0	0	0	1	0	0	1
pixelWise	rs1468336	GATD1	0	0	0	0	0	0	0	1	0	0	1
pixelWise	rs1468336	GATD1-DT	0	0	0	0	0	0	0	1	0	0	1
pixelWise	rs150726853	GATS	0	0	0	0	0	0	1	0	0	0	1
pixelWise	rs13054238	GATSL3	0	0	0	0	0	0	1	0	0	0	1
pixelWise	rs762414084	GCAWKR	0	0	0	0	0	0	0	1	0	0	1
pixelWise	rs13054238	GDPD3	0	0	0	0	0	0	0	1	0	0	1
pixelWise	rs7161903	GFM2	0	0	0	0	0	0	0	1	0	0	1
pixelWise	rs8008315	GGT2P	0	0	0	0	0	0	0	1	0	0	1
pixelWise	rs183659670	GHRH	0	0	0	0	0	0	0	1	0	0	1
pixelWise	rs150726853	GIGYF1	0	0	0	0	0	0	1	0	0	0	1
pixelWise	rs6770312	GIMAP8	0	0	0	0	0	0	0	1	0	0	1
pixelWise	rs1892296	GKN3P	0	0	0	0	0	0	0	1	0	0	1
pixelWise	rs7161903	GLG1	0	0	0	0	0	0	0	1	0	0	1
pixelWise	rs1468336	GLOD4	0	0	0	0	0	0	0	1	0	0	1
pixelWise	rs4803297	GMFG	0	0	0	0	0	0	1	0	0	0	1
pixelWise	rs529577066	GNG3	0	0	0	0	0	0	0	1	0	0	1
pixelWise	rs141312163	GOLGA5P1	0	0	0	0	0	0	0	1	0	0	1
pixelWise	rs7985441	GOLGA8VP	0	0	0	0	0	0	0	1	0	0	1
pixelWise	rs190438	GPR98	0	0	0	0	0	0	1	0	0	0	1
pixelWise	rs1109114	GRPEL2	0	0	0	0	0	0	1	0	0	0	1
pixelWise	rs556217	GSTA12P	0	0	0	0	0	0	0	1	0	0	1
pixelWise	rs556217	GSTA2	0	0	0	0	0	0	0	1	0	0	1
pixelWise	rs2273171	GTF2E2	0	0	0	0	0	0	0	1	0	0	1
pixelWise	rs7161903	GTF2I	0	0	0	0	0	0	0	1	0	0	1
pixelWise	rs7161903	GTF2IRD1	0	0	0	0	0	0	0	1	0	0	1
pixelWise	14:75335538_CA_C	GTF2IRD2B	0	0	0	0	0	0	0	1	0	0	1
pixelWise	rs9505097	GVINP1	0	0	0	0	0	0	0	1	0	0	1
pixelWise	rs57215159	H2AC19	0	0	0	0	0	0	0	1	0	0	1
pixelWise	rs57215159	H2BC20P	0	0	0	0	0	0	0	1	0	0	1
pixelWise	rs57215159	H3C15	0	0	0	0	0	0	0	1	0	0	1
pixelWise	rs56239572	H3P23	0	0	0	0	0	0	0	1	0	0	1
pixelWise	rs35507786	H3P42	0	0	0	0	0	0	0	1	0	0	1
pixelWise	rs9330813	HAUS1	0	0	0	0	0	0	0	1	0	0	1
pixelWise	rs214092	HAUS8	0	0	0	0	0	0	0	1	0	0	1
pixelWise	rs11264763	HAX1	0	0	0	0	0	0	0	1	0	0	1
pixelWise	rs2145542	HDGFL1	0	0	0	0	0	0	0	1	0	0	1
pixelWise	rs9525830	HECW1-IT1	0	0	0	0	0	0	0	1	0	0	1
pixelWise	rs9398171	HENMT1	0	0	0	0	0	0	0	1	0	0	1
pixelWise	rs10762199	HERC4	0	0	0	0	0	0	1	0	0	0	1
pixelWise	rs543874203	HIPK1	0	0	0	0	0	0	1	0	0	0	1
pixelWise	rs2854108	HIRA	0	0	0	0	0	0	0	1	0	0	1
pixelWise	rs1471909	HLA-DQB1-AS1	0	0	0	0	0	0	0	1	0	0	1
pixelWise	rs11717195	HMGB3P17	0	0	0	0	0	0	0	1	0	0	1
pixelWise	rs2854108	HMGN1P20	0	0	0	0	0	0	0	1	0	0	1
pixelWise	rs258873	HNRNPA1P39	0	0	0	0	0	0	0	1	0	0	1
pixelWise	rs726799	HS3ST3B1	0	0	0	0	0	0	0	1	0	0	1
pixelWise	rs3138142	HSD17B6	0	0	0	0	0	0	1	0	0	0	1
pixelWise	rs11817531	HSDL1	0	0	0	0	0	0	0	1	0	0	1
pixelWise	rs190438	HSPE1P19	0	0	0	0	0	0	0	1	0	0	1
pixelWise	rs7161903	HSPE1P7	0	0	0	0	0	0	0	1	0	0	1
pixelWise	rs141312163	HSPE1P8	0	0	0	0	0	0	0	1	0	0	1
pixelWise	rs62651780	IDI1	0	0	0	0	0	0	0	1	0	0	1
pixelWise	rs62651780	IDI2	0	0	0	0	0	0	0	1	0	0	1
pixelWise	rs529577066	IFITM8P	0	0	0	0	0	0	0	1	0	0	1
pixelWise	rs8008315	IFNA17	0	0	0	0	0	0	0	1	0	0	1
pixelWise	rs141312163	IFNL4P1	0	0	0	0	0	0	0	1	0	0	1
pixelWise	rs9330813	IGFL3	0	0	0	0	0	0	0	1	0	0	1
pixelWise	rs17279437	IGFL4	0	0	0	0	0	0	0	1	0	0	1
pixelWise	rs7752728	IGFLR1	0	0	0	0	0	0	0	1	0	0	1
pixelWise	rs2145542	IGLV2-33	0	0	0	0	0	0	0	1	0	0	1
pixelWise	rs2145542	IGLV2-34	0	0	0	0	0	0	0	1	0	0	1
pixelWise	rs2575134	IL36G	0	0	0	0	0	0	0	1	0	0	1
pixelWise	rs6807660	IL4R	0	0	0	0	0	0	0	1	0	0	1
pixelWise	rs11264763	ILF2	0	0	0	0	0	0	0	1	0	0	1
pixelWise	rs628224	IMMP1L	0	0	0	0	0	0	1	0	0	0	1
pixelWise	rs7161903	INO80B	0	0	0	0	0	0	0	1	0	0	1
pixelWise	rs7161903	INO80B-WBP1	0	0	0	0	0	0	0	1	0	0	1
pixelWise	rs141312163	INPP5B	0	0	0	0	0	0	1	0	0	0	1
pixelWise	rs11264763	INTS3	0	0	0	0	0	0	1	0	0	0	1
pixelWise	rs190438	IQGAP1	0	0	0	0	0	0	0	1	0	0	1
pixelWise	rs2177599	IRS1	0	0	0	0	0	0	0	1	0	0	1
pixelWise	rs9919402	IRS3P	0	0	0	0	0	0	0	1	0	0	1
pixelWise	rs200916002	ISCA2	0	0	0	0	0	0	1	0	0	0	1
pixelWise	rs34902627	ISCA2	0	0	0	0	0	0	1	0	0	0	1
pixelWise	rs2879054	ISCU	0	0	0	0	0	0	1	0	0	0	1
pixelWise	rs9398171	ISCU	0	0	0	0	0	0	0	1	0	0	1
pixelWise	rs2273171	ITGAX	0	0	0	0	0	0	0	1	0	0	1
pixelWise	rs556217	ITIH1	0	0	0	0	0	0	0	1	0	0	1
pixelWise	rs556217	ITIH4-AS1	0	0	0	0	0	0	0	1	0	0	1
pixelWise	rs2237157	JARID2-AS1	0	0	0	0	0	0	0	1	0	0	1
pixelWise	rs2237157	JARID2-DT	0	0	0	0	0	0	0	1	0	0	1
pixelWise	rs9426785	KCNJ12	0	0	0	0	0	0	0	1	0	0	1
pixelWise	rs4635359	KCTD21-AS1	0	0	0	0	0	0	0	1	0	0	1
pixelWise	rs9505097	KDM4C	0	0	0	0	0	0	0	1	0	0	1
pixelWise	rs7910006	KIF11	0	0	0	0	0	0	1	0	0	0	1
pixelWise	rs57215159	KRBA1	0	0	0	0	0	0	0	1	0	0	1
pixelWise	rs556217	KRT3	0	0	0	0	0	0	0	1	0	0	1
pixelWise	rs556217	KRT76	0	0	0	0	0	0	0	1	0	0	1
pixelWise	rs10893936	KYAT1	0	0	0	0	0	0	0	1	0	0	1
pixelWise	rs10893936	LAMA2	0	0	0	0	0	0	0	1	0	0	1
pixelWise	rs726799	LDHAP4	0	0	0	0	0	0	0	1	0	0	1
pixelWise	rs543070	LHX2	0	0	0	0	0	0	1	0	0	0	1
pixelWise	rs2273171	LIMK2	0	0	0	0	0	0	0	1	0	0	1
pixelWise	rs2145542	LINC00261	0	0	0	0	0	0	0	1	0	0	1
pixelWise	rs13054238	LINC00365	0	0	0	0	0	0	0	1	0	0	1
pixelWise	rs2854108	LINC00421	0	0	0	0	0	0	0	1	0	0	1
pixelWise	rs529577066	LINC00686	0	0	0	0	0	0	0	1	0	0	1
pixelWise	rs7955891	LINC00938	0	0	0	0	0	0	0	1	0	0	1
pixelWise	rs2237157	LINC01085	0	0	0	0	0	0	0	1	0	0	1
pixelWise	rs1468336	LINC01115	0	0	0	0	0	0	0	1	0	0	1
pixelWise	rs6770312	LINC01213	0	0	0	0	0	0	0	1	0	0	1
pixelWise	rs62651780	LINC01230	0	0	0	0	0	0	0	1	0	0	1
pixelWise	rs7161903	LINC01293	0	0	0	0	0	0	0	1	0	0	1
pixelWise	rs2854108	LINC01297	0	0	0	0	0	0	0	1	0	0	1
pixelWise	rs7161903	LINC01331	0	0	0	0	0	0	0	1	0	0	1
pixelWise	rs2854108	LINC01376	0	0	0	0	0	0	0	1	0	0	1
pixelWise	rs1468336	LINC01409	0	0	0	0	0	0	0	1	0	0	1
pixelWise	rs7193432	LINC01483	0	0	0	0	0	0	0	1	0	0	1
pixelWise	rs10893936	LINC01503	0	0	0	0	0	0	0	1	0	0	1
pixelWise	rs183659670	LINC01535	0	0	0	0	0	0	0	1	0	0	1
pixelWise	rs9505097	LINC01672	0	0	0	0	0	0	0	1	0	0	1
pixelWise	rs9505097	LINC01713	0	0	0	0	0	0	0	1	0	0	1
pixelWise	rs1468336	LINC01836	0	0	0	0	0	0	0	1	0	0	1
pixelWise	rs2145542	LINC01858	0	0	0	0	0	0	0	1	0	0	1
pixelWise	rs2180833	LINC01999	0	0	0	0	0	0	0	1	0	0	1
pixelWise	rs1471909	LINC02061	0	0	0	0	0	0	0	1	0	0	1
pixelWise	rs7752728	LINC02167	0	0	0	0	0	0	0	1	0	0	1
pixelWise	rs9330813	LINC02210	0	0	0	0	0	0	0	1	0	0	1
pixelWise	rs7161903	LINC02255	0	0	0	0	0	0	0	1	0	0	1
pixelWise	rs35507786	LINC02322	0	0	0	0	0	0	0	1	0	0	1
pixelWise	rs2145542	LINC02332	0	0	0	0	0	0	0	1	0	0	1
pixelWise	rs1109114	LINC02355	0	0	0	0	0	0	0	1	0	0	1
pixelWise	rs1109114	LINC02430	0	0	0	0	0	0	0	1	0	0	1
pixelWise	rs9505097	LINC02481	0	0	0	0	0	0	0	1	0	0	1
pixelWise	14:75335538_CA_C	LINC02562	0	0	0	0	0	0	0	1	0	0	1
pixelWise	rs9426785	LINC02643	0	0	0	0	0	0	0	1	0	0	1
pixelWise	rs62651780	LINC02688	0	0	0	0	0	0	0	1	0	0	1
pixelWise	rs1892296	LINC02701	0	0	0	0	0	0	0	1	0	0	1
pixelWise	rs2854108	LINC02858	0	0	0	0	0	0	0	1	0	0	1
pixelWise	rs9398171	LINC02903	0	0	0	0	0	0	0	1	0	0	1
pixelWise	rs10893936	LINC02913	0	0	0	0	0	0	0	1	0	0	1
pixelWise	rs62651780	LINC02982	0	0	0	0	0	0	0	1	0	0	1
pixelWise	rs7161903	LMAN1L	0	0	0	0	0	0	1	0	0	0	1
pixelWise	rs76849341	LMF2	0	0	0	0	0	0	0	1	0	0	1
pixelWise	rs556217	LNCAROD	0	0	0	0	0	0	0	1	0	0	1
pixelWise	rs8008315	LONRF2P4	0	0	0	0	0	0	0	1	0	0	1
pixelWise	rs150726853	LRCH4	0	0	0	0	0	0	1	0	0	0	1
pixelWise	rs9330813	LRRC41	0	0	0	0	0	0	0	1	0	0	1
pixelWise	rs183659670	LRRFIP2	0	0	0	0	0	0	0	1	0	0	1
pixelWise	rs2237157	LSM 3.00	0	0	0	0	0	0	0	1	0	0	1
pixelWise	rs7161903	LTBP2	0	0	0	0	0	0	0	1	0	0	1
pixelWise	rs190438	LYSMD3	0	0	0	0	0	0	1	0	0	0	1
pixelWise	rs7161903	M1AP	0	0	0	0	0	0	0	1	0	0	1
pixelWise	rs726799	MACROD2-AS1	0	0	0	0	0	0	0	1	0	0	1
pixelWise	rs10281623	MADD	0	0	0	0	0	0	0	1	0	0	1
pixelWise	rs62651780	MAFK	0	0	0	0	0	0	1	0	0	0	1
pixelWise	rs543874203	MAGI3	0	0	0	0	0	0	1	0	0	0	1
pixelWise	rs1892296	MAGOH3P	0	0	0	0	0	0	0	1	0	0	1
pixelWise	rs183659670	MANBAL	0	0	0	0	0	0	0	1	0	0	1
pixelWise	rs2854108	MAP1LC3BP1	0	0	0	0	0	0	0	1	0	0	1
pixelWise	rs4803297	MAP3K10	0	0	0	0	0	0	1	0	0	0	1
pixelWise	rs4803297	MAP4K1	0	0	0	0	0	0	1	0	0	0	1
pixelWise	rs12147623	MAPK6P1	0	0	0	0	0	0	0	1	0	0	1
pixelWise	rs72682570	MAPK6P1	0	0	0	0	0	0	0	1	0	0	1
pixelWise	rs4248877	MAPK9	0	0	0	0	0	0	1	0	0	0	1
pixelWise	rs9398171	MAPKAPK5P1	0	0	0	0	0	0	0	1	0	0	1
pixelWise	rs10893936	MARK2P3	0	0	0	0	0	0	0	1	0	0	1
pixelWise	rs556217	MBL2	0	0	0	0	0	0	0	1	0	0	1
pixelWise	rs190438	MBLAC2	0	0	0	0	0	0	1	0	0	0	1
pixelWise	rs2854108	MED15P6	0	0	0	0	0	0	0	1	0	0	1
pixelWise	rs4803297	MED29	0	0	0	0	0	0	1	0	0	0	1
pixelWise	rs4480148	MED30	0	0	0	0	0	0	1	0	0	0	1
pixelWise	rs117821803	METAP2	0	0	0	0	0	0	1	0	0	0	1
pixelWise	rs2854108	MFAP4	0	0	0	0	0	0	0	1	0	0	1
pixelWise	rs9398171	MICAL1	0	0	0	0	0	0	1	0	0	0	1
pixelWise	rs56293547	MICALL1	0	0	0	0	0	0	0	1	0	0	1
pixelWise	rs62651780	MICALL2	0	0	0	0	0	0	1	0	0	0	1
pixelWise	rs2854108	MICOS10	0	0	0	0	0	0	0	1	0	0	1
pixelWise	rs12531825	MIOS	0	0	0	0	0	0	1	0	0	0	1
pixelWise	rs2854108	MIR1180	0	0	0	0	0	0	0	1	0	0	1
pixelWise	rs7752728	MIR128-2	0	0	0	0	0	0	0	1	0	0	1
pixelWise	rs726799	MIR193B	0	0	0	0	0	0	0	1	0	0	1
pixelWise	rs726799	MIR193BHG	0	0	0	0	0	0	0	1	0	0	1
pixelWise	rs7161903	MIR2052	0	0	0	0	0	0	0	1	0	0	1
pixelWise	rs7161903	MIR2052HG	0	0	0	0	0	0	0	1	0	0	1
pixelWise	rs2145542	MIR3115	0	0	0	0	0	0	0	1	0	0	1
pixelWise	rs9330813	MIR330	0	0	0	0	0	0	0	1	0	0	1
pixelWise	rs7161903	MIR3615	0	0	0	0	0	0	0	1	0	0	1
pixelWise	rs726799	MIR365A	0	0	0	0	0	0	0	1	0	0	1
pixelWise	rs843348	MIR4448	0	0	0	0	0	0	0	1	0	0	1
pixelWise	rs9398171	MIR4496	0	0	0	0	0	0	0	1	0	0	1
pixelWise	rs62651780	MIR4635	0	0	0	0	0	0	0	1	0	0	1
pixelWise	rs7161903	MIR4696	0	0	0	0	0	0	0	1	0	0	1
pixelWise	rs2854108	MIR4757	0	0	0	0	0	0	0	1	0	0	1
pixelWise	rs9330813	MIR4763	0	0	0	0	0	0	0	1	0	0	1
pixelWise	rs2854108	MIR4791	0	0	0	0	0	0	0	1	0	0	1
pixelWise	14:75335538_CA_C	MIR5000	0	0	0	0	0	0	0	1	0	0	1
pixelWise	rs2180833	MIR548AG2	0	0	0	0	0	0	0	1	0	0	1
pixelWise	rs4903064	MIR548AV	0	0	0	0	0	0	0	1	0	0	1
pixelWise	rs7161903	MIR5681A	0	0	0	0	0	0	0	1	0	0	1
pixelWise	rs7161903	MIR5681B	0	0	0	0	0	0	0	1	0	0	1
pixelWise	rs9398171	MIR619	0	0	0	0	0	0	0	1	0	0	1
pixelWise	rs2854108	MIR640	0	0	0	0	0	0	0	1	0	0	1
pixelWise	rs726799	MIR6511A1	0	0	0	0	0	0	0	1	0	0	1
pixelWise	rs1468336	MIR662	0	0	0	0	0	0	0	1	0	0	1
pixelWise	rs726799	MIR6770-1	0	0	0	0	0	0	0	1	0	0	1
pixelWise	rs9505097	MIR6791	0	0	0	0	0	0	0	1	0	0	1
pixelWise	rs9505097	MIR6792	0	0	0	0	0	0	0	1	0	0	1
pixelWise	rs7752728	MIR6853	0	0	0	0	0	0	0	1	0	0	1
pixelWise	rs6770312	MIR6878	0	0	0	0	0	0	0	1	0	0	1
pixelWise	rs11717195	MIR7150	0	0	0	0	0	0	0	1	0	0	1
pixelWise	rs4706827	MIR8080	0	0	0	0	0	0	0	1	0	0	1
pixelWise	rs9330813	MIRLET7A3	0	0	0	0	0	0	0	1	0	0	1
pixelWise	rs9330813	MIRLET7B	0	0	0	0	0	0	0	1	0	0	1
pixelWise	rs34902627	MLH3	0	0	0	0	0	0	1	0	0	0	1
pixelWise	rs7161903	MLKL	0	0	0	0	0	0	0	1	0	0	1
pixelWise	rs57215159	MMADHC	0	0	0	0	0	0	0	1	0	0	1
pixelWise	rs57215159	MMADHC-DT	0	0	0	0	0	0	0	1	0	0	1
pixelWise	rs13118227	MND1	0	0	0	0	0	0	1	0	0	0	1
pixelWise	rs150726853	MOGAT3	0	0	0	0	0	0	1	0	0	0	1
pixelWise	rs150726853	MOSPD3	0	0	0	0	0	0	1	0	0	0	1
pixelWise	rs214092	MPRIP-AS1	0	0	0	0	0	0	0	1	0	0	1
pixelWise	rs529577066	MRC2	0	0	0	0	0	0	1	0	0	0	1
pixelWise	rs1468336	MRM3	0	0	0	0	0	0	0	1	0	0	1
pixelWise	rs9505097	MRPL17	0	0	0	0	0	0	0	1	0	0	1
pixelWise	rs1892296	MRPL21	0	0	0	0	0	0	0	1	0	0	1
pixelWise	rs2854108	MRPL3P1	0	0	0	0	0	0	0	1	0	0	1
pixelWise	rs7752728	MRPL50P1	0	0	0	0	0	0	0	1	0	0	1
pixelWise	rs114537871	MRPL55	0	0	0	0	0	0	1	0	0	0	1
pixelWise	rs4803297	MRPS12	0	0	0	0	0	0	1	0	0	0	1
pixelWise	rs9381282	MRPS18A	0	0	0	0	0	0	1	0	0	0	1
pixelWise	rs35507786	MS4A6E	0	0	0	0	0	0	0	1	0	0	1
pixelWise	rs1468336	MSLN	0	0	0	0	0	0	0	1	0	0	1
pixelWise	rs1468336	MSLNL	0	0	0	0	0	0	0	1	0	0	1
pixelWise	rs141312163	MSRB1P1	0	0	0	0	0	0	0	1	0	0	1
pixelWise	rs2575134	MTATP6P22	0	0	0	0	0	0	0	1	0	0	1
pixelWise	rs3857971	MTCO2P1	0	0	0	0	0	0	0	1	0	0	1
pixelWise	rs2575134	MTCO3P35	0	0	0	0	0	0	0	1	0	0	1
pixelWise	rs13054238	MTFP1	0	0	0	0	0	0	1	0	0	0	1
pixelWise	rs945170	MTG2	0	0	0	0	0	0	0	1	0	0	1
pixelWise	rs2867177	MTIF2	0	0	0	0	0	0	1	0	0	0	1
[truncated: 425 more rows]

## Sheet: SupplementaryData7
CHR	POS	ID	rsID	EffAllele	nonEffAllele	EffAlleleFreq	BETA	SE	P	BonferroniSig	topPixel	nSNPsLocus	fpcSig	topFPC	sameSentinel	gaoSig	sameSentinelGao	currantOuterSig	sameSentinelCurrantOuter	currantInnerSig	sameSentinelCurrantInner	zekavatSig	sameSentinelZekavat	novel
1	3743319	rs6663840	rs6663840	A	G	0.294968	-0.552753	0.041363	1.19217e-40	Y	64_126	501	N			N		Y	N	N		N		N
1	19973920	rs2854108	rs2854108	G	A	0.233698	0.226724	0.0319376	1.27654e-12	Y	117_91	99	Y	4	N	N		N		N		N		Y
1	22249589	rs9426785	rs9426785	G	A	0.343231	0.234404	0.0296622	2.79982e-15	Y	59_82	341	N			N		N		N		N		Y
1	39575717	rs141312163	rs141312163	CA	C	0.0943388	0.475637	0.0650907	2.77274e-13	Y	64_147	114	Y	5	N	N		N		N		N		Y
1	41792274	rs12026778	rs12026778	T	C	0.229511	-0.426235	0.0495523	8.11363e-18	Y	68_124	313	N			N		N		N		Y	N	N
1	43195191	1:43195191_TTAA_T	rs566068848	T	TTAA	0.00898641	1.69098	0.237646	1.13216e-12	Y	57_130	171	N			N		N		N		N		Y
1	62867483	rs945170	rs945170	T	G	0.258477	0.307951	0.0430576	8.68367e-13	Y	118_186	268	N			N		N		N		N		Y
1	82395964	rs1492258	rs1492258	G	A	0.379358	0.525058	0.042088	1.17486e-35	Y	103_225	438	Y	3	N	N		N		N		Y	N	N
1	87643452	rs912764	rs912764	T	C	0.456788	0.23224	0.0325001	9.08655e-13	Y	49_233	23	N			N		N		N		N		Y
1	110626267	1:110626267_CAG_C	rs66837288	C	CAG	0.35802	-0.336662	0.0385796	2.72094e-18	Y	70_245	131	N			N		N		N		N		Y
1	113441724	rs543874203	rs543874203	A	G	0.226591	-0.348844	0.0345915	6.86594e-24	Y	66_60	244	Y	4	N	Y	N	Y	N	N		Y	N	N
1	153948705	rs11264763	rs11264763	T	C	0.28858	-0.302197	0.0391558	1.20879e-14	Y	53_121	477	N			N		N		N		N		Y
1	170657335	rs17550940	rs17550940	C	A	0.289189	-0.227441	0.0309146	1.91321e-13	Y	70_49	55	N			Y	N	N		N		N		N
1	182579035	rs516567	rs516567	T	C	0.410958	-0.264915	0.0356236	1.05315e-13	Y	3_203	72	Y	3;4	Y	N		N		N		Y	Y	N
1	182997286	1:182997286_CCT_C	rs34099733	C	CCT	0.434901	0.308798	0.0401821	1.56278e-14	Y	64_117	587	N			N		N		N		N		Y
1	183384796	rs2788045	rs2788045	G	A	0.313487	-0.335299	0.0410796	3.37897e-16	Y	33_241	237	Y	3	N	N		N		N		Y	N	N
1	196696933	rs1410996	rs1410996	A	G	0.404943	0.270146	0.0303163	5.25517e-19	Y	45_125	694	N			N		Y	N	N		Y	N	N
1	198898427	rs10919605	rs10919605	T	C	0.386135	0.341114	0.0386332	1.08981e-18	Y	118_186	244	N			N		N		N		N		Y
1	202812654	rs11576909	rs11576909	C	T	0.492746	0.285668	0.0230985	4.50316e-35	Y	16_59	309	N			Y	Y	Y	N	N		Y	Y	N
1	205303096	1:205303096_CTTTT_C	rs71815316	C	CTTTT	0.329807	0.254757	0.0346747	2.06214e-13	Y	54_232	96	N			N		N		N		Y	N	N
1	214110713	rs80256218	rs80256218	T	C	0.0756614	-0.468145	0.0474524	6.20898e-23	Y	12_95	73	N			Y	N	N		N		Y	N	N
1	227490611	rs201965985	rs201965985	CT	C	0.132589	0.523435	0.056821	3.34123e-20	Y	64_126	1252	N			N		Y	N	N		Y	N	N
1	227560794	rs114537871	rs114537871	A	G	0.0761806	-0.642259	0.0733849	2.17215e-18	Y	61_251	492	N			Y	N	Y	N	N		Y	N	N
1	229055951	rs6685751	rs6685751	C	A	0.497606	-0.292264	0.0405715	5.95707e-13	Y	111_210	156	N			N		N		N		N		Y
2	23983636	rs776462813	rs141182808	A	ACAC	0.40276	0.228398	0.0267281	1.32398e-17	Y	9_116	303	N			Y	N	Y	N	N		Y	N	N
2	25595397	rs1010659	rs1010659	C	T	0.312713	-0.223075	0.0312552	9.67396e-13	Y	109_118	40	N			Y	N	N		N		N		N
2	44131840	rs6544719	rs6544719	C	A	0.452614	0.305576	0.040742	6.4913e-14	Y	114_237	236	Y	3	N	N		N		N		N		Y
2	48293603	rs1878080	rs1878080	C	G	0.256376	-0.430313	0.047774	2.19709e-19	Y	59_122	332	N			Y	N	N		N		N		N
2	48802898	rs188314488	rs188314488	T	G	0.333328	0.321359	0.0392619	2.79694e-16	Y	4_213	422	N			Y	N	N		Y	N	Y	N	N
2	55624520	rs2867177	rs2867177	T	C	0.306846	0.521927	0.0445065	1.03625e-31	Y	71_132	481	Y	5	N	N		N		N		N		Y
2	56239897	rs13399945	rs13399945	G	A	0.215995	0.263101	0.0292049	2.16666e-19	Y	54_19	159	N			Y	N	N		N		Y	Y	N
2	71124627	rs12623906	rs12623906	C	A	0.406809	0.225589	0.0306229	1.78084e-13	Y	86_87	333	N			N		N		N		N		Y
2	88676478	rs11681837	rs11681837	A	G	0.125698	-0.526217	0.0564108	1.12539e-20	Y	1_214	20	N			N		N		N		N		Y
2	97779487	2:97779487_GC_G	rs141447363	G	GC	0.0888084	-0.469145	0.0627475	7.76578e-14	Y	71_147	22	Y	6	N	N		N		N		N		Y
2	134326085	rs17816356	rs17816356	A	C	0.0503963	1.04409	0.0976556	1.20389e-26	Y	58_124	64	N			N		N		N		N		Y
2	145431068	rs1529386	rs1529386	C	T	0.329908	0.488757	0.0460763	2.96187e-26	Y	88_246	290	Y	3	N	N		N		Y	N	N		N
2	145702729	rs1968528	rs1968528	T	C	0.415838	-0.275444	0.0324005	1.93532e-17	Y	63_101	366	Y	5	N	N		N		N		N		Y
2	159660277	rs6756488	rs6756488	A	T	0.313658	0.338721	0.0420834	8.57275e-16	Y	61_125	265	N			N		N		N		N		Y
2	168998456	2:168998456_TTATTTA_T	rs3835853	T	TTATTTA	0.158528	-0.35583	0.0330232	4.88365e-27	Y	81_15	388	N			N		Y	N	N		Y	N	N
2	170077170	rs747394667	rs36016897	C	CA	0.234056	-0.356904	0.0398077	3.20399e-19	Y	55_149	107	N			Y	N	N		N		Y	N	N
2	170155249	rs2544373	rs2544373	A	T	0.37063	0.277565	0.0392044	1.46433e-12	Y	62_111	78	N			Y	N	N		N		Y	N	N
2	172922663	2:172922663_CT_C	rs34383352	CT	C	0.379072	0.405689	0.0406298	1.88038e-23	Y	8_226	504	Y	4	N	N		N		Y	N	Y	N	N
2	208822924	rs6435399	rs6435399	T	G	0.362543	0.34207	0.0427505	1.25932e-15	Y	73_250	75	Y	3	Y	N		N		N		N		Y
2	218399942	2:218399942_TA_T	rs11331553	TA	T	0.225862	0.235103	0.0327988	7.73045e-13	Y	67_29	278	N			Y	N	Y	N	N		Y	N	N
2	218514964	rs34183224	rs34183224	A	G	0.070971	-0.63045	0.0434527	1.37938e-47	Y	3_16	732	Y	4	N	Y	Y	Y	N	N		Y	N	N
2	227893561	rs2177599	rs2177599	T	G	0.480292	0.435821	0.0421432	4.89646e-25	Y	56_125	479	N			Y	N	N		N		N		N
2	228103961	2:228103961_TA_T	rs11331207	TA	T	0.413515	-0.241949	0.0226366	1.24606e-26	Y	14_44	543	N			Y	N	N		N		Y	N	N
3	22021730	rs6784031	rs6784031	C	A	0.188991	0.263867	0.0370377	1.06273e-12	Y	59_95	278	N			N		N		N		N		Y
3	25049310	rs11129176	rs11129176	A	G	0.282866	0.191357	0.0249542	1.77907e-14	Y	38_18	277	Y	5	N	Y	N	Y	Y	N		N		N
3	27681004	rs6807660	rs6807660	A	G	0.149032	0.404451	0.0480248	3.82351e-17	Y	65_154	77	N			Y	N	Y	N	N		Y	N	N
3	45814094	rs17279437	rs17279437	A	G	0.106123	-0.731455	0.0478772	1.47971e-52	Y	45_153	809	Y	6	Y	Y	Y	N		Y	Y	Y	N	N
3	64547477	rs35667547	rs35667547	C	G	0.12719	0.478515	0.0545045	1.70303e-18	Y	43_242	19	N			Y	Y	N		N		N		N
3	69569148	rs377713857	rs71618288	C	CATATAT	0.206263	-0.538689	0.0452521	1.2668e-32	Y	116_186	271	Y	3	N	N		N		Y	N	Y	N	N
3	71182447	rs77877421	rs77877421	T	A	0.0553898	1.1654	0.0838702	8.41794e-44	Y	118_187	152	Y	3	Y	N		N		N		Y	Y	N
3	77224544	rs60137936	rs60137936	C	A	0.0596503	-0.735442	0.0755984	2.40886e-22	Y	1_203	228	Y	3	N	N		N		Y	N	Y	N	N
3	123082398	rs11717195	rs11717195	C	T	0.24831	0.985466	0.043853	3.41411e-111	Y	66_146	478	Y	5	Y	N		N		N		N		Y
3	150174204	rs6770312	rs6770312	A	G	0.243062	0.431912	0.0462859	1.09308e-20	Y	65_118	180	Y	5	N	N		Y	N	N		Y	N	N
3	169225992	rs10638777	rs10638777	CAGG	C	0.440024	0.357414	0.0429008	8.23711e-17	Y	75_251	109	N			N		N		N		N		Y
3	182335635	rs74614808	rs74614808	T	G	0.0398127	0.854145	0.10929	5.60253e-15	Y	69_129	30	N			N		N		N		N		Y
3	183945237	rs843348	rs843348	C	A	0.244055	0.280066	0.0392804	1.02011e-12	Y	75_236	100	Y	6	N	N		N		N		Y	N	N
4	81553447	4:81553447_GTTA_G	rs34281170	GTTA	G	0.22485	0.263891	0.0364923	4.8595e-13	Y	41_149	614	N			Y	N	N		N		Y	N	N
4	109940521	rs78074191	rs78074191	G	C	0.132707	-0.518849	0.0605578	1.08906e-17	Y	64_138	415	N			N		N		N		N		Y
4	154759949	rs13118227	rs13118227	G	T	0.49807	-0.243335	0.0293936	1.28257e-16	Y	83_74	427	N			Y	N	N		N		N		N
4	184942348	rs2309957	rs2309957	T	C	0.417901	-0.179544	0.0236367	3.11595e-14	Y	14_63	72	N			Y	Y	N		Y	N	Y	N	N
4	187562046	rs6820953	rs6820953	A	G	0.123503	0.499708	0.0623453	1.12739e-15	Y	70_136	118	N			N		N		N		N		Y
4	187641571	rs6839642	rs6839642	A	C	0.235608	-0.392793	0.0494534	2.02628e-15	Y	58_136	144	N			N		N		N		N		Y
4	187683202	rs67138036	rs67138036	T	G	0.263263	0.622679	0.0481284	3.2428e-38	Y	57_134	142	Y	5	Y	Y	N	N		N		N		N
5	2612747	rs2004187	rs2004187	A	C	0.402939	-0.304317	0.0384903	2.71341e-15	Y	32_240	35	Y	3	N	Y	Y	N		Y	Y	Y	Y	N
5	11584342	rs2190989	rs2190989	C	T	0.449476	0.293722	0.0295674	3.13719e-23	Y	56_101	134	Y	4	N	Y	Y	N		N		N		N
5	33576602	rs3813474	rs3813474	G	A	0.118094	0.46651	0.0645764	5.1254e-13	Y	31_246	21	N			N		N		N		N		Y
5	55745334	rs30373	rs30373	G	C	0.364931	0.281726	0.034762	5.43812e-16	Y	59_240	28	N			Y	Y	Y	Y	N		Y	Y	N
5	87846165	5:87846165_GA_G	rs150488004	G	GA	0.0756462	2.03197	0.0770312	3.94469e-152	Y	68_117	1419	Y	2	Y	Y	N	Y	N	Y	N	Y	N	N
5	88026902	rs190438	rs190438	C	T	0.283694	-0.226382	0.0243404	1.45889e-20	Y	13_42	1823	Y	2	N	Y	N	N		N		Y	N	N
5	89466182	rs6452875	rs6452875	A	T	0.187469	-0.358562	0.0481347	9.57133e-14	Y	62_148	112	Y	5	Y	Y	N	N		N		N		N
5	148615946	rs1109114	rs1109114	T	C	0.428914	0.572246	0.0299242	3.52191e-81	Y	60_176	234	Y	6	Y	Y	N	Y	Y	N		Y	N	N
5	167800020	rs55914544	rs55914544	C	G	0.177311	0.588461	0.0446092	1.17352e-39	Y	72_112	255	Y	5	Y	N		N		N		N		Y
5	173045602	rs258873	rs258873	G	T	0.377773	-0.247535	0.0289397	1.23318e-17	Y	49_99	78	N			Y	N	Y	N	N		N		N
5	179552520	rs4248877	rs4248877	C	T	0.333276	0.308261	0.0358044	7.57581e-18	Y	3_196	319	Y	4	N	N		N		N		N		Y
6	7255650	rs9505097	rs9505097	T	C	0.203536	-0.324942	0.0426156	2.49115e-14	Y	64_154	273	N			N		Y	N	N		Y	N	N
6	11394287	rs17507554	rs17507554	A	G	0.0497937	0.795281	0.0757652	9.6146e-26	Y	60_157	74	N			Y	Y	Y	Y	N		N		N
6	15391004	rs2237157	rs2237157	C	G	0.392554	-0.362094	0.0392226	2.77906e-20	Y	72_135	140	N			N		N		N		N		Y
6	35477152	rs7752728	rs7752728	C	T	0.211101	-0.286661	0.0368842	7.90089e-15	Y	74_155	99	N			Y	N	Y	N	N		Y	Y	N
6	44008325	rs9381282	rs9381282	A	C	0.194263	0.203121	0.0282806	6.96461e-13	Y	4_48	28	N			N		N		N		N		Y
6	50723142	rs35437406	rs35437406	TA	T	0.396532	0.262613	0.0332244	2.75996e-15	Y	71_202	186	Y	5	N	N		N		N		N		Y
6	80787532	rs4706827	rs4706827	C	T	0.35412	-0.289101	0.0309471	9.91276e-21	Y	64_96	324	Y	4	N	Y	N	N		N		N		N
6	84317533	rs7752421	rs7752421	T	A	0.438386	0.203216	0.0233444	3.28165e-18	Y	39_30	244	N			Y	N	N		Y	N	Y	N	N
6	108983527	rs9398171	rs9398171	C	T	0.288194	-0.312488	0.0308531	4.40496e-24	Y	54_89	153	N			Y	Y	N		Y	Y	Y	Y	N
6	126712247	rs1578060	rs1578060	C	G	0.4571	0.350764	0.0284493	7.20346e-35	Y	59_52	862	Y	4	N	N		N		N		N		Y
6	138818837	rs4896370	rs4896370	A	G	0.407151	-0.260558	0.0312022	6.99044e-17	Y	72_157	30	Y	4	N	N		N		N		N		Y
6	149985476	rs57215159	rs57215159	TGAG	T	0.350956	0.55131	0.0306662	5.3413e-72	Y	62_94	1120	Y	5	N	Y	N	N		N		Y	N	N
6	164605713	rs807897	rs807897	T	C	0.475869	0.25957	0.0311291	7.74401e-17	Y	75_113	44	N			Y	Y	N		N		Y	N	N
6	170552900	rs9366187	rs9366187	C	G	0.219217	-0.265109	0.0366908	5.07574e-13	Y	87_91	90	N			N		N		N		N		Y
7	1056239	rs62651780	rs62651780	A	G	0.195215	-0.413693	0.0578835	9.01069e-13	Y	14_250	212	Y	3	N	N		N		N		N		Y
7	5310544	rs13246214	rs13246214	A	G	0.261353	-0.237517	0.0336265	1.64936e-12	Y	60_89	37	N			N		N		N		N		Y
7	8005174	rs12531825	rs12531825	A	G	0.123473	0.266737	0.0332875	1.14637e-15	Y	4_31	46	Y	3	N	Y	N	Y	Y	N		Y	Y	N
7	17700891	rs12673137	rs12673137	G	T	0.285378	0.327911	0.0439443	8.68415e-14	Y	31_243	129	Y	4;5	N	N		N		N		N		Y
7	46641573	rs55807228	rs55807228	A	C	0.399085	-0.345347	0.0322728	1.08936e-26	Y	81_194	113	N			Y	N	N		Y	N	Y	N	N
7	47756822	rs10281623	rs10281623	C	T	0.144992	-0.291149	0.0387991	6.30901e-14	Y	93_64	42	N			N		N		N		N		Y
7	50730453	rs76849341	rs76849341	C	G	0.0340297	0.525464	0.064446	3.62852e-16	Y	113_16	511	Y	3	N	N		N		N		Y	N	N
7	50953621	rs11509225	rs11509225	A	G	0.264129	0.394198	0.0387576	2.85041e-24	Y	66_242	624	Y	3	N	N		N		Y	N	Y	N	N
7	51100190	rs12719025	rs12719025	G	A	0.46425	0.400065	0.0234883	7.69044e-65	Y	116_38	707	Y	3	Y	Y	Y	Y	Y	Y	Y	Y	Y	N
7	100054637	rs762414084	rs150726853	G	GT	0.193719	0.244345	0.0293145	7.95679e-17	Y	14_6	434	N			Y	N	Y	N	N		Y	N	N
7	107208250	rs1468336	rs1468336	T	C	0.289488	0.192438	0.0270017	1.04292e-12	Y	90_7	411	N			Y	N	N		N		Y	N	N
7	155616455	rs56021560	rs56021560	A	T	0.400742	-0.273224	0.0319191	1.16676e-17	Y	47_199	113	Y	5	N	Y	N	N		N		Y	N	N
7	156190490	rs35659302	rs35659302	T	G	0.430141	0.160109	0.0226559	1.6073e-12	Y	1_42	61	N			N		N		N		N		Y
8	57074930	rs199583518	rs34715615	A	AT	0.144294	-0.393587	0.0555911	1.46321e-12	Y	64_112	532	N			N		N		N		N		Y
8	61775373	rs75748074	rs75748074	C	CATCA	0.425418	0.233912	0.0247251	3.21299e-21	Y	69_16	258	Y	2	N	N		Y	N	N		Y	N	N
8	61969579	rs3857971	rs3857971	A	G	0.305303	-0.2893	0.0310799	1.35844e-20	Y	72_62	261	Y	3	Y	N		N		N		Y	N	N
8	74201392	rs57815537	rs57815537	A	T	0.209165	0.310479	0.0405139	1.84687e-14	Y	89_175	91	N			N		N		Y	N	Y	N	N
8	109106801	rs392783	rs392783	A	G	0.2556	0.79401	0.0497895	4.3355e-57	Y	117_246	1301	Y	2	N	Y	N	Y	N	Y	N	Y	N	N
8	118901585	rs4480148	rs4480148	A	G	0.342996	-0.377495	0.0446268	2.78204e-17	Y	101_236	229	N			N		N		N		N		Y
9	8630084	rs1337805	rs1337805	G	C	0.2087	-0.810762	0.0493023	1.40169e-60	Y	57_138	628	Y	5	N	N		N		N		N		Y
9	20028452	rs4073871	rs4073871	A	C	0.436432	0.297272	0.0404568	2.04939e-13	Y	68_116	100	N			N		N		N		N		Y
9	21576591	rs9298817	rs9298817	A	C	0.340289	0.384246	0.0300161	1.88682e-37	Y	63_76	223	N			Y	N	Y	Y	N		Y	Y	N
9	76608489	rs144700666	rs144700666	TTTTAA	T	0.404921	-0.409	0.0304604	5.06472e-41	Y	5_174	611	Y	4;3	Y	Y	N	Y	N	N		Y	N	N
9	77118987	rs4090240	rs4090240	T	C	0.283147	-0.332404	0.0370888	3.30171e-19	Y	3_193	542	Y	3	N	Y	N	Y	N	N		Y	N	N
9	102885162	rs846758	rs846758	A	G	0.425996	-0.264526	0.0319154	1.18118e-16	Y	47_224	499	N			Y	N	N		Y	N	Y	N	N
9	111696646	rs117634551	rs117634551	G	C	0.0735016	0.419596	0.052905	2.22401e-15	Y	48_61	340	N			N		N		N		N		Y
9	116917263	rs12555894	rs12555894	C	T	0.427418	0.186238	0.0247513	5.4007e-14	Y	76_27	71	N			N		N		N		N		Y
9	126596547	rs543070	rs543070	G	A	0.130771	-0.346881	0.0347679	2.03696e-23	Y	103_42	730	Y	3	N	Y	Y	N		N		Y	Y	N
10	13541724	rs113234105	rs3831318	T	TAAAAC	0.395719	0.327902	0.0426859	1.60278e-14	Y	68_121	211	N			N		N		N		N		Y
10	17007847	rs61151602	rs61151602	TA	T	0.350798	-0.292834	0.0364997	1.05848e-15	Y	69_149	233	Y	5	N	N		N		N		N		Y
10	45160255	rs11598611	rs11598611	A	G	0.186987	0.477906	0.055702	9.82505e-18	Y	93_243	375	N			N		N		N		N		Y
[truncated: 101 more rows]

## Sheet: SupplementaryData8
CHR	POS	ID	rsID	EffAllele	nonEffAllele	EffAlleleFreq	BETA	SE	P	BonferroniSig	topFPC	nSNPsLocus	pixelwiseSig	toppixel	sameSentinel	gaoSig	sameSentinelGao	currantOuterSig	sameSentinelCurrantOuter	currantInnerSig	sameSentinelCurrantInner	zekavatSig	sameSentinelZekavat	novel
[truncated: 120 more rows]

[truncated: 12 more sheets: SupplementaryData9, SupplementaryData10, SupplementaryData11, SupplementaryData12, SupplementaryData13, SupplementaryData14, SupplementaryData15, SupplementaryData16, SupplementaryData17, SupplementaryData18, SupplementaryData19, SupplementaryData20]
